# Supplementary material for: Structural and photophysical characterization of the small ultra-red fluorescent protein
Source: Nat Commun. 2023 Jul 12;14:4155. doi: 10.1038/s41467-023-39776-9 (PMC10338489; doi:10.1038/s41467-023-39776-9)
Supplement: Supplementary file 10 — Source Data [file 41467_2023_39776_MOESM10_ESM.zip]

Archive with 8 entries (7 files):
- Source Data File/
- __MACOSX/._Source Data File
- Source Data File/Supplementary Structure 2 - smURFP with 2xBV.pdb
- __MACOSX/Source Data File/._Supplementary Structure 2 - smURFP with 2xBV.pdb
- Source Data File/Source Data File.xlsx
- __MACOSX/Source Data File/._Source Data File.xlsx
- Source Data File/Supplementary Structure 1 - smURFP with 1xBV.pdb
- __MACOSX/Source Data File/._Supplementary Structure 1 - smURFP with 1xBV.pdb
