# Supplementary material for: Structural and photophysical characterization of the small ultra-red fluorescent protein
Source: Nat Commun. 2023 Jul 12;14:4155. doi: 10.1038/s41467-023-39776-9 (PMC10338489; doi:10.1038/s41467-023-39776-9)
Supplement: Supplementary file 10 — Source Data [file 41467_2023_39776_MOESM10_ESM.zip › Source Data File/Supplementary Structure 2 - smURFP with 2xBV.pdb]

TITLE     wt-smURFP dimer- A_C31 - prepared - Frame 1000
REMARK   4      COMPLIES WITH FORMAT V. 3.0, 1-DEC-2006
REMARK 888
REMARK 888 WRITTEN BY MAESTRO (A PRODUCT OF SCHRODINGER, LLC)
SEQRES   1 E  137  ACE THR SER GLU GLN ARG VAL ASN ILE ALA THR LEU LEU
SEQRES   2 E  137  THR GLU ASN LYS LYS LYS ILE VAL ASP LYS ALA SER GLN
SEQRES   3 E  137  ASP LEU TRP ARG ARG HIS PRO ASP LEU ILE ALA PRO GLY
SEQRES   4 E  137  GLY ILE ALA PHE SER GLN ARG ASP ARG ALA LEU CYS LEU
SEQRES   5 E  137  ARG ASP TYR GLY TRP PHE LEU HIS LEU ILE THR PHE CYS
SEQRES   6 E  137  LEU LEU ALA GLY ASP LYS GLY PRO ILE GLU SER ILE GLY
SEQRES   7 E  137  LEU ILE SER ILE ARG GLU MET TYR ASN SER LEU GLY VAL
SEQRES   8 E  137  PRO VAL PRO ALA MET MET GLU SER ILE ARG CYS LEU LYS
SEQRES   9 E  137  GLU ALA SER LEU SER LEU LEU ASP GLU GLU ASP ALA ASN
SEQRES  10 E  137  GLU THR ALA PRO TYR PHE ASP TYR ILE ILE LYS ALA MET
SEQRES  11 E  137  SER GLU PHE HIS HIS HIS NMA
SEQRES   1 F  133  ACE THR SER GLU GLN ARG VAL ASN ILE ALA THR LEU LEU
SEQRES   2 F  133  THR GLU ASN LYS LYS LYS ILE VAL ASP LYS ALA SER GLN
SEQRES   3 F  133  ASP LEU TRP ARG ARG HIS PRO ASP LEU ILE ALA PRO GLY
SEQRES   4 F  133  GLY ILE ALA PHE SER GLN ARG ASP ARG ALA LEU CYS LEU
SEQRES   5 F  133  ARG ASP TYR GLY TRP PHE LEU HIS LEU ILE THR PHE CYS
SEQRES   6 F  133  LEU LEU ALA GLY ASP LYS GLY PRO ILE GLU SER ILE GLY
SEQRES   7 F  133  LEU ILE SER ILE ARG GLU MET TYR ASN SER LEU GLY VAL
SEQRES   8 F  133  PRO VAL PRO ALA MET MET GLU SER ILE ARG CYS LEU LYS
SEQRES   9 F  133  GLU ALA SER LEU SER LEU LEU ASP GLU GLU ASP ALA ASN
SEQRES  10 F  133  GLU THR ALA PRO TYR PHE ASP TYR ILE ILE LYS ALA MET
SEQRES  11 F  133  SER GLU NMA
HELIX    1   1 GLU E    5  GLU E   16  1
HELIX    2   2 LYS E   18  ARG E   32  1
HELIX    3   3 GLN E   46  ALA E   69  1
HELIX    4   4 GLY E   73  GLU E   76  1
HELIX    5   5 ILE E   78  ASN E   88  1
HELIX    6   6 MET E   97  LEU E  109  1
HELIX    7   7 GLU E  115  SER E  132  1
HELIX    8   8 GLN F    6  GLU F   16  1
HELIX    9   9 LYS F   18  ARG F   32  1
HELIX   10  10 GLN F   46  ALA F   69  1
HELIX   11  11 GLY F   73  GLU F   76  1
HELIX   12  12 ILE F   78  ASN F   88  1
HELIX   13  13 MET F   97  LEU F  109  1
HELIX   14  14 GLU F  115  ALA F  130  1
TURN     1   1 THR E   3  SER E   4
TURN     2   2 ASN E  17  ASN E  17
TURN     3   3 HIS E  33  SER E  45
TURN     4   4 GLY E  70  LYS E  72
TURN     5   5 SER E  77  SER E  77
TURN     6   6 SER E  89  ALA E  96
TURN     7   7 SER E 110  GLU E 114
TURN     8   8 GLU E 133  HIS E 137
TURN     9   9 THR F   3  GLU F   5
TURN    10  10 ASN F  17  ASN F  17
TURN    11  11 HIS F  33  SER F  45
TURN    12  12 GLY F  70  LYS F  72
TURN    13  13 SER F  77  SER F  77
TURN    14  14 SER F  89  ALA F  96
TURN    15  15 SER F 110  GLU F 114
TURN    16  16 MET F 131  GLU F 133
CRYST1   72.685   72.685   72.685  60.00  60.00  60.00 P 1           1
ATOM      1  CH3 ACE E   2      -3.281  23.350  14.920  1.00  0.00           C  
ATOM      2  C   ACE E   2      -3.599  23.047  13.474  1.00  0.00           C  
ATOM      3  O   ACE E   2      -4.571  22.335  13.219  1.00  0.00           O  
ATOM      4 HH31 ACE E   2      -3.741  22.621  15.587  1.00  0.00           H  
ATOM      5 HH32 ACE E   2      -2.212  23.186  15.057  1.00  0.00           H  
ATOM      6 HH33 ACE E   2      -3.530  24.390  15.132  1.00  0.00           H  
ATOM      7  N   THR E   3      -2.776  23.564  12.569  1.00 83.26           N  
ATOM      8  CA  THR E   3      -2.902  23.321  11.114  1.00 93.99           C  
ATOM      9  C   THR E   3      -1.573  23.768  10.441  1.00 95.14           C  
ATOM     10  O   THR E   3      -0.854  24.551  11.071  1.00 85.04           O  
ATOM     11  CB  THR E   3      -4.189  23.989  10.562  1.00 94.20           C  
ATOM     12  OG1 THR E   3      -4.248  23.999   9.092  1.00 77.54           O  
ATOM     13  CG2 THR E   3      -4.574  25.437  10.917  1.00 80.12           C  
ATOM     14  H   THR E   3      -2.087  24.276  12.765  1.00 83.26           H  
ATOM     15  HA  THR E   3      -3.135  22.257  11.121  1.00 93.99           H  
ATOM     16  HB  THR E   3      -5.031  23.435  10.976  1.00 94.20           H  
ATOM     17  HG1 THR E   3      -4.044  23.097   8.834  1.00 77.54           H  
ATOM     18 HG21 THR E   3      -4.526  25.668  11.982  1.00 80.12           H  
ATOM     19 HG22 THR E   3      -3.900  26.074  10.344  1.00 80.12           H  
ATOM     20 HG23 THR E   3      -5.566  25.751  10.595  1.00 80.12           H  
ATOM     21  N   SER E   4      -1.247  23.193   9.244  1.00 95.69           N  
ATOM     22  CA  SER E   4       0.046  23.470   8.584  1.00 91.02           C  
ATOM     23  C   SER E   4      -0.158  23.566   7.093  1.00 90.73           C  
ATOM     24  O   SER E   4      -0.717  22.693   6.465  1.00 89.74           O  
ATOM     25  CB  SER E   4       1.193  22.592   9.117  1.00 88.80           C  
ATOM     26  OG  SER E   4       2.507  22.836   8.658  1.00 86.18           O  
ATOM     27  H   SER E   4      -1.943  22.627   8.780  1.00 95.69           H  
ATOM     28  HA  SER E   4       0.473  24.371   9.025  1.00 91.02           H  
ATOM     29  HB3 SER E   4       0.979  21.545   8.903  1.00 88.80           H  
ATOM     30  HB2 SER E   4       1.213  22.572  10.206  1.00 88.80           H  
ATOM     31  HG  SER E   4       2.958  22.215   9.235  1.00 86.18           H  
ATOM     32  N   GLU E   5       0.393  24.635   6.523  1.00 92.06           N  
ATOM     33  CA  GLU E   5       0.372  24.871   5.109  1.00 94.22           C  
ATOM     34  C   GLU E   5       1.274  23.983   4.300  1.00 94.22           C  
ATOM     35  O   GLU E   5       1.204  23.899   3.072  1.00 93.93           O  
ATOM     36  CB  GLU E   5       0.881  26.322   4.991  1.00 99.06           C  
ATOM     37  CG  GLU E   5      -0.213  27.286   5.450  1.00102.07           C  
ATOM     38  CD  GLU E   5       0.020  28.790   5.278  1.00101.73           C  
ATOM     39  OE1 GLU E   5      -0.955  29.527   5.397  1.00100.56           O  
ATOM     40  OE2 GLU E   5       1.139  29.255   5.114  1.00 95.01           O1-
ATOM     41  H   GLU E   5       0.857  25.280   7.147  1.00 92.06           H  
ATOM     42  HA  GLU E   5      -0.658  24.871   4.754  1.00 94.22           H  
ATOM     43  HB3 GLU E   5       1.154  26.493   3.950  1.00 99.06           H  
ATOM     44  HB2 GLU E   5       1.676  26.534   5.705  1.00 99.06           H  
ATOM     45  HG3 GLU E   5      -0.441  27.105   6.501  1.00102.07           H  
ATOM     46  HG2 GLU E   5      -1.040  26.925   4.839  1.00102.07           H  
ATOM     47  N   GLN E   6       2.144  23.216   4.985  1.00 89.37           N  
ATOM     48  CA  GLN E   6       3.283  22.528   4.366  1.00 84.79           C  
ATOM     49  C   GLN E   6       3.000  21.034   4.288  1.00 81.46           C  
ATOM     50  O   GLN E   6       3.809  20.195   4.624  1.00 79.72           O  
ATOM     51  CB  GLN E   6       4.524  22.997   5.166  1.00 79.74           C  
ATOM     52  CG  GLN E   6       4.802  24.510   5.267  1.00 83.11           C  
ATOM     53  CD  GLN E   6       4.599  25.302   3.985  1.00 88.87           C  
ATOM     54  OE1 GLN E   6       5.206  24.941   2.957  1.00 81.91           O  
ATOM     55  NE2 GLN E   6       3.844  26.418   3.974  1.00 83.71           N  
ATOM     56  H   GLN E   6       2.006  23.056   5.973  1.00 89.37           H  
ATOM     57  HA  GLN E   6       3.466  22.792   3.325  1.00 84.79           H  
ATOM     58  HB3 GLN E   6       5.400  22.567   4.681  1.00 79.74           H  
ATOM     59  HB2 GLN E   6       4.418  22.499   6.129  1.00 79.74           H  
ATOM     60  HG3 GLN E   6       5.753  24.796   5.717  1.00 83.11           H  
ATOM     61  HG2 GLN E   6       4.083  24.846   6.013  1.00 83.11           H  
ATOM     62 HE22 GLN E   6       3.705  26.851   3.071  1.00 83.71           H  
ATOM     63 HE21 GLN E   6       3.577  26.963   4.781  1.00 83.71           H  
ATOM     64  N   ARG E   7       1.732  20.763   3.862  1.00 81.98           N  
ATOM     65  CA  ARG E   7       1.057  19.449   3.843  1.00 77.78           C  
ATOM     66  C   ARG E   7       1.946  18.307   3.161  1.00 77.90           C  
ATOM     67  O   ARG E   7       2.098  17.184   3.695  1.00 76.53           O  
ATOM     68  CB  ARG E   7      -0.333  19.600   3.220  1.00 75.56           C  
ATOM     69  CG  ARG E   7      -1.142  20.741   3.796  1.00 81.21           C  
ATOM     70  CD  ARG E   7      -2.534  20.784   3.292  1.00 81.90           C  
ATOM     71  NE  ARG E   7      -2.704  21.208   1.822  1.00 88.80           N  
ATOM     72  CZ  ARG E   7      -3.304  22.354   1.492  1.00 92.74           C  
ATOM     73  NH1 ARG E   7      -3.534  23.355   2.368  1.00 91.61           N  
ATOM     74  NH2 ARG E   7      -3.596  22.583   0.219  1.00 88.72           N1+
ATOM     75  H   ARG E   7       1.170  21.572   3.638  1.00 81.98           H  
ATOM     76  HA  ARG E   7       0.999  19.112   4.878  1.00 77.78           H  
ATOM     77  HB3 ARG E   7      -0.886  18.661   3.215  1.00 75.56           H  
ATOM     78  HB2 ARG E   7      -0.219  19.779   2.151  1.00 75.56           H  
ATOM     79  HG3 ARG E   7      -0.590  21.649   3.554  1.00 81.21           H  
ATOM     80  HG2 ARG E   7      -1.192  20.709   4.884  1.00 81.21           H  
ATOM     81  HD3 ARG E   7      -3.306  21.210   3.933  1.00 81.90           H  
ATOM     82  HD2 ARG E   7      -2.775  19.722   3.249  1.00 81.90           H  
ATOM     83  HE  ARG E   7      -2.264  20.615   1.134  1.00 88.80           H  
ATOM     84 HH12 ARG E   7      -4.177  24.102   2.152  1.00 91.61           H  
ATOM     85 HH11 ARG E   7      -3.290  23.398   3.347  1.00 91.61           H  
ATOM     86 HH22 ARG E   7      -3.980  23.485  -0.023  1.00 88.72           H  
ATOM     87 HH21 ARG E   7      -3.688  21.801  -0.413  1.00 88.72           H  
ATOM     88  N   VAL E   8       2.566  18.541   1.999  1.00 85.29           N  
ATOM     89  CA  VAL E   8       3.422  17.577   1.251  1.00 84.06           C  
ATOM     90  C   VAL E   8       4.744  17.291   2.105  1.00 74.09           C  
ATOM     91  O   VAL E   8       5.337  16.242   2.021  1.00 73.14           O  
ATOM     92  CB  VAL E   8       3.710  17.945  -0.227  1.00 86.84           C  
ATOM     93  CG1 VAL E   8       4.551  19.257  -0.436  1.00 75.61           C  
ATOM     94  CG2 VAL E   8       4.214  16.711  -1.004  1.00 76.58           C  
ATOM     95  H   VAL E   8       2.296  19.351   1.459  1.00 85.29           H  
ATOM     96  HA  VAL E   8       2.841  16.655   1.247  1.00 84.06           H  
ATOM     97  HB  VAL E   8       2.738  18.194  -0.653  1.00 86.84           H  
ATOM     98 HG11 VAL E   8       5.424  19.211   0.215  1.00 75.61           H  
ATOM     99 HG12 VAL E   8       4.968  19.403  -1.432  1.00 75.61           H  
ATOM    100 HG13 VAL E   8       4.000  20.119  -0.061  1.00 75.61           H  
ATOM    101 HG21 VAL E   8       5.224  16.476  -0.668  1.00 76.58           H  
ATOM    102 HG22 VAL E   8       3.520  15.919  -0.726  1.00 76.58           H  
ATOM    103 HG23 VAL E   8       4.272  16.854  -2.083  1.00 76.58           H  
ATOM    104  N   ASN E   9       5.186  18.279   2.916  1.00 76.66           N  
ATOM    105  CA  ASN E   9       6.304  18.115   3.861  1.00 77.89           C  
ATOM    106  C   ASN E   9       5.946  17.200   4.985  1.00 74.96           C  
ATOM    107  O   ASN E   9       6.754  16.336   5.243  1.00 70.67           O  
ATOM    108  CB  ASN E   9       7.061  19.425   4.257  1.00 81.70           C  
ATOM    109  CG  ASN E   9       7.587  20.254   3.032  1.00 85.45           C  
ATOM    110  OD1 ASN E   9       7.214  19.986   1.941  1.00 78.03           O  
ATOM    111  ND2 ASN E   9       8.333  21.326   3.319  1.00 87.89           N  
ATOM    112  H   ASN E   9       4.592  19.072   3.114  1.00 76.66           H  
ATOM    113  HA  ASN E   9       7.042  17.565   3.277  1.00 77.89           H  
ATOM    114  HB3 ASN E   9       7.878  19.228   4.951  1.00 81.70           H  
ATOM    115  HB2 ASN E   9       6.321  20.012   4.801  1.00 81.70           H  
ATOM    116 HD22 ASN E   9       8.735  21.832   2.542  1.00 87.89           H  
ATOM    117 HD21 ASN E   9       8.792  21.397   4.216  1.00 87.89           H  
ATOM    118  N   ILE E  10       4.773  17.328   5.613  1.00 71.77           N  
ATOM    119  CA  ILE E  10       4.283  16.383   6.610  1.00 71.39           C  
ATOM    120  C   ILE E  10       4.332  14.914   6.018  1.00 65.36           C  
ATOM    121  O   ILE E  10       4.708  13.990   6.729  1.00 64.29           O  
ATOM    122  CB  ILE E  10       2.839  16.724   7.054  1.00 71.64           C  
ATOM    123  CG1 ILE E  10       2.648  18.212   7.500  1.00 67.12           C  
ATOM    124  CG2 ILE E  10       2.637  15.855   8.308  1.00 60.06           C  
ATOM    125  CD1 ILE E  10       1.223  18.601   7.908  1.00 70.56           C  
ATOM    126  H   ILE E  10       4.112  18.034   5.321  1.00 71.77           H  
ATOM    127  HA  ILE E  10       4.976  16.464   7.447  1.00 71.39           H  
ATOM    128  HB  ILE E  10       2.151  16.507   6.236  1.00 71.64           H  
ATOM    129 HG13 ILE E  10       2.934  18.858   6.670  1.00 67.12           H  
ATOM    130 HG12 ILE E  10       3.259  18.462   8.368  1.00 67.12           H  
ATOM    131 HG21 ILE E  10       1.637  15.881   8.743  1.00 60.06           H  
ATOM    132 HG22 ILE E  10       2.570  14.814   7.992  1.00 60.06           H  
ATOM    133 HG23 ILE E  10       3.350  15.979   9.122  1.00 60.06           H  
ATOM    134 HD11 ILE E  10       0.789  19.178   7.092  1.00 70.56           H  
ATOM    135 HD12 ILE E  10       0.540  17.789   8.157  1.00 70.56           H  
ATOM    136 HD13 ILE E  10       1.249  19.224   8.802  1.00 70.56           H  
ATOM    137  N   ALA E  11       3.693  14.768   4.871  1.00 66.05           N  
ATOM    138  CA  ALA E  11       3.653  13.510   4.116  1.00 68.54           C  
ATOM    139  C   ALA E  11       5.007  12.914   3.794  1.00 66.23           C  
ATOM    140  O   ALA E  11       5.104  11.679   3.782  1.00 66.48           O  
ATOM    141  CB  ALA E  11       2.738  13.634   2.946  1.00 61.99           C  
ATOM    142  H   ALA E  11       3.080  15.476   4.495  1.00 66.05           H  
ATOM    143  HA  ALA E  11       3.111  12.852   4.795  1.00 68.54           H  
ATOM    144  HB1 ALA E  11       3.327  13.811   2.046  1.00 61.99           H  
ATOM    145  HB2 ALA E  11       2.091  12.791   2.703  1.00 61.99           H  
ATOM    146  HB3 ALA E  11       2.112  14.526   2.968  1.00 61.99           H  
ATOM    147  N   THR E  12       5.932  13.771   3.413  1.00 69.52           N  
ATOM    148  CA  THR E  12       7.296  13.270   3.134  1.00 71.87           C  
ATOM    149  C   THR E  12       7.970  12.697   4.373  1.00 72.09           C  
ATOM    150  O   THR E  12       8.526  11.619   4.237  1.00 75.54           O  
ATOM    151  CB  THR E  12       8.249  14.260   2.394  1.00 72.01           C  
ATOM    152  OG1 THR E  12       7.535  14.981   1.395  1.00 71.57           O  
ATOM    153  CG2 THR E  12       9.470  13.712   1.632  1.00 69.13           C  
ATOM    154  H   THR E  12       5.787  14.759   3.256  1.00 69.52           H  
ATOM    155  HA  THR E  12       7.295  12.432   2.436  1.00 71.87           H  
ATOM    156  HB  THR E  12       8.585  14.939   3.178  1.00 72.01           H  
ATOM    157  HG1 THR E  12       6.758  15.506   1.598  1.00 71.57           H  
ATOM    158 HG21 THR E  12       9.163  12.882   0.997  1.00 69.13           H  
ATOM    159 HG22 THR E  12      10.078  14.391   1.034  1.00 69.13           H  
ATOM    160 HG23 THR E  12      10.153  13.192   2.304  1.00 69.13           H  
ATOM    161  N   LEU E  13       7.999  13.459   5.488  1.00 65.42           N  
ATOM    162  CA  LEU E  13       8.333  12.959   6.801  1.00 65.32           C  
ATOM    163  C   LEU E  13       7.732  11.542   7.205  1.00 62.85           C  
ATOM    164  O   LEU E  13       8.474  10.596   7.571  1.00 66.01           O  
ATOM    165  CB  LEU E  13       8.189  14.151   7.794  1.00 68.92           C  
ATOM    166  CG  LEU E  13       8.565  13.902   9.256  1.00 71.24           C  
ATOM    167  CD1 LEU E  13       8.496  15.310   9.983  1.00 70.40           C  
ATOM    168  CD2 LEU E  13       7.642  12.890  10.021  1.00 66.96           C  
ATOM    169  H   LEU E  13       7.566  14.371   5.467  1.00 65.42           H  
ATOM    170  HA  LEU E  13       9.401  12.739   6.786  1.00 65.32           H  
ATOM    171  HB3 LEU E  13       7.215  14.639   7.770  1.00 68.92           H  
ATOM    172  HB2 LEU E  13       8.864  14.945   7.476  1.00 68.92           H  
ATOM    173  HG  LEU E  13       9.590  13.534   9.300  1.00 71.24           H  
ATOM    174 HD11 LEU E  13       7.937  16.075   9.445  1.00 70.40           H  
ATOM    175 HD12 LEU E  13       7.874  15.110  10.855  1.00 70.40           H  
ATOM    176 HD13 LEU E  13       9.447  15.786  10.221  1.00 70.40           H  
ATOM    177 HD21 LEU E  13       6.650  12.901   9.570  1.00 66.96           H  
ATOM    178 HD22 LEU E  13       8.145  11.923  10.045  1.00 66.96           H  
ATOM    179 HD23 LEU E  13       7.555  13.065  11.093  1.00 66.96           H  
ATOM    180  N   LEU E  14       6.420  11.395   7.171  1.00 64.87           N  
ATOM    181  CA  LEU E  14       5.698  10.134   7.467  1.00 59.22           C  
ATOM    182  C   LEU E  14       6.143   8.974   6.558  1.00 64.14           C  
ATOM    183  O   LEU E  14       6.499   7.902   7.028  1.00 63.62           O  
ATOM    184  CB  LEU E  14       4.160  10.494   7.339  1.00 68.25           C  
ATOM    185  CG  LEU E  14       3.444  11.349   8.509  1.00 65.08           C  
ATOM    186  CD1 LEU E  14       2.011  11.701   7.988  1.00 51.17           C  
ATOM    187  CD2 LEU E  14       3.482  10.756   9.905  1.00 48.97           C  
ATOM    188  H   LEU E  14       5.788  12.160   6.981  1.00 64.87           H  
ATOM    189  HA  LEU E  14       5.887   9.837   8.499  1.00 59.22           H  
ATOM    190  HB3 LEU E  14       3.524   9.644   7.093  1.00 68.25           H  
ATOM    191  HB2 LEU E  14       4.120  11.026   6.389  1.00 68.25           H  
ATOM    192  HG  LEU E  14       4.033  12.266   8.474  1.00 65.08           H  
ATOM    193 HD11 LEU E  14       1.902  11.589   6.909  1.00 51.17           H  
ATOM    194 HD12 LEU E  14       1.271  11.050   8.454  1.00 51.17           H  
ATOM    195 HD13 LEU E  14       1.784  12.718   8.307  1.00 51.17           H  
ATOM    196 HD21 LEU E  14       4.148   9.898   9.999  1.00 48.97           H  
ATOM    197 HD22 LEU E  14       3.705  11.486  10.684  1.00 48.97           H  
ATOM    198 HD23 LEU E  14       2.493  10.386  10.175  1.00 48.97           H  
ATOM    199  N   THR E  15       6.218   9.181   5.221  1.00 70.54           N  
ATOM    200  CA  THR E  15       6.898   8.339   4.218  1.00 63.92           C  
ATOM    201  C   THR E  15       8.346   7.932   4.596  1.00 60.17           C  
ATOM    202  O   THR E  15       8.735   6.801   4.502  1.00 55.31           O  
ATOM    203  CB  THR E  15       6.986   8.989   2.867  1.00 63.59           C  
ATOM    204  OG1 THR E  15       5.579   8.964   2.509  1.00 61.99           O  
ATOM    205  CG2 THR E  15       7.599   8.171   1.724  1.00 62.23           C  
ATOM    206  H   THR E  15       5.729  10.000   4.889  1.00 70.54           H  
ATOM    207  HA  THR E  15       6.396   7.372   4.196  1.00 63.92           H  
ATOM    208  HB  THR E  15       7.314  10.028   2.839  1.00 63.59           H  
ATOM    209  HG1 THR E  15       5.096   9.697   2.896  1.00 61.99           H  
ATOM    210 HG21 THR E  15       8.675   8.019   1.818  1.00 62.23           H  
ATOM    211 HG22 THR E  15       7.119   7.197   1.624  1.00 62.23           H  
ATOM    212 HG23 THR E  15       7.517   8.633   0.740  1.00 62.23           H  
ATOM    213  N   GLU E  16       9.123   8.852   5.065  1.00 60.42           N  
ATOM    214  CA  GLU E  16      10.508   8.565   5.429  1.00 64.91           C  
ATOM    215  C   GLU E  16      10.654   7.658   6.701  1.00 68.30           C  
ATOM    216  O   GLU E  16      11.554   6.888   6.830  1.00 69.76           O  
ATOM    217  CB  GLU E  16      11.359   9.870   5.469  1.00 71.83           C  
ATOM    218  CG  GLU E  16      11.762  10.441   4.097  1.00 77.54           C  
ATOM    219  CD  GLU E  16      12.462  11.830   4.074  1.00 88.97           C  
ATOM    220  OE1 GLU E  16      12.709  12.314   5.238  1.00 89.03           O  
ATOM    221  OE2 GLU E  16      12.787  12.295   2.936  1.00 93.24           O1-
ATOM    222  H   GLU E  16       8.766   9.786   5.204  1.00 60.42           H  
ATOM    223  HA  GLU E  16      10.977   8.098   4.563  1.00 64.91           H  
ATOM    224  HB3 GLU E  16      12.275   9.704   6.035  1.00 71.83           H  
ATOM    225  HB2 GLU E  16      10.843  10.612   6.079  1.00 71.83           H  
ATOM    226  HG3 GLU E  16      10.894  10.423   3.439  1.00 77.54           H  
ATOM    227  HG2 GLU E  16      12.519   9.841   3.591  1.00 77.54           H  
ATOM    228  N   ASN E  17       9.720   7.830   7.685  1.00 60.27           N  
ATOM    229  CA  ASN E  17       9.760   7.281   9.017  1.00 56.64           C  
ATOM    230  C   ASN E  17       8.947   5.955   9.059  1.00 52.52           C  
ATOM    231  O   ASN E  17       8.639   5.597  10.174  1.00 58.30           O  
ATOM    232  CB  ASN E  17       9.266   8.336  10.071  1.00 65.85           C  
ATOM    233  CG  ASN E  17      10.220   9.377  10.501  1.00 72.50           C  
ATOM    234  OD1 ASN E  17      10.910   9.255  11.515  1.00 80.58           O  
ATOM    235  ND2 ASN E  17      10.342  10.517   9.819  1.00 66.63           N  
ATOM    236  H   ASN E  17       8.927   8.443   7.562  1.00 60.27           H  
ATOM    237  HA  ASN E  17      10.782   6.952   9.204  1.00 56.64           H  
ATOM    238  HB3 ASN E  17       9.160   7.877  11.054  1.00 65.85           H  
ATOM    239  HB2 ASN E  17       8.240   8.668   9.909  1.00 65.85           H  
ATOM    240 HD22 ASN E  17      10.910  11.262  10.197  1.00 66.63           H  
ATOM    241 HD21 ASN E  17       9.736  10.646   9.021  1.00 66.63           H  
ATOM    242  N   LYS E  18       8.573   5.340   7.891  1.00 49.07           N  
ATOM    243  CA  LYS E  18       7.682   4.177   7.724  1.00 48.61           C  
ATOM    244  C   LYS E  18       7.953   3.057   8.714  1.00 47.46           C  
ATOM    245  O   LYS E  18       7.026   2.446   9.237  1.00 57.61           O  
ATOM    246  CB  LYS E  18       7.695   3.762   6.244  1.00 50.41           C  
ATOM    247  CG  LYS E  18       7.048   2.372   5.898  1.00 53.93           C  
ATOM    248  CD  LYS E  18       8.004   1.159   6.129  1.00 46.99           C  
ATOM    249  CE  LYS E  18       9.447   1.398   5.652  1.00 64.26           C  
ATOM    250  NZ  LYS E  18      10.166   0.187   5.442  1.00 65.74           N1+
ATOM    251  H   LYS E  18       8.703   5.961   7.105  1.00 49.07           H  
ATOM    252  HA  LYS E  18       6.671   4.543   7.902  1.00 48.61           H  
ATOM    253  HB3 LYS E  18       8.729   3.886   5.922  1.00 50.41           H  
ATOM    254  HB2 LYS E  18       7.112   4.475   5.662  1.00 50.41           H  
ATOM    255  HG3 LYS E  18       6.926   2.380   4.815  1.00 53.93           H  
ATOM    256  HG2 LYS E  18       6.074   2.189   6.351  1.00 53.93           H  
ATOM    257  HD3 LYS E  18       7.531   0.328   5.605  1.00 46.99           H  
ATOM    258  HD2 LYS E  18       8.041   0.896   7.186  1.00 46.99           H  
ATOM    259  HE3 LYS E  18       9.970   2.047   6.354  1.00 64.26           H  
ATOM    260  HE2 LYS E  18       9.457   1.868   4.668  1.00 64.26           H  
ATOM    261  HZ1 LYS E  18      11.144   0.356   5.257  1.00 65.74           H  
ATOM    262  HZ2 LYS E  18      10.068  -0.482   6.192  1.00 65.74           H  
ATOM    263  HZ3 LYS E  18       9.857  -0.317   4.623  1.00 65.74           H  
ATOM    264  N   LYS E  19       9.252   2.702   8.864  1.00 47.18           N  
ATOM    265  CA  LYS E  19       9.695   1.515   9.691  1.00 52.91           C  
ATOM    266  C   LYS E  19       9.564   1.665  11.198  1.00 51.91           C  
ATOM    267  O   LYS E  19       9.330   0.676  11.890  1.00 51.65           O  
ATOM    268  CB  LYS E  19      11.123   1.113   9.277  1.00 53.37           C  
ATOM    269  CG  LYS E  19      12.149   2.316   9.485  1.00 52.67           C  
ATOM    270  CD  LYS E  19      13.621   1.826   9.005  1.00 61.72           C  
ATOM    271  CE  LYS E  19      13.714   1.177   7.604  1.00 61.43           C  
ATOM    272  NZ  LYS E  19      15.066   1.015   7.193  1.00 61.56           N1+
ATOM    273  H   LYS E  19       9.992   3.219   8.409  1.00 47.18           H  
ATOM    274  HA  LYS E  19       8.935   0.790   9.404  1.00 52.91           H  
ATOM    275  HB3 LYS E  19      11.030   0.873   8.218  1.00 53.37           H  
ATOM    276  HB2 LYS E  19      11.352   0.191   9.811  1.00 53.37           H  
ATOM    277  HG3 LYS E  19      12.197   2.437  10.567  1.00 52.67           H  
ATOM    278  HG2 LYS E  19      11.930   3.312   9.103  1.00 52.67           H  
ATOM    279  HD3 LYS E  19      13.961   1.094   9.737  1.00 61.72           H  
ATOM    280  HD2 LYS E  19      14.278   2.696   9.021  1.00 61.72           H  
ATOM    281  HE3 LYS E  19      13.287   1.775   6.799  1.00 61.43           H  
ATOM    282  HE2 LYS E  19      13.157   0.244   7.521  1.00 61.43           H  
ATOM    283  HZ1 LYS E  19      15.420   1.950   7.044  1.00 61.56           H  
ATOM    284  HZ2 LYS E  19      15.602   0.491   7.869  1.00 61.56           H  
ATOM    285  HZ3 LYS E  19      14.952   0.490   6.338  1.00 61.56           H  
ATOM    286  N   LYS E  20       9.500   2.884  11.705  1.00 51.19           N  
ATOM    287  CA  LYS E  20       9.102   3.200  13.111  1.00 53.20           C  
ATOM    288  C   LYS E  20       7.594   3.591  13.121  1.00 54.55           C  
ATOM    289  O   LYS E  20       7.121   4.249  14.062  1.00 55.33           O  
ATOM    290  CB  LYS E  20      10.013   4.184  13.767  1.00  0.00           C  
ATOM    291  CG  LYS E  20      10.176   5.528  13.009  1.00  0.00           C  
ATOM    292  CD  LYS E  20      10.869   6.503  13.856  1.00  0.00           C  
ATOM    293  CE  LYS E  20      12.393   6.484  13.727  1.00  0.00           C  
ATOM    294  NZ  LYS E  20      12.908   7.445  14.665  1.00  0.00           N1+
ATOM    295  H   LYS E  20       9.761   3.680  11.142  1.00 51.19           H  
ATOM    296  HA  LYS E  20       9.341   2.293  13.666  1.00 53.20           H  
ATOM    297  HB3 LYS E  20      10.999   3.782  14.001  1.00  0.00           H  
ATOM    298  HB2 LYS E  20       9.600   4.419  14.748  1.00  0.00           H  
ATOM    299  HG3 LYS E  20       9.124   5.772  12.861  1.00  0.00           H  
ATOM    300  HG2 LYS E  20      10.697   5.462  12.053  1.00  0.00           H  
ATOM    301  HD3 LYS E  20      10.647   6.269  14.897  1.00  0.00           H  
ATOM    302  HD2 LYS E  20      10.522   7.516  13.654  1.00  0.00           H  
ATOM    303  HE3 LYS E  20      12.688   6.682  12.696  1.00  0.00           H  
ATOM    304  HE2 LYS E  20      12.835   5.543  14.055  1.00  0.00           H  
ATOM    305  HZ1 LYS E  20      13.857   7.712  14.443  1.00  0.00           H  
ATOM    306  HZ2 LYS E  20      12.448   8.343  14.606  1.00  0.00           H  
ATOM    307  HZ3 LYS E  20      12.790   7.287  15.655  1.00  0.00           H  
ATOM    308  N   ILE E  21       6.772   3.184  12.146  1.00 54.81           N  
ATOM    309  CA  ILE E  21       5.332   3.444  12.141  1.00 49.44           C  
ATOM    310  C   ILE E  21       4.608   2.154  11.920  1.00 50.36           C  
ATOM    311  O   ILE E  21       3.839   1.697  12.833  1.00 47.76           O  
ATOM    312  CB  ILE E  21       4.833   4.475  11.107  1.00 45.26           C  
ATOM    313  CG1 ILE E  21       5.301   5.839  11.498  1.00 53.51           C  
ATOM    314  CG2 ILE E  21       3.257   4.474  10.838  1.00 45.56           C  
ATOM    315  CD1 ILE E  21       5.112   6.878  10.376  1.00 46.63           C  
ATOM    316  H   ILE E  21       7.044   2.799  11.253  1.00 54.81           H  
ATOM    317  HA  ILE E  21       5.037   3.615  13.176  1.00 49.44           H  
ATOM    318  HB  ILE E  21       5.257   4.190  10.144  1.00 45.26           H  
ATOM    319 HG13 ILE E  21       6.332   5.840  11.851  1.00 53.51           H  
ATOM    320 HG12 ILE E  21       4.610   6.122  12.292  1.00 53.51           H  
ATOM    321 HG21 ILE E  21       2.796   3.535  10.530  1.00 45.56           H  
ATOM    322 HG22 ILE E  21       2.753   5.008  11.644  1.00 45.56           H  
ATOM    323 HG23 ILE E  21       2.918   5.109  10.020  1.00 45.56           H  
ATOM    324 HD11 ILE E  21       5.542   6.588   9.417  1.00 46.63           H  
ATOM    325 HD12 ILE E  21       4.055   7.092  10.221  1.00 46.63           H  
ATOM    326 HD13 ILE E  21       5.526   7.829  10.710  1.00 46.63           H  
ATOM    327  N   VAL E  22       4.758   1.621  10.667  1.00 49.38           N  
ATOM    328  CA  VAL E  22       3.957   0.578  10.021  1.00 43.75           C  
ATOM    329  C   VAL E  22       4.109  -0.749  10.828  1.00 45.72           C  
ATOM    330  O   VAL E  22       3.106  -1.431  11.148  1.00 49.35           O  
ATOM    331  CB  VAL E  22       4.299   0.412   8.473  1.00 34.97           C  
ATOM    332  CG1 VAL E  22       3.756  -0.808   7.902  1.00 34.13           C  
ATOM    333  CG2 VAL E  22       3.876   1.642   7.572  1.00 37.11           C  
ATOM    334  H   VAL E  22       5.525   2.024  10.148  1.00 49.38           H  
ATOM    335  HA  VAL E  22       2.912   0.863  10.142  1.00 43.75           H  
ATOM    336  HB  VAL E  22       5.367   0.244   8.339  1.00 34.97           H  
ATOM    337 HG11 VAL E  22       2.682  -0.891   8.068  1.00 34.13           H  
ATOM    338 HG12 VAL E  22       3.959  -0.809   6.831  1.00 34.13           H  
ATOM    339 HG13 VAL E  22       4.366  -1.667   8.183  1.00 34.13           H  
ATOM    340 HG21 VAL E  22       2.918   2.044   7.904  1.00 37.11           H  
ATOM    341 HG22 VAL E  22       4.633   2.401   7.768  1.00 37.11           H  
ATOM    342 HG23 VAL E  22       3.802   1.542   6.489  1.00 37.11           H  
ATOM    343  N   ASP E  23       5.413  -1.010  10.988  1.00 46.78           N  
ATOM    344  CA  ASP E  23       6.012  -2.134  11.705  1.00 50.00           C  
ATOM    345  C   ASP E  23       5.677  -2.144  13.198  1.00 50.67           C  
ATOM    346  O   ASP E  23       5.124  -3.091  13.748  1.00 43.33           O  
ATOM    347  CB  ASP E  23       7.521  -2.395  11.552  1.00 42.54           C  
ATOM    348  CG  ASP E  23       8.046  -2.287  10.099  1.00 66.10           C  
ATOM    349  OD1 ASP E  23       9.104  -2.972   9.914  1.00 69.22           O  
ATOM    350  OD2 ASP E  23       7.561  -1.597   9.169  1.00 70.81           O1-
ATOM    351  H   ASP E  23       5.988  -0.584  10.275  1.00 46.78           H  
ATOM    352  HA  ASP E  23       5.511  -3.064  11.432  1.00 50.00           H  
ATOM    353  HB3 ASP E  23       7.821  -3.381  11.906  1.00 42.54           H  
ATOM    354  HB2 ASP E  23       8.083  -1.639  12.100  1.00 42.54           H  
ATOM    355  N   LYS E  24       5.796  -0.959  13.825  1.00 48.93           N  
ATOM    356  CA  LYS E  24       5.492  -0.637  15.203  1.00 45.05           C  
ATOM    357  C   LYS E  24       4.035  -0.893  15.502  1.00 49.63           C  
ATOM    358  O   LYS E  24       3.746  -1.499  16.502  1.00 43.19           O  
ATOM    359  CB  LYS E  24       5.872   0.785  15.564  1.00  0.00           C  
ATOM    360  CG  LYS E  24       5.885   1.120  17.112  1.00  0.00           C  
ATOM    361  CD  LYS E  24       6.323   2.554  17.311  1.00  0.00           C  
ATOM    362  CE  LYS E  24       6.478   3.130  18.740  1.00  0.00           C  
ATOM    363  NZ  LYS E  24       7.208   4.422  18.696  1.00  0.00           N1+
ATOM    364  H   LYS E  24       6.272  -0.278  13.250  1.00 48.93           H  
ATOM    365  HA  LYS E  24       6.081  -1.347  15.783  1.00 45.05           H  
ATOM    366  HB3 LYS E  24       5.302   1.432  14.897  1.00  0.00           H  
ATOM    367  HB2 LYS E  24       6.887   0.967  15.210  1.00  0.00           H  
ATOM    368  HG3 LYS E  24       6.363   0.409  17.786  1.00  0.00           H  
ATOM    369  HG2 LYS E  24       4.835   0.950  17.348  1.00  0.00           H  
ATOM    370  HD3 LYS E  24       5.653   3.257  16.815  1.00  0.00           H  
ATOM    371  HD2 LYS E  24       7.300   2.652  16.838  1.00  0.00           H  
ATOM    372  HE3 LYS E  24       7.182   2.556  19.343  1.00  0.00           H  
ATOM    373  HE2 LYS E  24       5.487   3.296  19.163  1.00  0.00           H  
ATOM    374  HZ1 LYS E  24       6.824   5.136  18.094  1.00  0.00           H  
ATOM    375  HZ2 LYS E  24       7.421   4.688  19.647  1.00  0.00           H  
ATOM    376  HZ3 LYS E  24       8.178   4.312  18.434  1.00  0.00           H  
ATOM    377  N   ALA E  25       3.131  -0.461  14.624  1.00 44.07           N  
ATOM    378  CA  ALA E  25       1.683  -0.679  14.619  1.00 39.95           C  
ATOM    379  C   ALA E  25       1.203  -2.122  14.616  1.00 45.90           C  
ATOM    380  O   ALA E  25       0.317  -2.411  15.374  1.00 47.99           O  
ATOM    381  CB  ALA E  25       0.906   0.213  13.692  1.00 36.34           C  
ATOM    382  H   ALA E  25       3.364   0.190  13.888  1.00 44.07           H  
ATOM    383  HA  ALA E  25       1.453  -0.248  15.593  1.00 39.95           H  
ATOM    384  HB1 ALA E  25       0.772   1.267  13.935  1.00 36.34           H  
ATOM    385  HB2 ALA E  25       1.440   0.209  12.741  1.00 36.34           H  
ATOM    386  HB3 ALA E  25      -0.120  -0.121  13.535  1.00 36.34           H  
ATOM    387  N   SER E  26       1.769  -2.967  13.741  1.00 39.51           N  
ATOM    388  CA  SER E  26       1.498  -4.465  13.760  1.00 44.10           C  
ATOM    389  C   SER E  26       1.860  -5.175  15.057  1.00 48.37           C  
ATOM    390  O   SER E  26       1.071  -5.930  15.611  1.00 48.96           O  
ATOM    391  CB  SER E  26       2.357  -4.977  12.565  1.00 51.82           C  
ATOM    392  OG  SER E  26       1.905  -4.559  11.304  1.00 60.13           O  
ATOM    393  H   SER E  26       2.551  -2.626  13.200  1.00 39.51           H  
ATOM    394  HA  SER E  26       0.419  -4.522  13.612  1.00 44.10           H  
ATOM    395  HB3 SER E  26       2.305  -6.065  12.605  1.00 51.82           H  
ATOM    396  HB2 SER E  26       3.408  -4.718  12.691  1.00 51.82           H  
ATOM    397  HG  SER E  26       1.961  -3.601  11.294  1.00 60.13           H  
ATOM    398  N   GLN E  27       3.074  -4.954  15.549  1.00 54.77           N  
ATOM    399  CA  GLN E  27       3.641  -5.462  16.827  1.00 52.14           C  
ATOM    400  C   GLN E  27       2.904  -4.928  18.052  1.00 49.22           C  
ATOM    401  O   GLN E  27       2.830  -5.639  19.084  1.00 46.81           O  
ATOM    402  CB  GLN E  27       5.114  -5.036  16.851  1.00 52.63           C  
ATOM    403  CG  GLN E  27       5.871  -5.694  15.703  1.00 59.19           C  
ATOM    404  CD  GLN E  27       7.269  -5.215  15.665  1.00 69.99           C  
ATOM    405  OE1 GLN E  27       8.188  -6.032  15.629  1.00 74.31           O  
ATOM    406  NE2 GLN E  27       7.405  -3.875  15.519  1.00 71.57           N  
ATOM    407  H   GLN E  27       3.740  -4.419  15.009  1.00 54.77           H  
ATOM    408  HA  GLN E  27       3.541  -6.540  16.953  1.00 52.14           H  
ATOM    409  HB3 GLN E  27       5.561  -5.297  17.810  1.00 52.63           H  
ATOM    410  HB2 GLN E  27       5.095  -3.955  16.715  1.00 52.63           H  
ATOM    411  HG3 GLN E  27       5.461  -5.451  14.722  1.00 59.19           H  
ATOM    412  HG2 GLN E  27       5.964  -6.769  15.857  1.00 59.19           H  
ATOM    413 HE22 GLN E  27       8.299  -3.418  15.409  1.00 71.57           H  
ATOM    414 HE21 GLN E  27       6.567  -3.363  15.282  1.00 71.57           H  
ATOM    415  N   ASP E  28       2.433  -3.654  17.928  1.00 51.25           N  
ATOM    416  CA  ASP E  28       1.502  -3.032  18.879  1.00 49.05           C  
ATOM    417  C   ASP E  28       0.066  -3.814  18.838  1.00 49.72           C  
ATOM    418  O   ASP E  28      -0.347  -4.183  19.893  1.00 46.68           O  
ATOM    419  CB  ASP E  28       1.241  -1.540  18.596  1.00 49.34           C  
ATOM    420  CG  ASP E  28       0.250  -0.862  19.564  1.00 65.11           C  
ATOM    421  OD1 ASP E  28       0.202  -1.151  20.796  1.00 73.10           O  
ATOM    422  OD2 ASP E  28      -0.237   0.194  19.130  1.00 63.87           O1-
ATOM    423  H   ASP E  28       2.565  -3.128  17.076  1.00 51.25           H  
ATOM    424  HA  ASP E  28       1.875  -3.221  19.886  1.00 49.05           H  
ATOM    425  HB3 ASP E  28       0.797  -1.529  17.600  1.00 49.34           H  
ATOM    426  HB2 ASP E  28       2.153  -0.946  18.656  1.00 49.34           H  
ATOM    427  N   LEU E  29      -0.488  -4.062  17.654  1.00 49.09           N  
ATOM    428  CA  LEU E  29      -1.692  -4.859  17.375  1.00 46.74           C  
ATOM    429  C   LEU E  29      -1.638  -6.285  17.834  1.00 51.76           C  
ATOM    430  O   LEU E  29      -2.564  -6.720  18.529  1.00 48.95           O  
ATOM    431  CB  LEU E  29      -1.986  -4.766  15.831  1.00 46.94           C  
ATOM    432  CG  LEU E  29      -3.252  -5.483  15.428  1.00 46.80           C  
ATOM    433  CD1 LEU E  29      -4.463  -5.024  16.101  1.00 46.06           C  
ATOM    434  CD2 LEU E  29      -3.431  -5.473  13.941  1.00 48.59           C  
ATOM    435  H   LEU E  29      -0.004  -3.620  16.886  1.00 49.09           H  
ATOM    436  HA  LEU E  29      -2.531  -4.428  17.921  1.00 46.74           H  
ATOM    437  HB3 LEU E  29      -1.168  -5.088  15.187  1.00 46.94           H  
ATOM    438  HB2 LEU E  29      -2.122  -3.719  15.562  1.00 46.94           H  
ATOM    439  HG  LEU E  29      -3.100  -6.528  15.695  1.00 46.80           H  
ATOM    440 HD11 LEU E  29      -4.521  -3.984  16.423  1.00 46.06           H  
ATOM    441 HD12 LEU E  29      -5.408  -5.398  15.706  1.00 46.06           H  
ATOM    442 HD13 LEU E  29      -4.531  -5.587  17.032  1.00 46.06           H  
ATOM    443 HD21 LEU E  29      -3.760  -6.380  13.434  1.00 48.59           H  
ATOM    444 HD22 LEU E  29      -4.186  -4.724  13.700  1.00 48.59           H  
ATOM    445 HD23 LEU E  29      -2.535  -5.089  13.455  1.00 48.59           H  
ATOM    446  N   TRP E  30      -0.531  -7.004  17.517  1.00 52.67           N  
ATOM    447  CA  TRP E  30      -0.395  -8.388  17.990  1.00 43.88           C  
ATOM    448  C   TRP E  30      -0.296  -8.642  19.446  1.00 50.85           C  
ATOM    449  O   TRP E  30      -0.663  -9.753  19.883  1.00 58.00           O  
ATOM    450  CB  TRP E  30       0.802  -9.010  17.218  1.00 51.72           C  
ATOM    451  CG  TRP E  30       0.654  -8.950  15.696  1.00 52.60           C  
ATOM    452  CD1 TRP E  30      -0.418  -8.899  14.876  1.00 52.31           C  
ATOM    453  CD2 TRP E  30       1.771  -8.829  14.786  1.00 53.40           C  
ATOM    454  NE1 TRP E  30      -0.025  -8.721  13.577  1.00 55.13           N  
ATOM    455  CE2 TRP E  30       1.334  -8.661  13.467  1.00 53.09           C  
ATOM    456  CE3 TRP E  30       3.189  -8.827  14.916  1.00 54.35           C  
ATOM    457  CZ2 TRP E  30       2.179  -8.553  12.392  1.00 49.95           C  
ATOM    458  CZ3 TRP E  30       4.184  -8.663  13.923  1.00 55.67           C  
ATOM    459  CH2 TRP E  30       3.590  -8.578  12.642  1.00 55.86           C  
ATOM    460  H   TRP E  30       0.295  -6.640  17.064  1.00 52.67           H  
ATOM    461  HA  TRP E  30      -1.280  -8.984  17.765  1.00 43.88           H  
ATOM    462  HB3 TRP E  30       0.938 -10.053  17.504  1.00 51.72           H  
ATOM    463  HB2 TRP E  30       1.773  -8.591  17.480  1.00 51.72           H  
ATOM    464  HD1 TRP E  30      -1.466  -8.858  15.132  1.00 52.31           H  
ATOM    465  HE1 TRP E  30      -0.615  -8.543  12.777  1.00 55.13           H  
ATOM    466  HE3 TRP E  30       3.577  -8.932  15.918  1.00 54.35           H  
ATOM    467  HZ2 TRP E  30       1.796  -8.551  11.382  1.00 49.95           H  
ATOM    468  HZ3 TRP E  30       5.258  -8.615  14.021  1.00 55.67           H  
ATOM    469  HH2 TRP E  30       4.244  -8.504  11.786  1.00 55.86           H  
ATOM    470  N   ARG E  31       0.064  -7.601  20.257  1.00 53.11           N  
ATOM    471  CA  ARG E  31      -0.018  -7.520  21.712  1.00 50.32           C  
ATOM    472  C   ARG E  31      -1.405  -6.956  22.203  1.00 49.94           C  
ATOM    473  O   ARG E  31      -1.740  -7.296  23.386  1.00 53.64           O  
ATOM    474  CB  ARG E  31       1.179  -6.719  22.262  1.00 46.26           C  
ATOM    475  CG  ARG E  31       2.497  -7.353  21.937  1.00 58.78           C  
ATOM    476  CD  ARG E  31       3.686  -6.621  22.451  1.00 63.51           C  
ATOM    477  NE  ARG E  31       3.869  -5.324  21.762  1.00 59.87           N  
ATOM    478  CZ  ARG E  31       4.245  -4.227  22.380  1.00 66.73           C  
ATOM    479  NH1 ARG E  31       4.585  -3.109  21.711  1.00 72.35           N  
ATOM    480  NH2 ARG E  31       4.207  -4.139  23.748  1.00 51.84           N1+
ATOM    481  H   ARG E  31       0.185  -6.741  19.741  1.00 53.11           H  
ATOM    482  HA  ARG E  31       0.041  -8.572  21.991  1.00 50.32           H  
ATOM    483  HB3 ARG E  31       1.107  -6.574  23.340  1.00 46.26           H  
ATOM    484  HB2 ARG E  31       1.097  -5.709  21.860  1.00 46.26           H  
ATOM    485  HG3 ARG E  31       2.603  -7.377  20.853  1.00 58.78           H  
ATOM    486  HG2 ARG E  31       2.418  -8.361  22.344  1.00 58.78           H  
ATOM    487  HD3 ARG E  31       4.609  -7.198  22.408  1.00 63.51           H  
ATOM    488  HD2 ARG E  31       3.339  -6.568  23.484  1.00 63.51           H  
ATOM    489  HE  ARG E  31       3.777  -5.508  20.773  1.00 59.87           H  
ATOM    490 HH12 ARG E  31       4.751  -2.225  22.171  1.00 72.35           H  
ATOM    491 HH11 ARG E  31       4.533  -3.054  20.704  1.00 72.35           H  
ATOM    492 HH22 ARG E  31       4.331  -3.316  24.320  1.00 51.84           H  
ATOM    493 HH21 ARG E  31       4.121  -4.968  24.320  1.00 51.84           H  
ATOM    494  N   ARG E  32      -2.148  -6.136  21.409  1.00 49.90           N  
ATOM    495  CA  ARG E  32      -3.470  -5.695  21.754  1.00 50.28           C  
ATOM    496  C   ARG E  32      -4.460  -6.868  21.551  1.00 55.36           C  
ATOM    497  O   ARG E  32      -5.383  -7.045  22.366  1.00 64.88           O  
ATOM    498  CB  ARG E  32      -3.997  -4.397  20.985  1.00 56.91           C  
ATOM    499  CG  ARG E  32      -3.285  -3.126  21.297  1.00 55.45           C  
ATOM    500  CD  ARG E  32      -4.106  -1.803  21.207  1.00 57.76           C  
ATOM    501  NE  ARG E  32      -3.136  -0.684  21.009  1.00 62.86           N  
ATOM    502  CZ  ARG E  32      -3.346   0.645  21.214  1.00 68.44           C  
ATOM    503  NH1 ARG E  32      -2.344   1.460  20.912  1.00 66.17           N  
ATOM    504  NH2 ARG E  32      -4.548   1.114  21.603  1.00 63.39           N1+
ATOM    505  H   ARG E  32      -1.828  -5.930  20.473  1.00 49.90           H  
ATOM    506  HA  ARG E  32      -3.377  -5.539  22.829  1.00 50.28           H  
ATOM    507  HB3 ARG E  32      -5.060  -4.273  21.195  1.00 56.91           H  
ATOM    508  HB2 ARG E  32      -3.950  -4.554  19.907  1.00 56.91           H  
ATOM    509  HG3 ARG E  32      -2.392  -3.076  20.674  1.00 55.45           H  
ATOM    510  HG2 ARG E  32      -3.124  -3.154  22.375  1.00 55.45           H  
ATOM    511  HD3 ARG E  32      -4.484  -1.615  22.212  1.00 57.76           H  
ATOM    512  HD2 ARG E  32      -4.937  -1.883  20.506  1.00 57.76           H  
ATOM    513  HE  ARG E  32      -2.300  -1.061  20.585  1.00 62.86           H  
ATOM    514 HH12 ARG E  32      -2.588   2.393  20.614  1.00 66.17           H  
ATOM    515 HH11 ARG E  32      -1.449   1.184  20.534  1.00 66.17           H  
ATOM    516 HH22 ARG E  32      -4.801   2.081  21.747  1.00 63.39           H  
ATOM    517 HH21 ARG E  32      -5.253   0.489  21.968  1.00 63.39           H  
ATOM    518  N   HIS E  33      -4.185  -7.745  20.650  1.00 53.37           N  
ATOM    519  CA  HIS E  33      -4.915  -9.053  20.456  1.00 54.82           C  
ATOM    520  C   HIS E  33      -3.943 -10.098  20.104  1.00 52.64           C  
ATOM    521  O   HIS E  33      -3.626 -10.245  18.936  1.00 48.72           O  
ATOM    522  CB  HIS E  33      -5.984  -8.809  19.352  1.00 58.72           C  
ATOM    523  CG  HIS E  33      -7.183  -8.022  19.843  1.00 59.89           C  
ATOM    524  ND1 HIS E  33      -7.880  -8.246  21.039  1.00 59.91           N1+
ATOM    525  CD2 HIS E  33      -7.591  -6.812  19.255  1.00 53.32           C  
ATOM    526  CE1 HIS E  33      -8.706  -7.200  21.162  1.00 63.55           C  
ATOM    527  NE2 HIS E  33      -8.564  -6.325  20.146  1.00 57.88           N  
ATOM    528  H   HIS E  33      -3.419  -7.481  20.047  1.00 53.37           H  
ATOM    529  HA  HIS E  33      -5.413  -9.387  21.367  1.00 54.82           H  
ATOM    530  HB3 HIS E  33      -6.394  -9.760  19.013  1.00 58.72           H  
ATOM    531  HB2 HIS E  33      -5.496  -8.303  18.519  1.00 58.72           H  
ATOM    532  HD1 HIS E  33      -7.793  -9.054  21.638  1.00 59.91           H  
ATOM    533  HD2 HIS E  33      -7.300  -6.297  18.352  1.00 53.32           H  
ATOM    534  HE1 HIS E  33      -9.361  -7.106  22.016  1.00 63.55           H  
ATOM    535  HE2 HIS E  33      -9.028  -5.448  19.956  1.00 57.88           H  
ATOM    536  N   PRO E  34      -3.493 -10.927  21.090  1.00 56.48           N  
ATOM    537  CA  PRO E  34      -2.786 -12.241  20.829  1.00 52.96           C  
ATOM    538  C   PRO E  34      -3.624 -13.281  20.073  1.00 57.06           C  
ATOM    539  O   PRO E  34      -3.104 -14.319  19.718  1.00 52.06           O  
ATOM    540  CB  PRO E  34      -2.539 -12.780  22.253  1.00 54.23           C  
ATOM    541  CG  PRO E  34      -2.832 -11.637  23.257  1.00 48.78           C  
ATOM    542  CD  PRO E  34      -3.888 -10.786  22.495  1.00 50.15           C  
ATOM    543  HA  PRO E  34      -1.835 -11.984  20.363  1.00 52.96           H  
ATOM    544  HB3 PRO E  34      -1.523 -13.166  22.341  1.00 54.23           H  
ATOM    545  HB2 PRO E  34      -3.158 -13.614  22.584  1.00 54.23           H  
ATOM    546  HG3 PRO E  34      -1.940 -11.033  23.417  1.00 48.78           H  
ATOM    547  HG2 PRO E  34      -3.156 -12.092  24.192  1.00 48.78           H  
ATOM    548  HD2 PRO E  34      -4.882 -11.202  22.659  1.00 50.15           H  
ATOM    549  HD3 PRO E  34      -3.870  -9.790  22.938  1.00 50.15           H  
ATOM    550  N   ASP E  35      -4.923 -13.001  19.939  1.00 61.87           N  
ATOM    551  CA  ASP E  35      -6.041 -13.621  19.122  1.00 57.69           C  
ATOM    552  C   ASP E  35      -5.534 -13.934  17.654  1.00 58.00           C  
ATOM    553  O   ASP E  35      -5.639 -15.042  17.217  1.00 63.53           O  
ATOM    554  CB  ASP E  35      -7.352 -12.797  19.103  1.00 70.74           C  
ATOM    555  CG  ASP E  35      -7.878 -12.359  20.409  1.00 81.80           C  
ATOM    556  OD1 ASP E  35      -9.097 -12.241  20.492  1.00 76.28           O  
ATOM    557  OD2 ASP E  35      -7.102 -12.130  21.367  1.00 93.69           O1-
ATOM    558  H   ASP E  35      -5.302 -12.277  20.532  1.00 61.87           H  
ATOM    559  HA  ASP E  35      -6.188 -14.486  19.769  1.00 57.69           H  
ATOM    560  HB3 ASP E  35      -8.017 -13.395  18.479  1.00 70.74           H  
ATOM    561  HB2 ASP E  35      -7.176 -11.850  18.594  1.00 70.74           H  
ATOM    562  N   LEU E  36      -4.957 -12.908  17.011  1.00 58.51           N  
ATOM    563  CA  LEU E  36      -4.320 -12.983  15.699  1.00 54.16           C  
ATOM    564  C   LEU E  36      -3.197 -13.973  15.527  1.00 47.33           C  
ATOM    565  O   LEU E  36      -2.958 -14.360  14.349  1.00 54.09           O  
ATOM    566  CB  LEU E  36      -3.836 -11.571  15.239  1.00 56.75           C  
ATOM    567  CG  LEU E  36      -4.959 -10.545  15.158  1.00 58.18           C  
ATOM    568  CD1 LEU E  36      -4.459  -9.106  14.879  1.00 49.12           C  
ATOM    569  CD2 LEU E  36      -6.059 -10.858  14.101  1.00 61.98           C  
ATOM    570  H   LEU E  36      -5.045 -12.010  17.464  1.00 58.51           H  
ATOM    571  HA  LEU E  36      -5.156 -13.296  15.073  1.00 54.16           H  
ATOM    572  HB3 LEU E  36      -3.383 -11.599  14.248  1.00 56.75           H  
ATOM    573  HB2 LEU E  36      -3.205 -11.089  15.985  1.00 56.75           H  
ATOM    574  HG  LEU E  36      -5.345 -10.411  16.169  1.00 58.18           H  
ATOM    575 HD11 LEU E  36      -3.977  -8.813  15.811  1.00 49.12           H  
ATOM    576 HD12 LEU E  36      -3.690  -9.137  14.107  1.00 49.12           H  
ATOM    577 HD13 LEU E  36      -5.193  -8.336  14.641  1.00 49.12           H  
ATOM    578 HD21 LEU E  36      -6.981 -10.281  14.182  1.00 61.98           H  
ATOM    579 HD22 LEU E  36      -5.644 -10.631  13.119  1.00 61.98           H  
ATOM    580 HD23 LEU E  36      -6.293 -11.895  13.859  1.00 61.98           H  
ATOM    581  N   ILE E  37      -2.532 -14.348  16.652  1.00 49.42           N  
ATOM    582  CA  ILE E  37      -1.275 -15.061  16.602  1.00 52.88           C  
ATOM    583  C   ILE E  37      -1.345 -16.397  17.327  1.00 49.05           C  
ATOM    584  O   ILE E  37      -0.296 -17.084  17.308  1.00 54.09           O  
ATOM    585  CB  ILE E  37      -0.075 -14.164  17.031  1.00 48.22           C  
ATOM    586  CG1 ILE E  37       0.092 -13.990  18.553  1.00 48.43           C  
ATOM    587  CG2 ILE E  37      -0.073 -12.858  16.238  1.00 48.69           C  
ATOM    588  CD1 ILE E  37       1.571 -13.866  18.955  1.00 51.21           C  
ATOM    589  H   ILE E  37      -2.746 -14.148  17.619  1.00 49.42           H  
ATOM    590  HA  ILE E  37      -1.068 -15.262  15.551  1.00 52.88           H  
ATOM    591  HB  ILE E  37       0.791 -14.704  16.649  1.00 48.22           H  
ATOM    592 HG13 ILE E  37      -0.223 -14.864  19.124  1.00 48.43           H  
ATOM    593 HG12 ILE E  37      -0.446 -13.115  18.916  1.00 48.43           H  
ATOM    594 HG21 ILE E  37      -0.008 -12.966  15.155  1.00 48.69           H  
ATOM    595 HG22 ILE E  37      -0.793 -12.098  16.538  1.00 48.69           H  
ATOM    596 HG23 ILE E  37       0.863 -12.346  16.460  1.00 48.69           H  
ATOM    597 HD11 ILE E  37       1.639 -13.367  19.922  1.00 51.21           H  
ATOM    598 HD12 ILE E  37       2.030 -14.849  19.055  1.00 51.21           H  
ATOM    599 HD13 ILE E  37       2.224 -13.325  18.270  1.00 51.21           H  
ATOM    600  N   ALA E  38      -2.517 -16.775  17.736  1.00 49.97           N  
ATOM    601  CA  ALA E  38      -2.876 -18.128  18.160  1.00 59.78           C  
ATOM    602  C   ALA E  38      -2.999 -19.106  16.949  1.00 53.80           C  
ATOM    603  O   ALA E  38      -3.060 -18.634  15.806  1.00 50.27           O  
ATOM    604  CB  ALA E  38      -4.057 -18.028  19.092  1.00 56.02           C  
ATOM    605  H   ALA E  38      -3.269 -16.147  17.489  1.00 49.97           H  
ATOM    606  HA  ALA E  38      -2.004 -18.474  18.715  1.00 59.78           H  
ATOM    607  HB1 ALA E  38      -4.408 -18.986  19.478  1.00 56.02           H  
ATOM    608  HB2 ALA E  38      -3.767 -17.351  19.896  1.00 56.02           H  
ATOM    609  HB3 ALA E  38      -4.887 -17.576  18.550  1.00 56.02           H  
ATOM    610  N   PRO E  39      -3.104 -20.433  17.283  1.00 55.48           N  
ATOM    611  CA  PRO E  39      -3.291 -21.473  16.239  1.00 55.77           C  
ATOM    612  C   PRO E  39      -4.495 -21.145  15.275  1.00 60.98           C  
ATOM    613  O   PRO E  39      -5.539 -20.708  15.685  1.00 62.98           O  
ATOM    614  CB  PRO E  39      -3.601 -22.680  17.112  1.00 61.23           C  
ATOM    615  CG  PRO E  39      -2.736 -22.518  18.293  1.00 56.32           C  
ATOM    616  CD  PRO E  39      -2.861 -21.086  18.548  1.00 54.91           C  
ATOM    617  HA  PRO E  39      -2.364 -21.648  15.694  1.00 55.77           H  
ATOM    618  HB3 PRO E  39      -3.557 -23.553  16.461  1.00 61.23           H  
ATOM    619  HB2 PRO E  39      -4.644 -22.677  17.431  1.00 61.23           H  
ATOM    620  HG3 PRO E  39      -1.690 -22.748  18.092  1.00 56.32           H  
ATOM    621  HG2 PRO E  39      -3.021 -23.100  19.169  1.00 56.32           H  
ATOM    622  HD2 PRO E  39      -3.726 -20.942  19.195  1.00 54.91           H  
ATOM    623  HD3 PRO E  39      -2.016 -20.620  19.056  1.00 54.91           H  
ATOM    624  N   GLY E  40      -4.216 -21.385  13.971  1.00 58.00           N  
ATOM    625  CA  GLY E  40      -5.061 -21.047  12.839  1.00 49.00           C  
ATOM    626  C   GLY E  40      -5.332 -19.527  12.699  1.00 47.78           C  
ATOM    627  O   GLY E  40      -6.441 -19.146  12.269  1.00 57.10           O  
ATOM    628  H   GLY E  40      -3.270 -21.658  13.745  1.00 58.00           H  
ATOM    629  HA3 GLY E  40      -6.066 -21.429  13.019  1.00 49.00           H  
ATOM    630  HA2 GLY E  40      -4.655 -21.534  11.953  1.00 49.00           H  
ATOM    631  N   GLY E  41      -4.412 -18.680  13.170  1.00 45.07           N  
ATOM    632  CA  GLY E  41      -4.697 -17.215  13.321  1.00 44.28           C  
ATOM    633  C   GLY E  41      -4.273 -16.590  11.977  1.00 53.33           C  
ATOM    634  O   GLY E  41      -3.444 -17.122  11.236  1.00 56.73           O  
ATOM    635  H   GLY E  41      -3.480 -19.003  13.388  1.00 45.07           H  
ATOM    636  HA3 GLY E  41      -4.089 -16.774  14.111  1.00 44.28           H  
ATOM    637  HA2 GLY E  41      -5.716 -16.971  13.622  1.00 44.28           H  
ATOM    638  N   ILE E  42      -4.795 -15.406  11.549  1.00 54.58           N  
ATOM    639  CA  ILE E  42      -4.342 -14.711  10.311  1.00 50.01           C  
ATOM    640  C   ILE E  42      -2.923 -14.035  10.417  1.00 55.00           C  
ATOM    641  O   ILE E  42      -2.378 -13.541   9.438  1.00 61.68           O  
ATOM    642  CB  ILE E  42      -5.273 -13.548   9.786  1.00 50.75           C  
ATOM    643  CG1 ILE E  42      -5.499 -12.376  10.797  1.00 55.71           C  
ATOM    644  CG2 ILE E  42      -6.639 -14.078   9.359  1.00 57.98           C  
ATOM    645  CD1 ILE E  42      -6.131 -11.192  10.221  1.00 59.42           C  
ATOM    646  H   ILE E  42      -5.535 -14.989  12.095  1.00 54.58           H  
ATOM    647  HA  ILE E  42      -4.361 -15.545   9.609  1.00 50.01           H  
ATOM    648  HB  ILE E  42      -4.909 -13.135   8.845  1.00 50.75           H  
ATOM    649 HG13 ILE E  42      -4.519 -12.033  11.130  1.00 55.71           H  
ATOM    650 HG12 ILE E  42      -5.996 -12.641  11.730  1.00 55.71           H  
ATOM    651 HG21 ILE E  42      -7.138 -13.371   8.696  1.00 57.98           H  
ATOM    652 HG22 ILE E  42      -6.556 -14.874   8.619  1.00 57.98           H  
ATOM    653 HG23 ILE E  42      -7.324 -14.520  10.082  1.00 57.98           H  
ATOM    654 HD11 ILE E  42      -5.852 -10.348  10.852  1.00 59.42           H  
ATOM    655 HD12 ILE E  42      -5.946 -11.021   9.161  1.00 59.42           H  
ATOM    656 HD13 ILE E  42      -7.186 -11.345  10.449  1.00 59.42           H  
ATOM    657  N   ALA E  43      -2.312 -14.088  11.613  1.00 50.59           N  
ATOM    658  CA  ALA E  43      -0.898 -13.754  11.792  1.00 54.03           C  
ATOM    659  C   ALA E  43      -0.102 -14.846  12.508  1.00 53.28           C  
ATOM    660  O   ALA E  43       0.903 -14.403  13.167  1.00 51.09           O  
ATOM    661  CB  ALA E  43      -0.916 -12.377  12.490  1.00 50.14           C  
ATOM    662  H   ALA E  43      -2.815 -14.280  12.467  1.00 50.59           H  
ATOM    663  HA  ALA E  43      -0.443 -13.577  10.818  1.00 54.03           H  
ATOM    664  HB1 ALA E  43      -1.520 -11.786  11.801  1.00 50.14           H  
ATOM    665  HB2 ALA E  43      -1.360 -12.398  13.485  1.00 50.14           H  
ATOM    666  HB3 ALA E  43       0.109 -12.005  12.482  1.00 50.14           H  
ATOM    667  N   PHE E  44      -0.568 -16.115  12.402  1.00 52.94           N  
ATOM    668  CA  PHE E  44       0.166 -17.303  13.004  1.00 53.74           C  
ATOM    669  C   PHE E  44       1.674 -17.536  12.634  1.00 61.62           C  
ATOM    670  O   PHE E  44       2.579 -17.437  13.482  1.00 64.72           O  
ATOM    671  CB  PHE E  44      -0.680 -18.610  13.067  1.00 53.25           C  
ATOM    672  CG  PHE E  44      -0.066 -19.933  13.542  1.00 51.81           C  
ATOM    673  CD1 PHE E  44       0.177 -20.180  14.945  1.00 49.43           C  
ATOM    674  CD2 PHE E  44       0.551 -20.792  12.616  1.00 50.93           C  
ATOM    675  CE1 PHE E  44       0.717 -21.319  15.416  1.00 51.33           C  
ATOM    676  CE2 PHE E  44       1.239 -21.876  13.108  1.00 51.69           C  
ATOM    677  CZ  PHE E  44       1.303 -22.144  14.454  1.00 45.99           C  
ATOM    678  H   PHE E  44      -1.277 -16.338  11.718  1.00 52.94           H  
ATOM    679  HA  PHE E  44       0.258 -17.117  14.074  1.00 53.74           H  
ATOM    680  HB3 PHE E  44      -1.088 -18.736  12.065  1.00 53.25           H  
ATOM    681  HB2 PHE E  44      -1.578 -18.513  13.677  1.00 53.25           H  
ATOM    682  HD1 PHE E  44      -0.215 -19.427  15.613  1.00 49.43           H  
ATOM    683  HD2 PHE E  44       0.433 -20.665  11.550  1.00 50.93           H  
ATOM    684  HE1 PHE E  44       0.697 -21.596  16.460  1.00 51.33           H  
ATOM    685  HE2 PHE E  44       1.727 -22.545  12.415  1.00 51.69           H  
ATOM    686  HZ  PHE E  44       1.961 -22.951  14.742  1.00 45.99           H  
ATOM    687  N   SER E  45       1.866 -17.986  11.414  1.00 63.09           N  
ATOM    688  CA  SER E  45       3.173 -18.313  10.892  1.00 59.89           C  
ATOM    689  C   SER E  45       3.859 -16.995  10.342  1.00 66.16           C  
ATOM    690  O   SER E  45       3.265 -15.938  10.183  1.00 67.64           O  
ATOM    691  CB  SER E  45       3.114 -19.417   9.778  1.00 64.77           C  
ATOM    692  OG  SER E  45       2.563 -18.946   8.579  1.00 68.29           O  
ATOM    693  H   SER E  45       1.023 -17.992  10.857  1.00 63.09           H  
ATOM    694  HA  SER E  45       3.803 -18.585  11.740  1.00 59.89           H  
ATOM    695  HB3 SER E  45       2.668 -20.296  10.245  1.00 64.77           H  
ATOM    696  HB2 SER E  45       4.145 -19.657   9.519  1.00 64.77           H  
ATOM    697  HG  SER E  45       1.630 -19.112   8.730  1.00 68.29           H  
ATOM    698  N   GLN E  46       5.106 -17.096   9.967  1.00 67.85           N  
ATOM    699  CA  GLN E  46       5.937 -16.022   9.509  1.00 70.45           C  
ATOM    700  C   GLN E  46       5.586 -15.408   8.104  1.00 63.32           C  
ATOM    701  O   GLN E  46       5.481 -14.178   8.049  1.00 60.79           O  
ATOM    702  CB  GLN E  46       7.498 -16.220   9.527  1.00 84.59           C  
ATOM    703  CG  GLN E  46       8.142 -16.445  10.937  1.00 82.49           C  
ATOM    704  CD  GLN E  46       8.141 -15.070  11.730  1.00 90.39           C  
ATOM    705  OE1 GLN E  46       8.667 -14.133  11.116  1.00 86.78           O  
ATOM    706  NE2 GLN E  46       7.619 -15.015  12.955  1.00 98.63           N  
ATOM    707  H   GLN E  46       5.545 -17.986  10.156  1.00 67.85           H  
ATOM    708  HA  GLN E  46       5.597 -15.284  10.235  1.00 70.45           H  
ATOM    709  HB3 GLN E  46       8.012 -15.360   9.098  1.00 84.59           H  
ATOM    710  HB2 GLN E  46       7.732 -17.076   8.895  1.00 84.59           H  
ATOM    711  HG3 GLN E  46       9.182 -16.767  10.876  1.00 82.49           H  
ATOM    712  HG2 GLN E  46       7.592 -17.233  11.451  1.00 82.49           H  
ATOM    713 HE22 GLN E  46       7.497 -14.237  13.587  1.00 98.63           H  
ATOM    714 HE21 GLN E  46       7.462 -15.928  13.359  1.00 98.63           H  
ATOM    715  N   ARG E  47       5.293 -16.284   7.127  1.00 63.23           N  
ATOM    716  CA  ARG E  47       4.544 -15.891   5.874  1.00 64.71           C  
ATOM    717  C   ARG E  47       3.163 -15.327   6.121  1.00 65.02           C  
ATOM    718  O   ARG E  47       2.681 -14.594   5.315  1.00 67.63           O  
ATOM    719  CB  ARG E  47       4.281 -17.187   4.998  1.00 69.69           C  
ATOM    720  CG  ARG E  47       5.498 -17.724   4.230  1.00 70.87           C  
ATOM    721  CD  ARG E  47       5.340 -19.176   3.650  1.00 80.55           C  
ATOM    722  NE  ARG E  47       5.100 -20.074   4.793  1.00 90.84           N  
ATOM    723  CZ  ARG E  47       4.569 -21.248   4.740  1.00 91.66           C  
ATOM    724  NH1 ARG E  47       4.181 -21.740   3.602  1.00 90.82           N  
ATOM    725  NH2 ARG E  47       4.451 -22.015   5.816  1.00 95.04           N1+
ATOM    726  H   ARG E  47       5.501 -17.259   7.286  1.00 63.23           H  
ATOM    727  HA  ARG E  47       5.247 -15.202   5.405  1.00 64.71           H  
ATOM    728  HB3 ARG E  47       3.497 -16.942   4.282  1.00 69.69           H  
ATOM    729  HB2 ARG E  47       3.889 -17.991   5.621  1.00 69.69           H  
ATOM    730  HG3 ARG E  47       6.420 -17.552   4.786  1.00 70.87           H  
ATOM    731  HG2 ARG E  47       5.691 -16.980   3.457  1.00 70.87           H  
ATOM    732  HD3 ARG E  47       6.348 -19.528   3.426  1.00 80.55           H  
ATOM    733  HD2 ARG E  47       4.720 -19.165   2.753  1.00 80.55           H  
ATOM    734  HE  ARG E  47       5.432 -19.572   5.604  1.00 90.84           H  
ATOM    735 HH12 ARG E  47       3.721 -22.638   3.571  1.00 90.82           H  
ATOM    736 HH11 ARG E  47       4.259 -21.230   2.734  1.00 90.82           H  
ATOM    737 HH22 ARG E  47       4.122 -22.943   5.590  1.00 95.04           H  
ATOM    738 HH21 ARG E  47       4.665 -21.663   6.738  1.00 95.04           H  
ATOM    739  N   ASP E  48       2.511 -15.607   7.308  1.00 68.51           N  
ATOM    740  CA  ASP E  48       1.212 -14.975   7.726  1.00 70.38           C  
ATOM    741  C   ASP E  48       1.490 -13.560   8.241  1.00 61.20           C  
ATOM    742  O   ASP E  48       0.754 -12.631   7.856  1.00 59.76           O  
ATOM    743  CB  ASP E  48       0.290 -15.782   8.663  1.00 69.52           C  
ATOM    744  CG  ASP E  48      -0.113 -17.177   8.266  1.00 77.31           C  
ATOM    745  OD1 ASP E  48      -0.177 -18.040   9.171  1.00 79.09           O  
ATOM    746  OD2 ASP E  48      -0.500 -17.371   7.069  1.00 75.34           O1-
ATOM    747  H   ASP E  48       3.158 -16.028   7.959  1.00 68.51           H  
ATOM    748  HA  ASP E  48       0.605 -14.777   6.843  1.00 70.38           H  
ATOM    749  HB3 ASP E  48      -0.635 -15.215   8.764  1.00 69.52           H  
ATOM    750  HB2 ASP E  48       0.725 -15.865   9.659  1.00 69.52           H  
ATOM    751  N   ARG E  49       2.534 -13.366   9.042  1.00 54.40           N  
ATOM    752  CA  ARG E  49       2.971 -11.994   9.507  1.00 52.72           C  
ATOM    753  C   ARG E  49       3.702 -11.129   8.399  1.00 55.99           C  
ATOM    754  O   ARG E  49       3.856  -9.933   8.554  1.00 48.99           O  
ATOM    755  CB  ARG E  49       4.030 -12.154  10.647  1.00 51.78           C  
ATOM    756  CG  ARG E  49       3.386 -12.954  11.822  1.00 52.85           C  
ATOM    757  CD  ARG E  49       4.386 -13.197  13.030  1.00 62.46           C  
ATOM    758  NE  ARG E  49       3.962 -14.228  13.949  1.00 59.38           N  
ATOM    759  CZ  ARG E  49       4.412 -14.513  15.180  1.00 64.03           C  
ATOM    760  NH1 ARG E  49       5.379 -13.884  15.863  1.00 73.07           N  
ATOM    761  NH2 ARG E  49       3.826 -15.541  15.801  1.00 59.69           N1+
ATOM    762  H   ARG E  49       3.018 -14.180   9.391  1.00 54.40           H  
ATOM    763  HA  ARG E  49       2.155 -11.389   9.902  1.00 52.72           H  
ATOM    764  HB3 ARG E  49       4.436 -11.221  11.037  1.00 51.78           H  
ATOM    765  HB2 ARG E  49       4.954 -12.666  10.380  1.00 51.78           H  
ATOM    766  HG3 ARG E  49       2.835 -13.823  11.464  1.00 52.85           H  
ATOM    767  HG2 ARG E  49       2.529 -12.415  12.226  1.00 52.85           H  
ATOM    768  HD3 ARG E  49       4.303 -12.383  13.750  1.00 62.46           H  
ATOM    769  HD2 ARG E  49       5.419 -13.121  12.692  1.00 62.46           H  
ATOM    770  HE  ARG E  49       3.022 -14.523  13.726  1.00 59.38           H  
ATOM    771 HH12 ARG E  49       5.477 -13.912  16.868  1.00 73.07           H  
ATOM    772 HH11 ARG E  49       5.986 -13.276  15.333  1.00 73.07           H  
ATOM    773 HH22 ARG E  49       4.238 -15.790  16.690  1.00 59.69           H  
ATOM    774 HH21 ARG E  49       3.195 -16.187  15.350  1.00 59.69           H  
ATOM    775  N   ALA E  50       4.041 -11.854   7.276  1.00 59.97           N  
ATOM    776  CA  ALA E  50       4.500 -11.288   6.043  1.00 47.76           C  
ATOM    777  C   ALA E  50       3.240 -10.677   5.353  1.00 45.06           C  
ATOM    778  O   ALA E  50       3.139  -9.473   5.030  1.00 44.61           O  
ATOM    779  CB  ALA E  50       5.246 -12.308   5.263  1.00 41.15           C  
ATOM    780  H   ALA E  50       4.254 -12.840   7.302  1.00 59.97           H  
ATOM    781  HA  ALA E  50       5.210 -10.480   6.217  1.00 47.76           H  
ATOM    782  HB1 ALA E  50       6.028 -12.871   5.771  1.00 41.15           H  
ATOM    783  HB2 ALA E  50       4.666 -13.124   4.833  1.00 41.15           H  
ATOM    784  HB3 ALA E  50       5.689 -11.851   4.378  1.00 41.15           H  
ATOM    785  N   LEU E  51       2.154 -11.542   5.160  1.00 50.22           N  
ATOM    786  CA  LEU E  51       0.943 -11.184   4.469  1.00 55.19           C  
ATOM    787  C   LEU E  51       0.160  -9.991   5.151  1.00 52.26           C  
ATOM    788  O   LEU E  51      -0.187  -9.146   4.340  1.00 51.39           O  
ATOM    789  CB  LEU E  51      -0.059 -12.319   4.362  1.00 66.13           C  
ATOM    790  CG  LEU E  51      -0.903 -12.302   3.039  1.00 66.39           C  
ATOM    791  CD1 LEU E  51      -0.005 -12.474   1.814  1.00 81.20           C  
ATOM    792  CD2 LEU E  51      -1.990 -13.405   2.966  1.00 64.80           C  
ATOM    793  H   LEU E  51       2.145 -12.494   5.495  1.00 50.22           H  
ATOM    794  HA  LEU E  51       1.340 -10.758   3.548  1.00 55.19           H  
ATOM    795  HB3 LEU E  51      -0.668 -12.340   5.266  1.00 66.13           H  
ATOM    796  HB2 LEU E  51       0.444 -13.285   4.309  1.00 66.13           H  
ATOM    797  HG  LEU E  51      -1.215 -11.266   2.906  1.00 66.39           H  
ATOM    798 HD11 LEU E  51       0.283 -11.483   1.461  1.00 81.20           H  
ATOM    799 HD12 LEU E  51       0.869 -13.003   2.195  1.00 81.20           H  
ATOM    800 HD13 LEU E  51      -0.414 -13.187   1.099  1.00 81.20           H  
ATOM    801 HD21 LEU E  51      -2.851 -12.738   2.951  1.00 64.80           H  
ATOM    802 HD22 LEU E  51      -1.998 -14.186   2.206  1.00 64.80           H  
ATOM    803 HD23 LEU E  51      -2.092 -13.904   3.930  1.00 64.80           H  
ATOM    804  N   CYS E  52       0.083  -9.917   6.512  1.00 47.16           N  
ATOM    805  CA  CYS E  52      -0.390  -8.777   7.274  1.00 51.67           C  
ATOM    806  C   CYS E  52       0.360  -7.529   6.856  1.00 46.05           C  
ATOM    807  O   CYS E  52      -0.327  -6.600   6.571  1.00 46.32           O  
ATOM    808  CB  CYS E  52      -0.295  -8.882   8.768  1.00 45.02           C  
ATOM    809  SG  CYS E  52      -1.272 -10.186   9.589  1.00 50.77           S  
ATOM    810  H   CYS E  52       0.519 -10.624   7.087  1.00 47.16           H  
ATOM    811  HA  CYS E  52      -1.464  -8.780   7.093  1.00 51.67           H  
ATOM    812  HB3 CYS E  52      -0.715  -8.000   9.252  1.00 45.02           H  
ATOM    813  HB2 CYS E  52       0.740  -8.964   9.102  1.00 45.02           H  
ATOM    814  N   LEU E  53       1.695  -7.545   6.969  1.00 44.04           N  
ATOM    815  CA  LEU E  53       2.558  -6.371   6.711  1.00 45.58           C  
ATOM    816  C   LEU E  53       2.416  -5.870   5.226  1.00 48.63           C  
ATOM    817  O   LEU E  53       2.481  -4.668   4.997  1.00 49.35           O  
ATOM    818  CB  LEU E  53       4.044  -6.679   7.052  1.00 48.17           C  
ATOM    819  CG  LEU E  53       4.574  -6.350   8.560  1.00 53.72           C  
ATOM    820  CD1 LEU E  53       5.866  -7.189   8.961  1.00 40.20           C  
ATOM    821  CD2 LEU E  53       4.656  -4.804   8.784  1.00 50.09           C  
ATOM    822  H   LEU E  53       2.087  -8.462   7.127  1.00 44.04           H  
ATOM    823  HA  LEU E  53       2.261  -5.563   7.379  1.00 45.58           H  
ATOM    824  HB3 LEU E  53       4.751  -6.002   6.574  1.00 48.17           H  
ATOM    825  HB2 LEU E  53       4.214  -7.737   6.852  1.00 48.17           H  
ATOM    826  HG  LEU E  53       3.808  -6.790   9.199  1.00 53.72           H  
ATOM    827 HD11 LEU E  53       6.502  -7.691   8.232  1.00 40.20           H  
ATOM    828 HD12 LEU E  53       6.579  -6.546   9.477  1.00 40.20           H  
ATOM    829 HD13 LEU E  53       5.535  -7.972   9.642  1.00 40.20           H  
ATOM    830 HD21 LEU E  53       3.732  -4.343   9.131  1.00 50.09           H  
ATOM    831 HD22 LEU E  53       5.467  -4.582   9.477  1.00 50.09           H  
ATOM    832 HD23 LEU E  53       4.884  -4.188   7.915  1.00 50.09           H  
ATOM    833  N   ARG E  54       2.352  -6.775   4.232  1.00 53.74           N  
ATOM    834  CA  ARG E  54       2.202  -6.524   2.795  1.00 44.39           C  
ATOM    835  C   ARG E  54       0.971  -5.721   2.498  1.00 43.72           C  
ATOM    836  O   ARG E  54       0.985  -4.792   1.683  1.00 41.59           O  
ATOM    837  CB  ARG E  54       2.185  -7.878   2.070  1.00 41.83           C  
ATOM    838  CG  ARG E  54       3.635  -8.420   1.940  1.00 49.64           C  
ATOM    839  CD  ARG E  54       3.706  -9.856   1.536  1.00 41.85           C  
ATOM    840  NE  ARG E  54       3.011 -10.003   0.284  1.00 50.25           N  
ATOM    841  CZ  ARG E  54       2.691 -11.135  -0.381  1.00 50.98           C  
ATOM    842  NH1 ARG E  54       3.018 -12.349   0.037  1.00 53.02           N  
ATOM    843  NH2 ARG E  54       1.904 -10.970  -1.461  1.00 54.18           N1+
ATOM    844  H   ARG E  54       2.302  -7.753   4.480  1.00 53.74           H  
ATOM    845  HA  ARG E  54       3.023  -5.916   2.414  1.00 44.39           H  
ATOM    846  HB3 ARG E  54       1.813  -7.629   1.076  1.00 41.83           H  
ATOM    847  HB2 ARG E  54       1.475  -8.592   2.487  1.00 41.83           H  
ATOM    848  HG3 ARG E  54       3.885  -8.374   3.000  1.00 49.64           H  
ATOM    849  HG2 ARG E  54       4.449  -7.779   1.601  1.00 49.64           H  
ATOM    850  HD3 ARG E  54       3.501 -10.599   2.306  1.00 41.85           H  
ATOM    851  HD2 ARG E  54       4.753  -9.994   1.267  1.00 41.85           H  
ATOM    852  HE  ARG E  54       2.832  -9.123  -0.178  1.00 50.25           H  
ATOM    853 HH12 ARG E  54       2.653 -13.120  -0.503  1.00 53.02           H  
ATOM    854 HH11 ARG E  54       3.883 -12.471   0.543  1.00 53.02           H  
ATOM    855 HH22 ARG E  54       1.265 -11.702  -1.738  1.00 54.18           H  
ATOM    856 HH21 ARG E  54       1.739 -10.101  -1.948  1.00 54.18           H  
ATOM    857  N   ASP E  55      -0.144  -6.133   3.110  1.00 49.33           N  
ATOM    858  CA  ASP E  55      -1.483  -5.398   3.008  1.00 54.75           C  
ATOM    859  C   ASP E  55      -1.449  -4.195   3.927  1.00 54.42           C  
ATOM    860  O   ASP E  55      -1.852  -3.124   3.591  1.00 49.30           O  
ATOM    861  CB  ASP E  55      -2.673  -6.267   3.462  1.00 58.62           C  
ATOM    862  CG  ASP E  55      -3.043  -7.453   2.585  1.00 73.67           C  
ATOM    863  OD1 ASP E  55      -2.996  -7.426   1.350  1.00 75.43           O  
ATOM    864  OD2 ASP E  55      -3.654  -8.421   3.322  1.00 69.27           O  
ATOM    865  H   ASP E  55      -0.071  -6.772   3.889  1.00 49.33           H  
ATOM    866  HA  ASP E  55      -1.481  -5.066   1.970  1.00 54.75           H  
ATOM    867  HB3 ASP E  55      -3.643  -5.771   3.425  1.00 58.62           H  
ATOM    868  HB2 ASP E  55      -2.517  -6.623   4.480  1.00 58.62           H  
ATOM    869  HD2 ASP E  55      -3.990  -9.199   2.871  1.00 69.27           H  
ATOM    870  N   TYR E  56      -1.124  -4.343   5.216  1.00 48.40           N  
ATOM    871  CA  TYR E  56      -1.209  -3.314   6.284  1.00 47.74           C  
ATOM    872  C   TYR E  56      -0.320  -2.003   6.102  1.00 48.55           C  
ATOM    873  O   TYR E  56      -0.537  -1.001   6.761  1.00 45.00           O  
ATOM    874  CB  TYR E  56      -0.846  -3.963   7.627  1.00 48.60           C  
ATOM    875  CG  TYR E  56      -1.128  -3.138   8.848  1.00 51.16           C  
ATOM    876  CD1 TYR E  56      -0.097  -2.624   9.659  1.00 50.99           C  
ATOM    877  CD2 TYR E  56      -2.458  -2.844   9.151  1.00 40.04           C  
ATOM    878  CE1 TYR E  56      -0.461  -1.810  10.757  1.00 46.45           C  
ATOM    879  CE2 TYR E  56      -2.892  -2.085  10.323  1.00 42.42           C  
ATOM    880  CZ  TYR E  56      -1.803  -1.505  11.057  1.00 49.81           C  
ATOM    881  OH  TYR E  56      -2.189  -0.627  12.047  1.00 50.82           O  
ATOM    882  H   TYR E  56      -0.760  -5.188   5.634  1.00 48.40           H  
ATOM    883  HA  TYR E  56      -2.277  -3.129   6.405  1.00 47.74           H  
ATOM    884  HB3 TYR E  56       0.186  -4.313   7.586  1.00 48.60           H  
ATOM    885  HB2 TYR E  56      -1.342  -4.923   7.763  1.00 48.60           H  
ATOM    886  HD1 TYR E  56       0.946  -2.818   9.457  1.00 50.99           H  
ATOM    887  HD2 TYR E  56      -3.239  -3.304   8.563  1.00 40.04           H  
ATOM    888  HE1 TYR E  56       0.315  -1.387  11.377  1.00 46.45           H  
ATOM    889  HE2 TYR E  56      -3.956  -1.952  10.457  1.00 42.42           H  
ATOM    890  HH  TYR E  56      -3.136  -0.613  12.203  1.00 50.82           H  
ATOM    891  N   GLY E  57       0.611  -2.032   5.118  1.00 38.95           N  
ATOM    892  CA  GLY E  57       1.254  -0.891   4.531  1.00 44.89           C  
ATOM    893  C   GLY E  57       0.271   0.270   4.102  1.00 50.71           C  
ATOM    894  O   GLY E  57       0.652   1.446   4.038  1.00 47.55           O  
ATOM    895  H   GLY E  57       0.569  -2.877   4.568  1.00 38.95           H  
ATOM    896  HA3 GLY E  57       1.736  -1.377   3.683  1.00 44.89           H  
ATOM    897  HA2 GLY E  57       2.052  -0.487   5.154  1.00 44.89           H  
ATOM    898  N   TRP E  58      -0.921  -0.147   3.762  1.00 47.42           N  
ATOM    899  CA  TRP E  58      -1.861   0.690   3.045  1.00 45.85           C  
ATOM    900  C   TRP E  58      -2.451   1.853   3.793  1.00 52.02           C  
ATOM    901  O   TRP E  58      -2.761   2.891   3.235  1.00 51.53           O  
ATOM    902  CB  TRP E  58      -2.870  -0.145   2.240  1.00 51.44           C  
ATOM    903  CG  TRP E  58      -4.249  -0.341   2.651  1.00 54.26           C  
ATOM    904  CD1 TRP E  58      -5.348   0.315   2.121  1.00 51.41           C  
ATOM    905  CD2 TRP E  58      -4.812  -1.047   3.843  1.00 54.91           C  
ATOM    906  NE1 TRP E  58      -6.535  -0.192   2.629  1.00 55.82           N  
ATOM    907  CE2 TRP E  58      -6.267  -1.033   3.700  1.00 55.98           C  
ATOM    908  CE3 TRP E  58      -4.271  -1.857   4.898  1.00 54.55           C  
ATOM    909  CZ2 TRP E  58      -7.116  -1.825   4.543  1.00 58.52           C  
ATOM    910  CZ3 TRP E  58      -5.129  -2.536   5.819  1.00 53.67           C  
ATOM    911  CH2 TRP E  58      -6.513  -2.473   5.636  1.00 59.71           C  
ATOM    912  H   TRP E  58      -1.157  -1.125   3.845  1.00 47.42           H  
ATOM    913  HA  TRP E  58      -1.175   1.070   2.288  1.00 45.85           H  
ATOM    914  HB3 TRP E  58      -2.564  -1.144   1.929  1.00 51.44           H  
ATOM    915  HB2 TRP E  58      -3.066   0.362   1.295  1.00 51.44           H  
ATOM    916  HD1 TRP E  58      -5.381   0.965   1.259  1.00 51.41           H  
ATOM    917  HE1 TRP E  58      -7.435  -0.113   2.179  1.00 55.82           H  
ATOM    918  HE3 TRP E  58      -3.197  -1.814   5.010  1.00 54.55           H  
ATOM    919  HZ2 TRP E  58      -8.186  -1.703   4.471  1.00 58.52           H  
ATOM    920  HZ3 TRP E  58      -4.835  -3.067   6.713  1.00 53.67           H  
ATOM    921  HH2 TRP E  58      -7.187  -2.922   6.351  1.00 59.71           H  
ATOM    922  N   PHE E  59      -2.550   1.730   5.124  1.00 50.43           N  
ATOM    923  CA  PHE E  59      -3.073   2.734   6.047  1.00 44.69           C  
ATOM    924  C   PHE E  59      -2.100   3.890   6.040  1.00 48.09           C  
ATOM    925  O   PHE E  59      -2.669   5.001   6.160  1.00 45.23           O  
ATOM    926  CB  PHE E  59      -3.359   2.188   7.447  1.00 46.40           C  
ATOM    927  CG  PHE E  59      -4.602   1.289   7.544  1.00 43.94           C  
ATOM    928  CD1 PHE E  59      -5.713   1.443   6.681  1.00 41.20           C  
ATOM    929  CD2 PHE E  59      -4.738   0.418   8.653  1.00 46.69           C  
ATOM    930  CE1 PHE E  59      -6.885   0.730   6.904  1.00 42.53           C  
ATOM    931  CE2 PHE E  59      -5.997  -0.146   8.936  1.00 51.22           C  
ATOM    932  CZ  PHE E  59      -7.078  -0.023   8.064  1.00 44.90           C  
ATOM    933  H   PHE E  59      -2.366   0.883   5.641  1.00 50.43           H  
ATOM    934  HA  PHE E  59      -4.006   3.103   5.623  1.00 44.69           H  
ATOM    935  HB3 PHE E  59      -3.457   2.890   8.275  1.00 46.40           H  
ATOM    936  HB2 PHE E  59      -2.532   1.503   7.638  1.00 46.40           H  
ATOM    937  HD1 PHE E  59      -5.728   2.215   5.926  1.00 41.20           H  
ATOM    938  HD2 PHE E  59      -3.877   0.280   9.291  1.00 46.69           H  
ATOM    939  HE1 PHE E  59      -7.699   0.786   6.196  1.00 42.53           H  
ATOM    940  HE2 PHE E  59      -6.009  -0.587   9.922  1.00 51.22           H  
ATOM    941  HZ  PHE E  59      -8.016  -0.477   8.347  1.00 44.90           H  
ATOM    942  N   LEU E  60      -0.765   3.750   5.999  1.00 52.46           N  
ATOM    943  CA  LEU E  60       0.184   4.877   6.035  1.00 48.41           C  
ATOM    944  C   LEU E  60       0.255   5.561   4.632  1.00 47.95           C  
ATOM    945  O   LEU E  60       0.195   6.742   4.531  1.00 46.67           O  
ATOM    946  CB  LEU E  60       1.655   4.503   6.503  1.00 48.57           C  
ATOM    947  CG  LEU E  60       2.690   5.717   6.466  1.00 41.52           C  
ATOM    948  CD1 LEU E  60       2.263   6.799   7.482  1.00 44.38           C  
ATOM    949  CD2 LEU E  60       4.103   5.173   6.672  1.00 45.09           C  
ATOM    950  H   LEU E  60      -0.438   2.796   5.952  1.00 52.46           H  
ATOM    951  HA  LEU E  60      -0.164   5.575   6.796  1.00 48.41           H  
ATOM    952  HB3 LEU E  60       2.080   3.739   5.853  1.00 48.57           H  
ATOM    953  HB2 LEU E  60       1.586   4.043   7.489  1.00 48.57           H  
ATOM    954  HG  LEU E  60       2.626   6.105   5.450  1.00 41.52           H  
ATOM    955 HD11 LEU E  60       2.201   7.758   6.968  1.00 44.38           H  
ATOM    956 HD12 LEU E  60       1.292   6.618   7.942  1.00 44.38           H  
ATOM    957 HD13 LEU E  60       2.967   7.022   8.284  1.00 44.38           H  
ATOM    958 HD21 LEU E  60       4.333   5.098   7.735  1.00 45.09           H  
ATOM    959 HD22 LEU E  60       4.171   4.139   6.333  1.00 45.09           H  
ATOM    960 HD23 LEU E  60       4.742   5.684   5.951  1.00 45.09           H  
ATOM    961  N   HIS E  61       0.060   4.692   3.586  1.00 50.58           N  
ATOM    962  CA  HIS E  61      -0.142   5.193   2.175  1.00 49.91           C  
ATOM    963  C   HIS E  61      -1.400   6.030   2.033  1.00 51.70           C  
ATOM    964  O   HIS E  61      -1.248   7.153   1.587  1.00 48.06           O  
ATOM    965  CB  HIS E  61      -0.036   4.061   1.116  1.00 52.26           C  
ATOM    966  CG  HIS E  61       1.375   3.781   0.782  1.00 50.71           C  
ATOM    967  ND1 HIS E  61       2.042   2.617   1.209  1.00 53.91           N  
ATOM    968  CD2 HIS E  61       2.288   4.527   0.079  1.00 48.31           C  
ATOM    969  CE1 HIS E  61       3.267   2.742   0.697  1.00 58.19           C  
ATOM    970  NE2 HIS E  61       3.518   3.873   0.083  1.00 55.70           N  
ATOM    971  H   HIS E  61      -0.058   3.706   3.768  1.00 50.58           H  
ATOM    972  HA  HIS E  61       0.644   5.930   2.015  1.00 49.91           H  
ATOM    973  HB3 HIS E  61      -0.553   4.348   0.201  1.00 52.26           H  
ATOM    974  HB2 HIS E  61      -0.515   3.225   1.625  1.00 52.26           H  
ATOM    975  HD2 HIS E  61       2.078   5.479  -0.387  1.00 48.31           H  
ATOM    976  HE1 HIS E  61       4.092   2.074   0.893  1.00 58.19           H  
ATOM    977  HE2 HIS E  61       4.429   4.096  -0.293  1.00 55.70           H  
ATOM    978  N   LEU E  62      -2.506   5.682   2.678  1.00 48.69           N  
ATOM    979  CA  LEU E  62      -3.757   6.372   2.586  1.00 48.65           C  
ATOM    980  C   LEU E  62      -3.665   7.760   3.159  1.00 53.48           C  
ATOM    981  O   LEU E  62      -4.076   8.752   2.528  1.00 59.76           O  
ATOM    982  CB  LEU E  62      -4.800   5.501   3.224  1.00 49.17           C  
ATOM    983  CG  LEU E  62      -6.255   6.000   3.185  1.00 55.22           C  
ATOM    984  CD1 LEU E  62      -6.726   6.258   1.806  1.00 62.97           C  
ATOM    985  CD2 LEU E  62      -7.145   4.809   3.723  1.00 68.54           C  
ATOM    986  H   LEU E  62      -2.464   4.843   3.238  1.00 48.69           H  
ATOM    987  HA  LEU E  62      -3.812   6.593   1.520  1.00 48.65           H  
ATOM    988  HB3 LEU E  62      -4.531   5.216   4.241  1.00 49.17           H  
ATOM    989  HB2 LEU E  62      -4.811   4.543   2.705  1.00 49.17           H  
ATOM    990  HG  LEU E  62      -6.393   6.917   3.757  1.00 55.22           H  
ATOM    991 HD11 LEU E  62      -7.149   7.255   1.683  1.00 62.97           H  
ATOM    992 HD12 LEU E  62      -5.987   6.204   1.006  1.00 62.97           H  
ATOM    993 HD13 LEU E  62      -7.521   5.596   1.461  1.00 62.97           H  
ATOM    994 HD21 LEU E  62      -7.377   4.211   2.842  1.00 68.54           H  
ATOM    995 HD22 LEU E  62      -6.634   4.138   4.413  1.00 68.54           H  
ATOM    996 HD23 LEU E  62      -8.099   5.059   4.187  1.00 68.54           H  
ATOM    997  N   ILE E  63      -3.173   7.773   4.405  1.00 54.10           N  
ATOM    998  CA  ILE E  63      -2.998   9.037   5.086  1.00 53.90           C  
ATOM    999  C   ILE E  63      -1.959   9.971   4.408  1.00 49.37           C  
ATOM   1000  O   ILE E  63      -2.278  11.122   4.178  1.00 50.40           O  
ATOM   1001  CB  ILE E  63      -2.683   8.841   6.578  1.00 49.35           C  
ATOM   1002  CG1 ILE E  63      -3.893   8.550   7.472  1.00 43.65           C  
ATOM   1003  CG2 ILE E  63      -1.722   9.876   7.166  1.00 48.38           C  
ATOM   1004  CD1 ILE E  63      -4.624   9.820   7.865  1.00 55.67           C  
ATOM   1005  H   ILE E  63      -2.849   6.912   4.820  1.00 54.10           H  
ATOM   1006  HA  ILE E  63      -3.967   9.527   4.992  1.00 53.90           H  
ATOM   1007  HB  ILE E  63      -2.090   7.927   6.611  1.00 49.35           H  
ATOM   1008 HG13 ILE E  63      -3.506   8.080   8.376  1.00 43.65           H  
ATOM   1009 HG12 ILE E  63      -4.544   7.784   7.050  1.00 43.65           H  
ATOM   1010 HG21 ILE E  63      -2.081  10.899   7.051  1.00 48.38           H  
ATOM   1011 HG22 ILE E  63      -1.667   9.763   8.249  1.00 48.38           H  
ATOM   1012 HG23 ILE E  63      -0.740   9.716   6.721  1.00 48.38           H  
ATOM   1013 HD11 ILE E  63      -3.936  10.357   8.518  1.00 55.67           H  
ATOM   1014 HD12 ILE E  63      -4.859  10.465   7.019  1.00 55.67           H  
ATOM   1015 HD13 ILE E  63      -5.531   9.565   8.412  1.00 55.67           H  
ATOM   1016  N   THR E  64      -0.750   9.451   3.896  1.00 54.54           N  
ATOM   1017  CA  THR E  64       0.164  10.128   3.049  1.00 56.24           C  
ATOM   1018  C   THR E  64      -0.355  10.878   1.825  1.00 62.21           C  
ATOM   1019  O   THR E  64      -0.047  12.069   1.621  1.00 64.76           O  
ATOM   1020  CB  THR E  64       1.327   9.223   2.680  1.00 47.44           C  
ATOM   1021  OG1 THR E  64       1.965   8.559   3.760  1.00 58.22           O  
ATOM   1022  CG2 THR E  64       2.354   9.943   1.825  1.00 57.53           C  
ATOM   1023  H   THR E  64      -0.528   8.471   4.000  1.00 54.54           H  
ATOM   1024  HA  THR E  64       0.498  10.891   3.752  1.00 56.24           H  
ATOM   1025  HB  THR E  64       0.889   8.549   1.944  1.00 47.44           H  
ATOM   1026  HG1 THR E  64       1.368   7.948   4.197  1.00 58.22           H  
ATOM   1027 HG21 THR E  64       3.063  10.619   2.304  1.00 57.53           H  
ATOM   1028 HG22 THR E  64       3.057   9.186   1.481  1.00 57.53           H  
ATOM   1029 HG23 THR E  64       2.012  10.447   0.921  1.00 57.53           H  
ATOM   1030  N   PHE E  65      -1.375  10.193   1.272  1.00 53.71           N  
ATOM   1031  CA  PHE E  65      -2.071  10.557   0.114  1.00 57.18           C  
ATOM   1032  C   PHE E  65      -3.191  11.572   0.338  1.00 60.24           C  
ATOM   1033  O   PHE E  65      -3.423  12.382  -0.528  1.00 59.17           O  
ATOM   1034  CB  PHE E  65      -2.567   9.237  -0.545  1.00 61.41           C  
ATOM   1035  CG  PHE E  65      -1.550   8.255  -1.196  1.00 66.36           C  
ATOM   1036  CD1 PHE E  65      -0.171   8.509  -1.371  1.00 62.62           C  
ATOM   1037  CD2 PHE E  65      -2.085   7.015  -1.602  1.00 62.55           C  
ATOM   1038  CE1 PHE E  65       0.698   7.538  -1.735  1.00 58.65           C  
ATOM   1039  CE2 PHE E  65      -1.178   6.050  -2.075  1.00 61.05           C  
ATOM   1040  CZ  PHE E  65       0.198   6.310  -2.126  1.00 61.95           C  
ATOM   1041  H   PHE E  65      -1.532   9.233   1.542  1.00 53.71           H  
ATOM   1042  HA  PHE E  65      -1.271  10.938  -0.521  1.00 57.18           H  
ATOM   1043  HB3 PHE E  65      -3.087   9.611  -1.427  1.00 61.41           H  
ATOM   1044  HB2 PHE E  65      -3.430   8.824  -0.023  1.00 61.41           H  
ATOM   1045  HD1 PHE E  65       0.250   9.475  -1.135  1.00 62.62           H  
ATOM   1046  HD2 PHE E  65      -3.137   6.771  -1.592  1.00 62.55           H  
ATOM   1047  HE1 PHE E  65       1.755   7.647  -1.927  1.00 58.65           H  
ATOM   1048  HE2 PHE E  65      -1.553   5.093  -2.406  1.00 61.05           H  
ATOM   1049  HZ  PHE E  65       0.924   5.648  -2.574  1.00 61.95           H  
ATOM   1050  N   CYS E  66      -3.761  11.625   1.533  1.00 63.06           N  
ATOM   1051  CA  CYS E  66      -4.663  12.765   1.926  1.00 56.91           C  
ATOM   1052  C   CYS E  66      -3.882  14.094   2.162  1.00 58.58           C  
ATOM   1053  O   CYS E  66      -4.280  15.107   1.609  1.00 54.07           O  
ATOM   1054  CB  CYS E  66      -5.562  12.504   3.149  1.00 43.79           C  
ATOM   1055  SG  CYS E  66      -6.563  10.936   2.921  1.00 55.93           S  
ATOM   1056  H   CYS E  66      -3.500  10.953   2.240  1.00 63.06           H  
ATOM   1057  HA  CYS E  66      -5.319  12.830   1.058  1.00 56.91           H  
ATOM   1058  HB3 CYS E  66      -6.122  13.413   3.368  1.00 43.79           H  
ATOM   1059  HB2 CYS E  66      -4.908  12.307   3.998  1.00 43.79           H  
ATOM   1060  HG  CYS E  66      -5.417  10.249   2.930  1.00 55.93           H  
ATOM   1061  N   LEU E  67      -2.662  13.992   2.773  1.00 61.92           N  
ATOM   1062  CA  LEU E  67      -1.733  15.122   2.975  1.00 60.26           C  
ATOM   1063  C   LEU E  67      -1.086  15.603   1.630  1.00 68.74           C  
ATOM   1064  O   LEU E  67      -0.984  16.835   1.389  1.00 69.45           O  
ATOM   1065  CB  LEU E  67      -0.734  14.637   4.053  1.00 55.00           C  
ATOM   1066  CG  LEU E  67      -1.393  14.444   5.439  1.00 58.13           C  
ATOM   1067  CD1 LEU E  67      -0.467  13.861   6.473  1.00 69.80           C  
ATOM   1068  CD2 LEU E  67      -1.944  15.869   5.906  1.00 65.23           C  
ATOM   1069  H   LEU E  67      -2.398  13.110   3.187  1.00 61.92           H  
ATOM   1070  HA  LEU E  67      -2.176  16.005   3.433  1.00 60.26           H  
ATOM   1071  HB3 LEU E  67       0.065  15.374   4.129  1.00 55.00           H  
ATOM   1072  HB2 LEU E  67      -0.330  13.688   3.701  1.00 55.00           H  
ATOM   1073  HG  LEU E  67      -2.234  13.755   5.365  1.00 58.13           H  
ATOM   1074 HD11 LEU E  67       0.496  13.627   6.018  1.00 69.80           H  
ATOM   1075 HD12 LEU E  67      -0.315  14.583   7.275  1.00 69.80           H  
ATOM   1076 HD13 LEU E  67      -0.925  12.945   6.846  1.00 69.80           H  
ATOM   1077 HD21 LEU E  67      -1.640  16.780   5.390  1.00 65.23           H  
ATOM   1078 HD22 LEU E  67      -2.999  15.809   5.641  1.00 65.23           H  
ATOM   1079 HD23 LEU E  67      -1.778  16.104   6.958  1.00 65.23           H  
ATOM   1080  N   LEU E  68      -0.806  14.633   0.739  1.00 67.70           N  
ATOM   1081  CA  LEU E  68      -0.434  14.963  -0.575  1.00 68.30           C  
ATOM   1082  C   LEU E  68      -1.453  15.805  -1.410  1.00 70.44           C  
ATOM   1083  O   LEU E  68      -1.061  16.824  -2.014  1.00 73.64           O  
ATOM   1084  CB  LEU E  68      -0.039  13.659  -1.286  1.00 68.50           C  
ATOM   1085  CG  LEU E  68       0.695  13.765  -2.628  1.00 64.39           C  
ATOM   1086  CD1 LEU E  68       2.057  14.368  -2.448  1.00 71.69           C  
ATOM   1087  CD2 LEU E  68       0.719  12.432  -3.299  1.00 62.67           C  
ATOM   1088  H   LEU E  68      -0.690  13.683   1.063  1.00 67.70           H  
ATOM   1089  HA  LEU E  68       0.475  15.548  -0.435  1.00 68.30           H  
ATOM   1090  HB3 LEU E  68      -0.987  13.132  -1.397  1.00 68.50           H  
ATOM   1091  HB2 LEU E  68       0.562  12.961  -0.703  1.00 68.50           H  
ATOM   1092  HG  LEU E  68       0.208  14.402  -3.368  1.00 64.39           H  
ATOM   1093 HD11 LEU E  68       2.020  15.434  -2.225  1.00 71.69           H  
ATOM   1094 HD12 LEU E  68       2.702  13.803  -1.775  1.00 71.69           H  
ATOM   1095 HD13 LEU E  68       2.601  14.371  -3.393  1.00 71.69           H  
ATOM   1096 HD21 LEU E  68       0.531  11.641  -2.573  1.00 62.67           H  
ATOM   1097 HD22 LEU E  68      -0.085  12.386  -4.034  1.00 62.67           H  
ATOM   1098 HD23 LEU E  68       1.713  12.243  -3.707  1.00 62.67           H  
ATOM   1099  N   ALA E  69      -2.735  15.458  -1.282  1.00 64.12           N  
ATOM   1100  CA  ALA E  69      -3.758  16.078  -2.203  1.00 66.98           C  
ATOM   1101  C   ALA E  69      -4.622  17.207  -1.563  1.00 71.96           C  
ATOM   1102  O   ALA E  69      -5.401  17.851  -2.256  1.00 77.48           O  
ATOM   1103  CB  ALA E  69      -4.803  15.090  -2.675  1.00 63.60           C  
ATOM   1104  H   ALA E  69      -3.013  14.757  -0.611  1.00 64.12           H  
ATOM   1105  HA  ALA E  69      -3.293  16.574  -3.055  1.00 66.98           H  
ATOM   1106  HB1 ALA E  69      -4.385  14.084  -2.702  1.00 63.60           H  
ATOM   1107  HB2 ALA E  69      -5.648  14.992  -1.993  1.00 63.60           H  
ATOM   1108  HB3 ALA E  69      -5.097  15.343  -3.693  1.00 63.60           H  
ATOM   1109  N   GLY E  70      -4.466  17.359  -0.258  1.00 71.33           N  
ATOM   1110  CA  GLY E  70      -5.130  18.210   0.749  1.00 69.48           C  
ATOM   1111  C   GLY E  70      -6.655  18.012   0.587  1.00 62.74           C  
ATOM   1112  O   GLY E  70      -7.367  18.911   0.126  1.00 71.83           O  
ATOM   1113  H   GLY E  70      -3.931  16.610   0.159  1.00 71.33           H  
ATOM   1114  HA3 GLY E  70      -4.739  19.223   0.845  1.00 69.48           H  
ATOM   1115  HA2 GLY E  70      -4.990  17.747   1.725  1.00 69.48           H  
ATOM   1116  N   ASP E  71      -7.167  16.788   0.806  1.00 60.67           N  
ATOM   1117  CA  ASP E  71      -8.547  16.347   0.512  1.00 62.24           C  
ATOM   1118  C   ASP E  71      -8.579  14.871   0.990  1.00 65.96           C  
ATOM   1119  O   ASP E  71      -7.636  14.126   0.853  1.00 68.19           O  
ATOM   1120  CB  ASP E  71      -8.992  16.581  -0.968  1.00 63.32           C  
ATOM   1121  CG  ASP E  71     -10.349  15.937  -1.453  1.00 71.59           C  
ATOM   1122  OD1 ASP E  71     -11.337  15.876  -0.677  1.00 69.09           O  
ATOM   1123  OD2 ASP E  71     -10.411  15.563  -2.653  1.00 74.59           O1-
ATOM   1124  H   ASP E  71      -6.567  16.027   1.090  1.00 60.67           H  
ATOM   1125  HA  ASP E  71      -9.258  16.930   1.098  1.00 62.24           H  
ATOM   1126  HB3 ASP E  71      -8.163  16.249  -1.592  1.00 63.32           H  
ATOM   1127  HB2 ASP E  71      -9.121  17.623  -1.263  1.00 63.32           H  
ATOM   1128  N   LYS E  72      -9.719  14.512   1.542  1.00 58.88           N  
ATOM   1129  CA  LYS E  72     -10.166  13.171   1.909  1.00 52.82           C  
ATOM   1130  C   LYS E  72     -10.502  12.303   0.691  1.00 62.63           C  
ATOM   1131  O   LYS E  72     -10.827  11.170   0.902  1.00 66.79           O  
ATOM   1132  CB  LYS E  72     -11.335  13.242   2.919  1.00 64.64           C  
ATOM   1133  CG  LYS E  72     -12.682  13.921   2.411  1.00 70.24           C  
ATOM   1134  CD  LYS E  72     -13.581  14.295   3.579  1.00 61.46           C  
ATOM   1135  CE  LYS E  72     -15.059  14.763   3.296  1.00 56.38           C  
ATOM   1136  NZ  LYS E  72     -15.773  13.813   2.473  1.00 56.63           N1+
ATOM   1137  H   LYS E  72     -10.542  15.077   1.390  1.00 58.88           H  
ATOM   1138  HA  LYS E  72      -9.323  12.662   2.376  1.00 52.82           H  
ATOM   1139  HB3 LYS E  72     -10.959  13.753   3.805  1.00 64.64           H  
ATOM   1140  HB2 LYS E  72     -11.635  12.216   3.129  1.00 64.64           H  
ATOM   1141  HG3 LYS E  72     -13.108  13.141   1.779  1.00 70.24           H  
ATOM   1142  HG2 LYS E  72     -12.464  14.710   1.692  1.00 70.24           H  
ATOM   1143  HD3 LYS E  72     -12.995  15.042   4.115  1.00 61.46           H  
ATOM   1144  HD2 LYS E  72     -13.590  13.499   4.324  1.00 61.46           H  
ATOM   1145  HE3 LYS E  72     -15.046  15.608   2.608  1.00 56.38           H  
ATOM   1146  HE2 LYS E  72     -15.662  15.099   4.139  1.00 56.38           H  
ATOM   1147  HZ1 LYS E  72     -16.756  13.899   2.690  1.00 56.63           H  
ATOM   1148  HZ2 LYS E  72     -15.603  13.987   1.493  1.00 56.63           H  
ATOM   1149  HZ3 LYS E  72     -15.473  12.897   2.774  1.00 56.63           H  
ATOM   1150  N   GLY E  73     -10.337  12.725  -0.584  1.00 56.92           N  
ATOM   1151  CA  GLY E  73     -10.516  11.967  -1.853  1.00 59.00           C  
ATOM   1152  C   GLY E  73     -10.028  10.501  -1.834  1.00 63.26           C  
ATOM   1153  O   GLY E  73     -10.751   9.539  -2.134  1.00 65.28           O  
ATOM   1154  H   GLY E  73     -10.121  13.700  -0.740  1.00 56.92           H  
ATOM   1155  HA3 GLY E  73     -10.136  12.514  -2.716  1.00 59.00           H  
ATOM   1156  HA2 GLY E  73     -11.591  12.011  -2.026  1.00 59.00           H  
ATOM   1157  N   PRO E  74      -8.800  10.305  -1.340  1.00 59.63           N  
ATOM   1158  CA  PRO E  74      -8.272   8.920  -1.071  1.00 53.97           C  
ATOM   1159  C   PRO E  74      -9.148   7.960  -0.210  1.00 59.98           C  
ATOM   1160  O   PRO E  74      -9.566   6.887  -0.705  1.00 51.27           O  
ATOM   1161  CB  PRO E  74      -6.840   9.080  -0.582  1.00 60.30           C  
ATOM   1162  CG  PRO E  74      -6.353  10.460  -1.158  1.00 60.69           C  
ATOM   1163  CD  PRO E  74      -7.665  11.314  -1.374  1.00 59.52           C  
ATOM   1164  HA  PRO E  74      -8.325   8.444  -2.050  1.00 53.97           H  
ATOM   1165  HB3 PRO E  74      -6.057   8.371  -0.851  1.00 60.30           H  
ATOM   1166  HB2 PRO E  74      -6.902   9.201   0.499  1.00 60.30           H  
ATOM   1167  HG3 PRO E  74      -5.827  10.257  -2.091  1.00 60.69           H  
ATOM   1168  HG2 PRO E  74      -5.651  10.982  -0.507  1.00 60.69           H  
ATOM   1169  HD2 PRO E  74      -7.720  12.030  -0.553  1.00 59.52           H  
ATOM   1170  HD3 PRO E  74      -7.759  11.975  -2.236  1.00 59.52           H  
ATOM   1171  N   ILE E  75      -9.686   8.455   0.894  1.00 64.10           N  
ATOM   1172  CA  ILE E  75     -10.538   7.703   1.782  1.00 60.49           C  
ATOM   1173  C   ILE E  75     -11.945   7.478   1.202  1.00 63.52           C  
ATOM   1174  O   ILE E  75     -12.581   6.508   1.562  1.00 61.72           O  
ATOM   1175  CB  ILE E  75     -10.755   8.553   3.054  1.00 63.08           C  
ATOM   1176  CG1 ILE E  75      -9.484   9.350   3.488  1.00 64.82           C  
ATOM   1177  CG2 ILE E  75     -11.282   7.673   4.188  1.00 51.31           C  
ATOM   1178  CD1 ILE E  75      -9.754   9.933   4.855  1.00 55.85           C  
ATOM   1179  H   ILE E  75      -9.543   9.437   1.084  1.00 64.10           H  
ATOM   1180  HA  ILE E  75     -10.032   6.756   1.966  1.00 60.49           H  
ATOM   1181  HB  ILE E  75     -11.512   9.320   2.892  1.00 63.08           H  
ATOM   1182 HG13 ILE E  75      -9.266  10.130   2.758  1.00 64.82           H  
ATOM   1183 HG12 ILE E  75      -8.699   8.596   3.433  1.00 64.82           H  
ATOM   1184 HG21 ILE E  75     -12.192   7.103   4.003  1.00 51.31           H  
ATOM   1185 HG22 ILE E  75     -10.602   6.857   4.435  1.00 51.31           H  
ATOM   1186 HG23 ILE E  75     -11.504   8.212   5.109  1.00 51.31           H  
ATOM   1187 HD11 ILE E  75     -10.775  10.314   4.841  1.00 55.85           H  
ATOM   1188 HD12 ILE E  75      -9.701   9.235   5.691  1.00 55.85           H  
ATOM   1189 HD13 ILE E  75      -9.035  10.726   5.060  1.00 55.85           H  
ATOM   1190  N   GLU E  76     -12.408   8.315   0.282  1.00 67.44           N  
ATOM   1191  CA  GLU E  76     -13.615   8.037  -0.561  1.00 72.26           C  
ATOM   1192  C   GLU E  76     -13.395   7.094  -1.768  1.00 63.83           C  
ATOM   1193  O   GLU E  76     -14.309   6.668  -2.481  1.00 69.84           O  
ATOM   1194  CB  GLU E  76     -14.258   9.385  -1.149  1.00 78.04           C  
ATOM   1195  CG  GLU E  76     -14.026  10.712  -0.379  1.00 81.40           C  
ATOM   1196  CD  GLU E  76     -14.398  12.072  -0.976  1.00 82.23           C  
ATOM   1197  OE1 GLU E  76     -14.398  12.208  -2.208  1.00 85.53           O  
ATOM   1198  OE2 GLU E  76     -14.626  13.026  -0.210  1.00 66.87           O1-
ATOM   1199  H   GLU E  76     -11.792   9.090   0.086  1.00 67.44           H  
ATOM   1200  HA  GLU E  76     -14.330   7.486   0.050  1.00 72.26           H  
ATOM   1201  HB3 GLU E  76     -15.340   9.264  -1.097  1.00 78.04           H  
ATOM   1202  HB2 GLU E  76     -13.933   9.593  -2.169  1.00 78.04           H  
ATOM   1203  HG3 GLU E  76     -12.999  10.659  -0.017  1.00 81.40           H  
ATOM   1204  HG2 GLU E  76     -14.557  10.725   0.573  1.00 81.40           H  
ATOM   1205  N   SER E  77     -12.139   6.826  -2.077  1.00 55.71           N  
ATOM   1206  CA  SER E  77     -11.750   6.039  -3.223  1.00 61.92           C  
ATOM   1207  C   SER E  77     -10.960   4.783  -2.743  1.00 65.76           C  
ATOM   1208  O   SER E  77     -11.613   3.853  -2.286  1.00 64.45           O  
ATOM   1209  CB  SER E  77     -11.160   6.956  -4.272  1.00 56.31           C  
ATOM   1210  OG  SER E  77      -9.929   7.528  -3.798  1.00 62.25           O  
ATOM   1211  H   SER E  77     -11.388   7.358  -1.661  1.00 55.71           H  
ATOM   1212  HA  SER E  77     -12.591   5.608  -3.767  1.00 61.92           H  
ATOM   1213  HB3 SER E  77     -11.850   7.749  -4.561  1.00 56.31           H  
ATOM   1214  HB2 SER E  77     -11.069   6.465  -5.241  1.00 56.31           H  
ATOM   1215  HG  SER E  77     -10.182   8.340  -3.354  1.00 62.25           H  
ATOM   1216  N   ILE E  78      -9.622   4.823  -2.851  1.00 63.53           N  
ATOM   1217  CA  ILE E  78      -8.691   3.863  -2.309  1.00 62.06           C  
ATOM   1218  C   ILE E  78      -9.022   3.341  -0.860  1.00 58.48           C  
ATOM   1219  O   ILE E  78      -9.022   2.140  -0.711  1.00 62.65           O  
ATOM   1220  CB  ILE E  78      -7.231   4.202  -2.496  1.00 62.12           C  
ATOM   1221  CG1 ILE E  78      -6.313   3.160  -1.869  1.00 58.43           C  
ATOM   1222  CG2 ILE E  78      -6.880   5.625  -1.868  1.00 60.45           C  
ATOM   1223  CD1 ILE E  78      -4.848   3.472  -2.009  1.00 66.23           C  
ATOM   1224  H   ILE E  78      -9.355   5.696  -3.282  1.00 63.53           H  
ATOM   1225  HA  ILE E  78      -8.870   3.029  -2.988  1.00 62.06           H  
ATOM   1226  HB  ILE E  78      -7.114   4.217  -3.580  1.00 62.12           H  
ATOM   1227 HG13 ILE E  78      -6.480   2.154  -2.252  1.00 58.43           H  
ATOM   1228 HG12 ILE E  78      -6.477   3.015  -0.801  1.00 58.43           H  
ATOM   1229 HG21 ILE E  78      -5.842   5.943  -1.967  1.00 60.45           H  
ATOM   1230 HG22 ILE E  78      -7.436   6.439  -2.333  1.00 60.45           H  
ATOM   1231 HG23 ILE E  78      -7.124   5.482  -0.815  1.00 60.45           H  
ATOM   1232 HD11 ILE E  78      -4.549   4.199  -1.254  1.00 66.23           H  
ATOM   1233 HD12 ILE E  78      -4.216   2.609  -1.796  1.00 66.23           H  
ATOM   1234 HD13 ILE E  78      -4.464   3.944  -2.914  1.00 66.23           H  
ATOM   1235  N   GLY E  79      -9.566   4.167   0.035  1.00 50.50           N  
ATOM   1236  CA  GLY E  79     -10.067   3.829   1.379  1.00 50.77           C  
ATOM   1237  C   GLY E  79     -11.345   2.959   1.319  1.00 56.86           C  
ATOM   1238  O   GLY E  79     -11.233   1.696   1.419  1.00 52.67           O  
ATOM   1239  H   GLY E  79      -9.634   5.121  -0.292  1.00 50.50           H  
ATOM   1240  HA3 GLY E  79     -10.176   4.619   2.122  1.00 50.77           H  
ATOM   1241  HA2 GLY E  79      -9.368   3.158   1.878  1.00 50.77           H  
ATOM   1242  N   LEU E  80     -12.512   3.498   1.082  1.00 56.05           N  
ATOM   1243  CA  LEU E  80     -13.789   2.900   0.929  1.00 53.14           C  
ATOM   1244  C   LEU E  80     -13.832   1.584   0.171  1.00 59.01           C  
ATOM   1245  O   LEU E  80     -14.402   0.565   0.662  1.00 58.12           O  
ATOM   1246  CB  LEU E  80     -14.685   3.949   0.324  1.00 61.69           C  
ATOM   1247  CG  LEU E  80     -16.013   4.189   0.856  1.00 63.07           C  
ATOM   1248  CD1 LEU E  80     -16.862   2.928   0.858  1.00 59.16           C  
ATOM   1249  CD2 LEU E  80     -16.098   4.937   2.183  1.00 70.94           C  
ATOM   1250  H   LEU E  80     -12.569   4.502   0.992  1.00 56.05           H  
ATOM   1251  HA  LEU E  80     -14.208   2.688   1.912  1.00 53.14           H  
ATOM   1252  HB3 LEU E  80     -14.735   3.821  -0.757  1.00 61.69           H  
ATOM   1253  HB2 LEU E  80     -14.254   4.946   0.413  1.00 61.69           H  
ATOM   1254  HG  LEU E  80     -16.418   4.854   0.093  1.00 63.07           H  
ATOM   1255 HD11 LEU E  80     -16.353   2.195   0.232  1.00 59.16           H  
ATOM   1256 HD12 LEU E  80     -16.821   2.448   1.836  1.00 59.16           H  
ATOM   1257 HD13 LEU E  80     -17.906   3.099   0.595  1.00 59.16           H  
ATOM   1258 HD21 LEU E  80     -15.164   5.282   2.628  1.00 70.94           H  
ATOM   1259 HD22 LEU E  80     -16.735   5.804   2.010  1.00 70.94           H  
ATOM   1260 HD23 LEU E  80     -16.637   4.283   2.869  1.00 70.94           H  
ATOM   1261  N   ILE E  81     -13.144   1.514  -0.947  1.00 58.38           N  
ATOM   1262  CA  ILE E  81     -13.092   0.406  -1.850  1.00 56.42           C  
ATOM   1263  C   ILE E  81     -12.318  -0.727  -1.122  1.00 53.98           C  
ATOM   1264  O   ILE E  81     -12.980  -1.794  -0.983  1.00 55.56           O  
ATOM   1265  CB  ILE E  81     -12.320   0.759  -3.178  1.00 65.76           C  
ATOM   1266  CG1 ILE E  81     -13.201   1.535  -4.156  1.00 64.23           C  
ATOM   1267  CG2 ILE E  81     -11.749  -0.458  -3.928  1.00 69.08           C  
ATOM   1268  CD1 ILE E  81     -12.856   1.628  -5.712  1.00 71.89           C  
ATOM   1269  H   ILE E  81     -12.485   2.228  -1.221  1.00 58.38           H  
ATOM   1270  HA  ILE E  81     -14.098   0.068  -2.099  1.00 56.42           H  
ATOM   1271  HB  ILE E  81     -11.476   1.288  -2.734  1.00 65.76           H  
ATOM   1272 HG13 ILE E  81     -13.354   2.557  -3.810  1.00 64.23           H  
ATOM   1273 HG12 ILE E  81     -14.212   1.129  -4.141  1.00 64.23           H  
ATOM   1274 HG21 ILE E  81     -11.014  -0.154  -4.673  1.00 69.08           H  
ATOM   1275 HG22 ILE E  81     -11.206  -1.135  -3.268  1.00 69.08           H  
ATOM   1276 HG23 ILE E  81     -12.540  -1.084  -4.342  1.00 69.08           H  
ATOM   1277 HD11 ILE E  81     -13.529   2.272  -6.279  1.00 71.89           H  
ATOM   1278 HD12 ILE E  81     -11.870   2.066  -5.868  1.00 71.89           H  
ATOM   1279 HD13 ILE E  81     -12.773   0.665  -6.215  1.00 71.89           H  
ATOM   1280  N   SER E  82     -11.096  -0.501  -0.643  1.00 53.28           N  
ATOM   1281  CA  SER E  82     -10.289  -1.480   0.119  1.00 57.37           C  
ATOM   1282  C   SER E  82     -10.925  -1.877   1.472  1.00 55.32           C  
ATOM   1283  O   SER E  82     -10.609  -3.043   1.946  1.00 62.65           O  
ATOM   1284  CB  SER E  82      -8.804  -1.121   0.298  1.00 54.28           C  
ATOM   1285  OG  SER E  82      -8.675   0.101   1.032  1.00 66.14           O  
ATOM   1286  H   SER E  82     -10.681   0.418  -0.690  1.00 53.28           H  
ATOM   1287  HA  SER E  82     -10.347  -2.394  -0.472  1.00 57.37           H  
ATOM   1288  HB3 SER E  82      -8.420  -0.957  -0.709  1.00 54.28           H  
ATOM   1289  HB2 SER E  82      -8.333  -1.943   0.837  1.00 54.28           H  
ATOM   1290  HG  SER E  82      -8.879   0.809   0.418  1.00 66.14           H  
ATOM   1291  N   ILE E  83     -11.726  -0.974   2.050  1.00 51.55           N  
ATOM   1292  CA  ILE E  83     -12.425  -1.423   3.312  1.00 58.55           C  
ATOM   1293  C   ILE E  83     -13.497  -2.449   3.005  1.00 57.71           C  
ATOM   1294  O   ILE E  83     -13.542  -3.497   3.673  1.00 48.16           O  
ATOM   1295  CB  ILE E  83     -13.028  -0.193   4.003  1.00 56.89           C  
ATOM   1296  CG1 ILE E  83     -11.948   0.822   4.547  1.00 55.03           C  
ATOM   1297  CG2 ILE E  83     -14.075  -0.545   5.103  1.00 49.75           C  
ATOM   1298  CD1 ILE E  83     -12.474   2.269   4.773  1.00 52.08           C  
ATOM   1299  H   ILE E  83     -11.914  -0.073   1.634  1.00 51.55           H  
ATOM   1300  HA  ILE E  83     -11.729  -1.934   3.977  1.00 58.55           H  
ATOM   1301  HB  ILE E  83     -13.469   0.408   3.208  1.00 56.89           H  
ATOM   1302 HG13 ILE E  83     -11.125   0.735   3.837  1.00 55.03           H  
ATOM   1303 HG12 ILE E  83     -11.489   0.575   5.504  1.00 55.03           H  
ATOM   1304 HG21 ILE E  83     -14.483   0.324   5.619  1.00 49.75           H  
ATOM   1305 HG22 ILE E  83     -14.965  -0.964   4.633  1.00 49.75           H  
ATOM   1306 HG23 ILE E  83     -13.628  -1.333   5.709  1.00 49.75           H  
ATOM   1307 HD11 ILE E  83     -11.666   2.878   5.180  1.00 52.08           H  
ATOM   1308 HD12 ILE E  83     -13.022   2.773   3.977  1.00 52.08           H  
ATOM   1309 HD13 ILE E  83     -13.055   2.451   5.677  1.00 52.08           H  
ATOM   1310  N   ARG E  84     -14.355  -2.086   2.030  1.00 59.72           N  
ATOM   1311  CA  ARG E  84     -15.473  -2.915   1.583  1.00 63.18           C  
ATOM   1312  C   ARG E  84     -14.986  -4.304   1.078  1.00 69.31           C  
ATOM   1313  O   ARG E  84     -15.626  -5.309   1.491  1.00 75.39           O  
ATOM   1314  CB  ARG E  84     -16.195  -2.337   0.381  1.00  0.00           C  
ATOM   1315  CG  ARG E  84     -17.620  -2.998   0.118  1.00  0.00           C  
ATOM   1316  CD  ARG E  84     -18.557  -2.069  -0.607  1.00  0.00           C  
ATOM   1317  NE  ARG E  84     -18.132  -1.646  -1.957  1.00  0.00           N  
ATOM   1318  CZ  ARG E  84     -18.180  -0.358  -2.414  1.00  0.00           C  
ATOM   1319  NH1 ARG E  84     -18.611   0.626  -1.597  1.00  0.00           N  
ATOM   1320  NH2 ARG E  84     -17.675  -0.092  -3.597  1.00  0.00           N1+
ATOM   1321  H   ARG E  84     -14.199  -1.192   1.586  1.00 59.72           H  
ATOM   1322  HA  ARG E  84     -16.124  -2.983   2.455  1.00 63.18           H  
ATOM   1323  HB3 ARG E  84     -15.669  -2.468  -0.565  1.00  0.00           H  
ATOM   1324  HB2 ARG E  84     -16.259  -1.251   0.453  1.00  0.00           H  
ATOM   1325  HG3 ARG E  84     -18.157  -3.420   0.967  1.00  0.00           H  
ATOM   1326  HG2 ARG E  84     -17.406  -3.837  -0.544  1.00  0.00           H  
ATOM   1327  HD3 ARG E  84     -18.565  -1.145  -0.028  1.00  0.00           H  
ATOM   1328  HD2 ARG E  84     -19.572  -2.465  -0.583  1.00  0.00           H  
ATOM   1329  HE  ARG E  84     -17.642  -2.371  -2.461  1.00  0.00           H  
ATOM   1330 HH12 ARG E  84     -18.567   1.615  -1.795  1.00  0.00           H  
ATOM   1331 HH11 ARG E  84     -19.040   0.328  -0.732  1.00  0.00           H  
ATOM   1332 HH22 ARG E  84     -17.803   0.842  -3.960  1.00  0.00           H  
ATOM   1333 HH21 ARG E  84     -17.524  -0.868  -4.225  1.00  0.00           H  
ATOM   1334  N   GLU E  85     -13.940  -4.334   0.227  1.00 60.62           N  
ATOM   1335  CA  GLU E  85     -13.214  -5.569  -0.125  1.00 72.93           C  
ATOM   1336  C   GLU E  85     -12.741  -6.389   1.110  1.00 70.48           C  
ATOM   1337  O   GLU E  85     -13.055  -7.562   1.152  1.00 76.66           O  
ATOM   1338  CB  GLU E  85     -12.097  -5.244  -1.151  1.00 79.09           C  
ATOM   1339  CG  GLU E  85     -12.476  -4.723  -2.567  1.00 83.97           C  
ATOM   1340  CD  GLU E  85     -13.067  -5.697  -3.522  1.00100.05           C  
ATOM   1341  OE1 GLU E  85     -12.863  -6.945  -3.380  1.00 95.74           O  
ATOM   1342  OE2 GLU E  85     -13.667  -5.094  -4.581  1.00103.02           O  
ATOM   1343  H   GLU E  85     -13.570  -3.447  -0.082  1.00 60.62           H  
ATOM   1344  HA  GLU E  85     -13.937  -6.269  -0.544  1.00 72.93           H  
ATOM   1345  HB3 GLU E  85     -11.357  -6.044  -1.178  1.00 79.09           H  
ATOM   1346  HB2 GLU E  85     -11.560  -4.408  -0.703  1.00 79.09           H  
ATOM   1347  HG3 GLU E  85     -11.621  -4.297  -3.091  1.00 83.97           H  
ATOM   1348  HG2 GLU E  85     -13.196  -3.934  -2.348  1.00 83.97           H  
ATOM   1349  HE2 GLU E  85     -13.780  -5.675  -5.336  1.00103.02           H  
ATOM   1350  N   MET E  86     -12.175  -5.803   2.205  1.00 63.34           N  
ATOM   1351  CA  MET E  86     -11.768  -6.485   3.419  1.00 66.85           C  
ATOM   1352  C   MET E  86     -12.963  -7.032   4.267  1.00 69.94           C  
ATOM   1353  O   MET E  86     -13.010  -8.203   4.565  1.00 71.68           O  
ATOM   1354  CB  MET E  86     -10.902  -5.551   4.283  1.00 62.29           C  
ATOM   1355  CG  MET E  86     -10.368  -6.180   5.536  1.00 69.39           C  
ATOM   1356  SD  MET E  86      -8.905  -5.392   6.297  1.00 78.84           S  
ATOM   1357  CE  MET E  86      -8.392  -6.687   7.529  1.00 69.99           C  
ATOM   1358  H   MET E  86     -12.194  -4.794   2.252  1.00 63.34           H  
ATOM   1359  HA  MET E  86     -11.121  -7.292   3.076  1.00 66.85           H  
ATOM   1360  HB3 MET E  86     -11.545  -4.708   4.535  1.00 62.29           H  
ATOM   1361  HB2 MET E  86     -10.004  -5.180   3.789  1.00 62.29           H  
ATOM   1362  HG3 MET E  86     -10.052  -7.220   5.466  1.00 69.39           H  
ATOM   1363  HG2 MET E  86     -11.190  -6.262   6.247  1.00 69.39           H  
ATOM   1364  HE1 MET E  86      -7.446  -6.427   8.004  1.00 69.99           H  
ATOM   1365  HE2 MET E  86      -9.118  -6.754   8.340  1.00 69.99           H  
ATOM   1366  HE3 MET E  86      -8.339  -7.701   7.132  1.00 69.99           H  
ATOM   1367  N   TYR E  87     -14.068  -6.195   4.434  1.00 64.95           N  
ATOM   1368  CA  TYR E  87     -15.327  -6.518   5.042  1.00 72.87           C  
ATOM   1369  C   TYR E  87     -16.098  -7.647   4.375  1.00 72.48           C  
ATOM   1370  O   TYR E  87     -16.530  -8.584   5.022  1.00 75.75           O  
ATOM   1371  CB  TYR E  87     -16.112  -5.143   5.183  1.00 76.83           C  
ATOM   1372  CG  TYR E  87     -17.548  -5.104   5.604  1.00 81.93           C  
ATOM   1373  CD1 TYR E  87     -17.824  -4.919   6.969  1.00 80.92           C  
ATOM   1374  CD2 TYR E  87     -18.604  -5.373   4.752  1.00 81.57           C  
ATOM   1375  CE1 TYR E  87     -19.141  -4.869   7.401  1.00 82.41           C  
ATOM   1376  CE2 TYR E  87     -19.927  -5.350   5.179  1.00 76.37           C  
ATOM   1377  CZ  TYR E  87     -20.219  -5.017   6.507  1.00 83.19           C  
ATOM   1378  OH  TYR E  87     -21.514  -5.103   6.911  1.00 89.58           O  
ATOM   1379  H   TYR E  87     -14.111  -5.305   3.960  1.00 64.95           H  
ATOM   1380  HA  TYR E  87     -15.354  -6.847   6.081  1.00 72.87           H  
ATOM   1381  HB3 TYR E  87     -15.989  -4.578   4.259  1.00 76.83           H  
ATOM   1382  HB2 TYR E  87     -15.457  -4.629   5.887  1.00 76.83           H  
ATOM   1383  HD1 TYR E  87     -17.073  -4.832   7.740  1.00 80.92           H  
ATOM   1384  HD2 TYR E  87     -18.443  -5.674   3.727  1.00 81.57           H  
ATOM   1385  HE1 TYR E  87     -19.339  -4.817   8.462  1.00 82.41           H  
ATOM   1386  HE2 TYR E  87     -20.752  -5.553   4.513  1.00 76.37           H  
ATOM   1387  HH  TYR E  87     -21.608  -4.826   7.825  1.00 89.58           H  
ATOM   1388  N   ASN E  88     -16.170  -7.571   3.028  1.00 77.93           N  
ATOM   1389  CA  ASN E  88     -16.677  -8.569   2.149  1.00 78.91           C  
ATOM   1390  C   ASN E  88     -15.937  -9.864   2.098  1.00 80.48           C  
ATOM   1391  O   ASN E  88     -16.569 -10.738   1.516  1.00 89.21           O  
ATOM   1392  CB  ASN E  88     -16.984  -7.984   0.704  1.00 81.64           C  
ATOM   1393  CG  ASN E  88     -18.297  -7.079   0.646  1.00 83.33           C  
ATOM   1394  OD1 ASN E  88     -19.023  -6.881   1.611  1.00 81.18           O  
ATOM   1395  ND2 ASN E  88     -18.696  -6.724  -0.566  1.00 82.55           N  
ATOM   1396  H   ASN E  88     -16.123  -6.676   2.562  1.00 77.93           H  
ATOM   1397  HA  ASN E  88     -17.635  -8.921   2.533  1.00 78.91           H  
ATOM   1398  HB3 ASN E  88     -17.310  -8.691  -0.059  1.00 81.64           H  
ATOM   1399  HB2 ASN E  88     -16.109  -7.413   0.395  1.00 81.64           H  
ATOM   1400 HD22 ASN E  88     -19.592  -6.265  -0.650  1.00 82.55           H  
ATOM   1401 HD21 ASN E  88     -18.111  -6.743  -1.389  1.00 82.55           H  
ATOM   1402  N   SER E  89     -14.677  -9.995   2.524  1.00 78.69           N  
ATOM   1403  CA  SER E  89     -13.898 -11.210   2.233  1.00 79.35           C  
ATOM   1404  C   SER E  89     -13.780 -11.961   3.613  1.00 78.33           C  
ATOM   1405  O   SER E  89     -14.459 -12.936   3.845  1.00 81.68           O  
ATOM   1406  CB  SER E  89     -12.607 -10.897   1.515  1.00 82.32           C  
ATOM   1407  OG  SER E  89     -11.953  -9.770   2.118  1.00 85.39           O  
ATOM   1408  H   SER E  89     -14.208  -9.193   2.920  1.00 78.69           H  
ATOM   1409  HA  SER E  89     -14.428 -11.885   1.561  1.00 79.35           H  
ATOM   1410  HB3 SER E  89     -12.958 -10.504   0.561  1.00 82.32           H  
ATOM   1411  HB2 SER E  89     -11.890 -11.715   1.458  1.00 82.32           H  
ATOM   1412  HG  SER E  89     -12.309  -8.952   1.764  1.00 85.39           H  
ATOM   1413  N   LEU E  90     -12.905 -11.480   4.528  1.00 71.95           N  
ATOM   1414  CA  LEU E  90     -12.605 -12.183   5.772  1.00 69.40           C  
ATOM   1415  C   LEU E  90     -13.852 -12.233   6.732  1.00 80.06           C  
ATOM   1416  O   LEU E  90     -13.938 -13.098   7.618  1.00 79.71           O  
ATOM   1417  CB  LEU E  90     -11.419 -11.558   6.572  1.00 69.89           C  
ATOM   1418  CG  LEU E  90     -10.058 -11.532   5.908  1.00 78.83           C  
ATOM   1419  CD1 LEU E  90      -9.804 -10.218   5.115  1.00 75.20           C  
ATOM   1420  CD2 LEU E  90      -8.850 -12.018   6.714  1.00 69.69           C  
ATOM   1421  H   LEU E  90     -12.281 -10.739   4.241  1.00 71.95           H  
ATOM   1422  HA  LEU E  90     -12.347 -13.215   5.533  1.00 69.40           H  
ATOM   1423  HB3 LEU E  90     -11.248 -12.105   7.499  1.00 69.89           H  
ATOM   1424  HB2 LEU E  90     -11.701 -10.553   6.886  1.00 69.89           H  
ATOM   1425  HG  LEU E  90     -10.279 -12.229   5.101  1.00 78.83           H  
ATOM   1426 HD11 LEU E  90      -9.542 -10.511   4.098  1.00 75.20           H  
ATOM   1427 HD12 LEU E  90     -10.716  -9.622   5.103  1.00 75.20           H  
ATOM   1428 HD13 LEU E  90      -9.056  -9.501   5.454  1.00 75.20           H  
ATOM   1429 HD21 LEU E  90      -8.085 -11.249   6.821  1.00 69.69           H  
ATOM   1430 HD22 LEU E  90      -9.171 -12.190   7.742  1.00 69.69           H  
ATOM   1431 HD23 LEU E  90      -8.533 -12.929   6.206  1.00 69.69           H  
ATOM   1432  N   GLY E  91     -14.810 -11.309   6.517  1.00 73.02           N  
ATOM   1433  CA  GLY E  91     -16.055 -11.269   7.281  1.00 77.76           C  
ATOM   1434  C   GLY E  91     -15.818 -10.479   8.526  1.00 76.68           C  
ATOM   1435  O   GLY E  91     -16.381 -10.715   9.572  1.00 72.19           O  
ATOM   1436  H   GLY E  91     -14.667 -10.506   5.920  1.00 73.02           H  
ATOM   1437  HA3 GLY E  91     -16.428 -12.268   7.509  1.00 77.76           H  
ATOM   1438  HA2 GLY E  91     -16.814 -10.783   6.668  1.00 77.76           H  
ATOM   1439  N   VAL E  92     -14.959  -9.446   8.480  1.00 77.11           N  
ATOM   1440  CA  VAL E  92     -14.563  -8.628   9.617  1.00 70.96           C  
ATOM   1441  C   VAL E  92     -15.768  -7.727  10.056  1.00 71.46           C  
ATOM   1442  O   VAL E  92     -16.300  -7.023   9.172  1.00 69.58           O  
ATOM   1443  CB  VAL E  92     -13.399  -7.752   9.188  1.00 68.37           C  
ATOM   1444  CG1 VAL E  92     -12.682  -7.125  10.339  1.00 60.29           C  
ATOM   1445  CG2 VAL E  92     -12.411  -8.478   8.267  1.00 66.76           C  
ATOM   1446  H   VAL E  92     -14.516  -9.124   7.631  1.00 77.11           H  
ATOM   1447  HA  VAL E  92     -14.200  -9.146  10.505  1.00 70.96           H  
ATOM   1448  HB  VAL E  92     -13.686  -6.920   8.544  1.00 68.37           H  
ATOM   1449 HG11 VAL E  92     -11.887  -6.442  10.039  1.00 60.29           H  
ATOM   1450 HG12 VAL E  92     -13.321  -6.455  10.914  1.00 60.29           H  
ATOM   1451 HG13 VAL E  92     -12.236  -7.914  10.943  1.00 60.29           H  
ATOM   1452 HG21 VAL E  92     -12.176  -9.353   8.872  1.00 66.76           H  
ATOM   1453 HG22 VAL E  92     -12.750  -8.654   7.246  1.00 66.76           H  
ATOM   1454 HG23 VAL E  92     -11.446  -8.027   8.037  1.00 66.76           H  
ATOM   1455  N   PRO E  93     -16.182  -7.751  11.348  1.00 66.34           N  
ATOM   1456  CA  PRO E  93     -17.028  -6.742  12.011  1.00 55.70           C  
ATOM   1457  C   PRO E  93     -16.364  -5.353  12.083  1.00 58.98           C  
ATOM   1458  O   PRO E  93     -15.210  -5.269  12.475  1.00 62.59           O  
ATOM   1459  CB  PRO E  93     -17.156  -7.306  13.481  1.00 51.68           C  
ATOM   1460  CG  PRO E  93     -16.798  -8.793  13.367  1.00 61.15           C  
ATOM   1461  CD  PRO E  93     -15.859  -8.820  12.218  1.00 62.43           C  
ATOM   1462  HA  PRO E  93     -18.027  -6.723  11.576  1.00 55.70           H  
ATOM   1463  HB3 PRO E  93     -18.180  -7.308  13.857  1.00 51.68           H  
ATOM   1464  HB2 PRO E  93     -16.532  -6.762  14.190  1.00 51.68           H  
ATOM   1465  HG3 PRO E  93     -17.704  -9.321  13.068  1.00 61.15           H  
ATOM   1466  HG2 PRO E  93     -16.516  -9.262  14.310  1.00 61.15           H  
ATOM   1467  HD2 PRO E  93     -14.849  -8.696  12.609  1.00 62.43           H  
ATOM   1468  HD3 PRO E  93     -15.982  -9.809  11.777  1.00 62.43           H  
ATOM   1469  N   VAL E  94     -17.103  -4.246  11.739  1.00 58.44           N  
ATOM   1470  CA  VAL E  94     -16.586  -2.845  11.830  1.00 58.84           C  
ATOM   1471  C   VAL E  94     -15.767  -2.317  13.095  1.00 60.44           C  
ATOM   1472  O   VAL E  94     -14.638  -1.817  12.880  1.00 58.60           O  
ATOM   1473  CB  VAL E  94     -17.668  -1.775  11.437  1.00 61.26           C  
ATOM   1474  CG1 VAL E  94     -17.382  -0.257  11.703  1.00 52.82           C  
ATOM   1475  CG2 VAL E  94     -17.916  -1.907   9.976  1.00 65.04           C  
ATOM   1476  H   VAL E  94     -18.066  -4.372  11.461  1.00 58.44           H  
ATOM   1477  HA  VAL E  94     -15.924  -2.792  10.967  1.00 58.84           H  
ATOM   1478  HB  VAL E  94     -18.599  -2.066  11.922  1.00 61.26           H  
ATOM   1479 HG11 VAL E  94     -16.384   0.055  11.393  1.00 52.82           H  
ATOM   1480 HG12 VAL E  94     -18.111   0.334  11.148  1.00 52.82           H  
ATOM   1481 HG13 VAL E  94     -17.487  -0.063  12.770  1.00 52.82           H  
ATOM   1482 HG21 VAL E  94     -17.171  -1.484   9.301  1.00 65.04           H  
ATOM   1483 HG22 VAL E  94     -18.027  -2.942   9.651  1.00 65.04           H  
ATOM   1484 HG23 VAL E  94     -18.828  -1.343   9.776  1.00 65.04           H  
ATOM   1485  N   PRO E  95     -16.275  -2.546  14.356  1.00 64.03           N  
ATOM   1486  CA  PRO E  95     -15.495  -2.209  15.561  1.00 49.94           C  
ATOM   1487  C   PRO E  95     -14.051  -2.799  15.604  1.00 52.45           C  
ATOM   1488  O   PRO E  95     -13.179  -2.184  16.213  1.00 59.42           O  
ATOM   1489  CB  PRO E  95     -16.474  -2.561  16.695  1.00 50.23           C  
ATOM   1490  CG  PRO E  95     -17.483  -3.570  16.057  1.00 51.18           C  
ATOM   1491  CD  PRO E  95     -17.656  -3.034  14.636  1.00 55.10           C  
ATOM   1492  HA  PRO E  95     -15.553  -1.122  15.500  1.00 49.94           H  
ATOM   1493  HB3 PRO E  95     -16.963  -1.693  17.138  1.00 50.23           H  
ATOM   1494  HB2 PRO E  95     -15.971  -2.976  17.569  1.00 50.23           H  
ATOM   1495  HG3 PRO E  95     -18.450  -3.579  16.560  1.00 51.18           H  
ATOM   1496  HG2 PRO E  95     -16.943  -4.516  16.029  1.00 51.18           H  
ATOM   1497  HD2 PRO E  95     -17.877  -3.901  14.013  1.00 55.10           H  
ATOM   1498  HD3 PRO E  95     -18.491  -2.334  14.628  1.00 55.10           H  
ATOM   1499  N   ALA E  96     -13.752  -3.972  14.993  1.00 50.21           N  
ATOM   1500  CA  ALA E  96     -12.446  -4.639  14.922  1.00 50.08           C  
ATOM   1501  C   ALA E  96     -11.538  -3.707  14.084  1.00 48.72           C  
ATOM   1502  O   ALA E  96     -10.417  -3.467  14.502  1.00 50.28           O  
ATOM   1503  CB  ALA E  96     -12.661  -6.039  14.291  1.00 52.21           C  
ATOM   1504  H   ALA E  96     -14.530  -4.453  14.564  1.00 50.21           H  
ATOM   1505  HA  ALA E  96     -12.083  -4.725  15.945  1.00 50.08           H  
ATOM   1506  HB1 ALA E  96     -12.889  -5.981  13.227  1.00 52.21           H  
ATOM   1507  HB2 ALA E  96     -11.824  -6.737  14.264  1.00 52.21           H  
ATOM   1508  HB3 ALA E  96     -13.372  -6.554  14.938  1.00 52.21           H  
ATOM   1509  N   MET E  97     -12.032  -3.123  12.976  1.00 48.63           N  
ATOM   1510  CA  MET E  97     -11.247  -2.297  12.040  1.00 46.60           C  
ATOM   1511  C   MET E  97     -10.794  -0.947  12.621  1.00 45.59           C  
ATOM   1512  O   MET E  97      -9.658  -0.481  12.326  1.00 49.10           O  
ATOM   1513  CB  MET E  97     -11.893  -2.074  10.679  1.00 54.74           C  
ATOM   1514  CG  MET E  97     -12.914  -3.191  10.290  1.00 65.46           C  
ATOM   1515  SD  MET E  97     -13.742  -2.860   8.752  1.00 55.83           S  
ATOM   1516  CE  MET E  97     -12.445  -3.542   7.608  1.00 56.04           C  
ATOM   1517  H   MET E  97     -12.997  -3.247  12.707  1.00 48.63           H  
ATOM   1518  HA  MET E  97     -10.387  -2.947  11.880  1.00 46.60           H  
ATOM   1519  HB3 MET E  97     -11.099  -2.037   9.934  1.00 54.74           H  
ATOM   1520  HB2 MET E  97     -12.302  -1.077  10.515  1.00 54.74           H  
ATOM   1521  HG3 MET E  97     -13.709  -3.358  11.017  1.00 65.46           H  
ATOM   1522  HG2 MET E  97     -12.288  -4.083  10.330  1.00 65.46           H  
ATOM   1523  HE1 MET E  97     -11.764  -2.840   7.126  1.00 56.04           H  
ATOM   1524  HE2 MET E  97     -11.931  -4.307   8.189  1.00 56.04           H  
ATOM   1525  HE3 MET E  97     -13.013  -4.002   6.799  1.00 56.04           H  
ATOM   1526  N   MET E  98     -11.709  -0.414  13.453  1.00 50.43           N  
ATOM   1527  CA  MET E  98     -11.382   0.810  14.128  1.00 48.77           C  
ATOM   1528  C   MET E  98     -10.252   0.611  15.169  1.00 46.81           C  
ATOM   1529  O   MET E  98      -9.438   1.453  15.364  1.00 39.71           O  
ATOM   1530  CB  MET E  98     -12.606   1.309  14.792  1.00 40.41           C  
ATOM   1531  CG  MET E  98     -13.854   1.668  13.928  1.00 52.37           C  
ATOM   1532  SD  MET E  98     -15.220   2.295  14.828  1.00 49.80           S  
ATOM   1533  CE  MET E  98     -16.366   2.799  13.517  1.00 57.41           C  
ATOM   1534  H   MET E  98     -12.626  -0.816  13.588  1.00 50.43           H  
ATOM   1535  HA  MET E  98     -11.191   1.610  13.413  1.00 48.77           H  
ATOM   1536  HB3 MET E  98     -12.259   2.202  15.312  1.00 40.41           H  
ATOM   1537  HB2 MET E  98     -12.995   0.573  15.495  1.00 40.41           H  
ATOM   1538  HG3 MET E  98     -14.205   0.713  13.537  1.00 52.37           H  
ATOM   1539  HG2 MET E  98     -13.540   2.364  13.151  1.00 52.37           H  
ATOM   1540  HE1 MET E  98     -17.221   2.140  13.666  1.00 57.41           H  
ATOM   1541  HE2 MET E  98     -16.660   3.834  13.692  1.00 57.41           H  
ATOM   1542  HE3 MET E  98     -15.954   2.782  12.508  1.00 57.41           H  
ATOM   1543  N   GLU E  99     -10.284  -0.609  15.778  1.00 45.09           N  
ATOM   1544  CA  GLU E  99      -9.123  -1.041  16.605  1.00 46.86           C  
ATOM   1545  C   GLU E  99      -7.814  -1.339  15.841  1.00 42.55           C  
ATOM   1546  O   GLU E  99      -6.768  -1.555  16.417  1.00 45.37           O  
ATOM   1547  CB  GLU E  99      -9.408  -2.234  17.548  1.00 50.03           C  
ATOM   1548  CG  GLU E  99     -10.498  -2.060  18.621  1.00 46.59           C  
ATOM   1549  CD  GLU E  99     -10.924  -3.336  19.417  1.00 53.74           C  
ATOM   1550  OE1 GLU E  99     -10.545  -4.530  19.191  1.00 48.51           O  
ATOM   1551  OE2 GLU E  99     -11.503  -3.140  20.496  1.00 60.06           O1-
ATOM   1552  H   GLU E  99     -11.039  -1.218  15.499  1.00 45.09           H  
ATOM   1553  HA  GLU E  99      -8.844  -0.256  17.308  1.00 46.86           H  
ATOM   1554  HB3 GLU E  99      -8.491  -2.403  18.114  1.00 50.03           H  
ATOM   1555  HB2 GLU E  99      -9.733  -3.096  16.967  1.00 50.03           H  
ATOM   1556  HG3 GLU E  99     -11.350  -1.520  18.206  1.00 46.59           H  
ATOM   1557  HG2 GLU E  99      -9.960  -1.373  19.274  1.00 46.59           H  
ATOM   1558  N   SER E 100      -8.000  -1.436  14.485  1.00 44.53           N  
ATOM   1559  CA  SER E 100      -6.878  -1.782  13.651  1.00 47.38           C  
ATOM   1560  C   SER E 100      -6.113  -0.537  13.276  1.00 46.58           C  
ATOM   1561  O   SER E 100      -4.848  -0.618  13.315  1.00 44.48           O  
ATOM   1562  CB  SER E 100      -7.356  -2.558  12.392  1.00 45.70           C  
ATOM   1563  OG  SER E 100      -6.242  -3.302  11.956  1.00 43.11           O  
ATOM   1564  H   SER E 100      -8.950  -1.359  14.150  1.00 44.53           H  
ATOM   1565  HA  SER E 100      -6.189  -2.454  14.163  1.00 47.38           H  
ATOM   1566  HB3 SER E 100      -7.736  -1.886  11.623  1.00 45.70           H  
ATOM   1567  HB2 SER E 100      -8.159  -3.272  12.576  1.00 45.70           H  
ATOM   1568  HG  SER E 100      -6.064  -4.032  12.553  1.00 43.11           H  
ATOM   1569  N   ILE E 101      -6.847   0.535  12.947  1.00 47.02           N  
ATOM   1570  CA  ILE E 101      -6.319   1.880  12.511  1.00 48.19           C  
ATOM   1571  C   ILE E 101      -5.781   2.658  13.714  1.00 43.76           C  
ATOM   1572  O   ILE E 101      -4.815   3.385  13.567  1.00 45.64           O  
ATOM   1573  CB  ILE E 101      -7.336   2.869  11.871  1.00 46.78           C  
ATOM   1574  CG1 ILE E 101      -6.758   4.125  11.140  1.00 40.34           C  
ATOM   1575  CG2 ILE E 101      -8.568   3.195  12.729  1.00 39.90           C  
ATOM   1576  CD1 ILE E 101      -5.676   3.818  10.102  1.00 45.42           C  
ATOM   1577  H   ILE E 101      -7.833   0.355  12.827  1.00 47.02           H  
ATOM   1578  HA  ILE E 101      -5.512   1.749  11.790  1.00 48.19           H  
ATOM   1579  HB  ILE E 101      -7.707   2.260  11.047  1.00 46.78           H  
ATOM   1580 HG13 ILE E 101      -6.306   4.706  11.944  1.00 40.34           H  
ATOM   1581 HG12 ILE E 101      -7.612   4.603  10.661  1.00 40.34           H  
ATOM   1582 HG21 ILE E 101      -9.476   3.300  12.135  1.00 39.90           H  
ATOM   1583 HG22 ILE E 101      -8.745   2.333  13.372  1.00 39.90           H  
ATOM   1584 HG23 ILE E 101      -8.419   3.996  13.453  1.00 39.90           H  
ATOM   1585 HD11 ILE E 101      -4.732   4.049  10.594  1.00 45.42           H  
ATOM   1586 HD12 ILE E 101      -5.685   2.757   9.853  1.00 45.42           H  
ATOM   1587 HD13 ILE E 101      -5.834   4.397   9.192  1.00 45.42           H  
ATOM   1588  N   ARG E 102      -6.336   2.385  14.895  1.00 42.67           N  
ATOM   1589  CA  ARG E 102      -5.964   2.847  16.204  1.00 45.51           C  
ATOM   1590  C   ARG E 102      -4.527   2.612  16.619  1.00 44.34           C  
ATOM   1591  O   ARG E 102      -3.984   3.392  17.361  1.00 39.34           O  
ATOM   1592  CB  ARG E 102      -6.881   2.209  17.262  1.00 44.74           C  
ATOM   1593  CG  ARG E 102      -6.613   2.595  18.775  1.00 44.51           C  
ATOM   1594  CD  ARG E 102      -7.404   1.774  19.814  1.00 50.75           C  
ATOM   1595  NE  ARG E 102      -8.829   1.726  19.737  1.00 57.49           N  
ATOM   1596  CZ  ARG E 102      -9.726   1.042  20.552  1.00 53.20           C  
ATOM   1597  NH1 ARG E 102      -9.320   0.184  21.432  1.00 48.68           N  
ATOM   1598  NH2 ARG E 102     -11.018   1.318  20.362  1.00 46.79           N1+
ATOM   1599  H   ARG E 102      -7.079   1.701  14.873  1.00 42.67           H  
ATOM   1600  HA  ARG E 102      -6.140   3.920  16.286  1.00 45.51           H  
ATOM   1601  HB3 ARG E 102      -6.928   1.141  17.048  1.00 44.74           H  
ATOM   1602  HB2 ARG E 102      -7.861   2.643  17.064  1.00 44.74           H  
ATOM   1603  HG3 ARG E 102      -6.744   3.661  18.964  1.00 44.51           H  
ATOM   1604  HG2 ARG E 102      -5.552   2.460  18.987  1.00 44.51           H  
ATOM   1605  HD3 ARG E 102      -7.324   2.270  20.781  1.00 50.75           H  
ATOM   1606  HD2 ARG E 102      -6.972   0.787  19.979  1.00 50.75           H  
ATOM   1607  HE  ARG E 102      -9.352   2.392  19.187  1.00 57.49           H  
ATOM   1608 HH12 ARG E 102     -10.027  -0.290  21.975  1.00 48.68           H  
ATOM   1609 HH11 ARG E 102      -8.344  -0.003  21.610  1.00 48.68           H  
ATOM   1610 HH22 ARG E 102     -11.797   0.954  20.892  1.00 46.79           H  
ATOM   1611 HH21 ARG E 102     -11.259   2.012  19.669  1.00 46.79           H  
ATOM   1612  N   CYS E 103      -3.896   1.555  16.127  1.00 43.55           N  
ATOM   1613  CA  CYS E 103      -2.502   1.290  16.289  1.00 42.18           C  
ATOM   1614  C   CYS E 103      -1.599   2.246  15.481  1.00 40.75           C  
ATOM   1615  O   CYS E 103      -0.602   2.816  15.912  1.00 45.27           O  
ATOM   1616  CB  CYS E 103      -2.138  -0.188  16.060  1.00 37.03           C  
ATOM   1617  SG  CYS E 103      -2.862  -1.248  17.410  1.00 46.18           S  
ATOM   1618  H   CYS E 103      -4.439   0.980  15.499  1.00 43.55           H  
ATOM   1619  HA  CYS E 103      -2.242   1.512  17.324  1.00 42.18           H  
ATOM   1620  HB3 CYS E 103      -1.069  -0.389  15.987  1.00 37.03           H  
ATOM   1621  HB2 CYS E 103      -2.542  -0.513  15.102  1.00 37.03           H  
ATOM   1622  HG  CYS E 103      -1.985  -0.859  18.339  1.00 46.18           H  
ATOM   1623  N   LEU E 104      -1.973   2.443  14.231  1.00 37.41           N  
ATOM   1624  CA  LEU E 104      -1.185   3.246  13.258  1.00 40.46           C  
ATOM   1625  C   LEU E 104      -1.542   4.719  13.304  1.00 42.74           C  
ATOM   1626  O   LEU E 104      -0.789   5.596  12.945  1.00 40.62           O  
ATOM   1627  CB  LEU E 104      -1.300   2.634  11.818  1.00 40.52           C  
ATOM   1628  CG  LEU E 104      -0.433   3.036  10.708  1.00 41.46           C  
ATOM   1629  CD1 LEU E 104      -0.387   1.869   9.696  1.00 39.16           C  
ATOM   1630  CD2 LEU E 104      -0.827   4.295   9.947  1.00 47.40           C  
ATOM   1631  H   LEU E 104      -2.947   2.283  14.015  1.00 37.41           H  
ATOM   1632  HA  LEU E 104      -0.147   3.387  13.557  1.00 40.46           H  
ATOM   1633  HB3 LEU E 104      -2.326   2.686  11.454  1.00 40.52           H  
ATOM   1634  HB2 LEU E 104      -1.092   1.580  12.003  1.00 40.52           H  
ATOM   1635  HG  LEU E 104       0.574   3.058  11.126  1.00 41.46           H  
ATOM   1636 HD11 LEU E 104       0.355   1.136  10.011  1.00 39.16           H  
ATOM   1637 HD12 LEU E 104      -1.349   1.358   9.665  1.00 39.16           H  
ATOM   1638 HD13 LEU E 104      -0.120   2.072   8.658  1.00 39.16           H  
ATOM   1639 HD21 LEU E 104      -0.108   4.386   9.133  1.00 47.40           H  
ATOM   1640 HD22 LEU E 104      -1.869   4.251   9.627  1.00 47.40           H  
ATOM   1641 HD23 LEU E 104      -0.759   5.197  10.554  1.00 47.40           H  
ATOM   1642  N   LYS E 105      -2.727   5.109  13.885  1.00 46.18           N  
ATOM   1643  CA  LYS E 105      -3.089   6.448  14.345  1.00 40.55           C  
ATOM   1644  C   LYS E 105      -2.112   6.981  15.338  1.00 44.54           C  
ATOM   1645  O   LYS E 105      -1.613   8.057  15.002  1.00 42.95           O  
ATOM   1646  CB  LYS E 105      -4.549   6.477  14.948  1.00 41.13           C  
ATOM   1647  CG  LYS E 105      -5.250   7.850  15.458  1.00 43.56           C  
ATOM   1648  CD  LYS E 105      -4.743   8.365  16.813  1.00 53.55           C  
ATOM   1649  CE  LYS E 105      -5.678   9.511  17.191  1.00 51.14           C  
ATOM   1650  NZ  LYS E 105      -5.800   9.643  18.629  1.00 44.55           N1+
ATOM   1651  H   LYS E 105      -3.526   4.499  13.981  1.00 46.18           H  
ATOM   1652  HA  LYS E 105      -2.937   7.110  13.492  1.00 40.55           H  
ATOM   1653  HB3 LYS E 105      -4.716   5.728  15.722  1.00 41.13           H  
ATOM   1654  HB2 LYS E 105      -5.219   6.131  14.160  1.00 41.13           H  
ATOM   1655  HG3 LYS E 105      -6.310   7.647  15.610  1.00 43.56           H  
ATOM   1656  HG2 LYS E 105      -5.188   8.618  14.686  1.00 43.56           H  
ATOM   1657  HD3 LYS E 105      -3.701   8.680  16.772  1.00 53.55           H  
ATOM   1658  HD2 LYS E 105      -4.809   7.669  17.650  1.00 53.55           H  
ATOM   1659  HE3 LYS E 105      -6.719   9.231  17.028  1.00 51.14           H  
ATOM   1660  HE2 LYS E 105      -5.382  10.436  16.696  1.00 51.14           H  
ATOM   1661  HZ1 LYS E 105      -4.894   9.877  19.009  1.00 44.55           H  
ATOM   1662  HZ2 LYS E 105      -6.508  10.307  18.912  1.00 44.55           H  
ATOM   1663  HZ3 LYS E 105      -6.113   8.759  19.003  1.00 44.55           H  
ATOM   1664  N   GLU E 106      -1.795   6.291  16.408  1.00 49.76           N  
ATOM   1665  CA  GLU E 106      -0.970   6.828  17.502  1.00 49.27           C  
ATOM   1666  C   GLU E 106       0.532   6.887  17.020  1.00 45.60           C  
ATOM   1667  O   GLU E 106       1.121   7.917  17.327  1.00 45.06           O  
ATOM   1668  CB  GLU E 106      -1.081   6.010  18.773  1.00 47.48           C  
ATOM   1669  CG  GLU E 106      -2.530   5.987  19.301  1.00 54.05           C  
ATOM   1670  CD  GLU E 106      -2.636   5.107  20.495  1.00 54.89           C  
ATOM   1671  OE1 GLU E 106      -1.627   4.954  21.213  1.00 50.14           O  
ATOM   1672  OE2 GLU E 106      -3.684   4.480  20.780  1.00 56.89           O1-
ATOM   1673  H   GLU E 106      -2.262   5.440  16.687  1.00 49.76           H  
ATOM   1674  HA  GLU E 106      -1.290   7.851  17.701  1.00 49.27           H  
ATOM   1675  HB3 GLU E 106      -0.307   6.367  19.452  1.00 47.48           H  
ATOM   1676  HB2 GLU E 106      -0.725   4.980  18.743  1.00 47.48           H  
ATOM   1677  HG3 GLU E 106      -3.229   5.687  18.520  1.00 54.05           H  
ATOM   1678  HG2 GLU E 106      -2.806   7.002  19.587  1.00 54.05           H  
ATOM   1679  N   ALA E 107       1.005   5.883  16.395  1.00 41.67           N  
ATOM   1680  CA  ALA E 107       2.405   5.826  15.886  1.00 45.18           C  
ATOM   1681  C   ALA E 107       2.741   6.967  14.848  1.00 44.31           C  
ATOM   1682  O   ALA E 107       3.928   7.421  14.811  1.00 45.85           O  
ATOM   1683  CB  ALA E 107       2.720   4.401  15.303  1.00 39.45           C  
ATOM   1684  H   ALA E 107       0.422   5.060  16.350  1.00 41.67           H  
ATOM   1685  HA  ALA E 107       3.170   5.975  16.648  1.00 45.18           H  
ATOM   1686  HB1 ALA E 107       2.448   3.584  15.971  1.00 39.45           H  
ATOM   1687  HB2 ALA E 107       2.132   4.212  14.405  1.00 39.45           H  
ATOM   1688  HB3 ALA E 107       3.790   4.275  15.140  1.00 39.45           H  
ATOM   1689  N   SER E 108       1.808   7.268  13.951  1.00 39.64           N  
ATOM   1690  CA  SER E 108       1.845   8.329  12.976  1.00 40.53           C  
ATOM   1691  C   SER E 108       2.044   9.732  13.604  1.00 46.70           C  
ATOM   1692  O   SER E 108       3.057  10.412  13.333  1.00 53.60           O  
ATOM   1693  CB  SER E 108       0.602   8.306  12.008  1.00 37.60           C  
ATOM   1694  OG  SER E 108       0.736   7.060  11.280  1.00 41.57           O  
ATOM   1695  H   SER E 108       0.971   6.771  14.219  1.00 39.64           H  
ATOM   1696  HA  SER E 108       2.711   8.196  12.326  1.00 40.53           H  
ATOM   1697  HB3 SER E 108       0.660   9.185  11.366  1.00 37.60           H  
ATOM   1698  HB2 SER E 108      -0.353   8.239  12.530  1.00 37.60           H  
ATOM   1699  HG  SER E 108       0.305   6.350  11.762  1.00 41.57           H  
ATOM   1700  N   LEU E 109       1.050  10.091  14.483  1.00 55.37           N  
ATOM   1701  CA  LEU E 109       0.969  11.372  15.178  1.00 53.05           C  
ATOM   1702  C   LEU E 109       2.039  11.496  16.244  1.00 54.57           C  
ATOM   1703  O   LEU E 109       2.206  12.627  16.683  1.00 61.26           O  
ATOM   1704  CB  LEU E 109      -0.490  11.638  15.707  1.00 48.57           C  
ATOM   1705  CG  LEU E 109      -1.768  11.524  14.759  1.00 58.31           C  
ATOM   1706  CD1 LEU E 109      -3.044  11.699  15.479  1.00 52.31           C  
ATOM   1707  CD2 LEU E 109      -1.651  12.327  13.478  1.00 56.10           C  
ATOM   1708  H   LEU E 109       0.255   9.476  14.584  1.00 55.37           H  
ATOM   1709  HA  LEU E 109       1.229  12.226  14.553  1.00 53.05           H  
ATOM   1710  HB3 LEU E 109      -0.555  12.632  16.150  1.00 48.57           H  
ATOM   1711  HB2 LEU E 109      -0.598  10.889  16.492  1.00 48.57           H  
ATOM   1712  HG  LEU E 109      -1.734  10.465  14.506  1.00 58.31           H  
ATOM   1713 HD11 LEU E 109      -3.498  12.611  15.091  1.00 52.31           H  
ATOM   1714 HD12 LEU E 109      -3.718  10.865  15.285  1.00 52.31           H  
ATOM   1715 HD13 LEU E 109      -2.928  11.895  16.545  1.00 52.31           H  
ATOM   1716 HD21 LEU E 109      -2.558  12.034  12.949  1.00 56.10           H  
ATOM   1717 HD22 LEU E 109      -1.489  13.383  13.690  1.00 56.10           H  
ATOM   1718 HD23 LEU E 109      -0.819  11.930  12.895  1.00 56.10           H  
ATOM   1719  N   SER E 110       2.678  10.342  16.638  1.00 55.04           N  
ATOM   1720  CA  SER E 110       3.751  10.379  17.662  1.00 52.70           C  
ATOM   1721  C   SER E 110       5.028  11.199  17.117  1.00 61.55           C  
ATOM   1722  O   SER E 110       5.663  11.831  17.913  1.00 68.41           O  
ATOM   1723  CB  SER E 110       4.070   8.944  18.116  1.00 46.37           C  
ATOM   1724  OG  SER E 110       5.066   8.836  19.041  1.00 53.56           O  
ATOM   1725  H   SER E 110       2.427   9.423  16.303  1.00 55.04           H  
ATOM   1726  HA  SER E 110       3.331  10.878  18.534  1.00 52.70           H  
ATOM   1727  HB3 SER E 110       4.368   8.401  17.219  1.00 46.37           H  
ATOM   1728  HB2 SER E 110       3.189   8.503  18.583  1.00 46.37           H  
ATOM   1729  HG  SER E 110       4.895   9.416  19.786  1.00 53.56           H  
ATOM   1730  N   LEU E 111       5.305  11.026  15.806  1.00 62.32           N  
ATOM   1731  CA  LEU E 111       6.456  11.611  15.148  1.00 62.21           C  
ATOM   1732  C   LEU E 111       6.265  13.174  14.850  1.00 64.47           C  
ATOM   1733  O   LEU E 111       7.237  13.819  14.485  1.00 69.59           O  
ATOM   1734  CB  LEU E 111       6.721  10.778  13.900  1.00 59.73           C  
ATOM   1735  CG  LEU E 111       7.137   9.379  14.212  1.00 55.61           C  
ATOM   1736  CD1 LEU E 111       6.876   8.474  13.009  1.00 57.42           C  
ATOM   1737  CD2 LEU E 111       8.571   9.272  14.487  1.00 56.20           C  
ATOM   1738  H   LEU E 111       4.740  10.472  15.178  1.00 62.32           H  
ATOM   1739  HA  LEU E 111       7.304  11.404  15.799  1.00 62.21           H  
ATOM   1740  HB3 LEU E 111       7.414  11.298  13.239  1.00 59.73           H  
ATOM   1741  HB2 LEU E 111       5.803  10.768  13.313  1.00 59.73           H  
ATOM   1742  HG  LEU E 111       6.631   8.973  15.088  1.00 55.61           H  
ATOM   1743 HD11 LEU E 111       7.185   8.864  12.039  1.00 57.42           H  
ATOM   1744 HD12 LEU E 111       7.460   7.555  13.026  1.00 57.42           H  
ATOM   1745 HD13 LEU E 111       5.845   8.122  13.055  1.00 57.42           H  
ATOM   1746 HD21 LEU E 111       8.847   8.395  15.071  1.00 56.20           H  
ATOM   1747 HD22 LEU E 111       9.098   9.216  13.534  1.00 56.20           H  
ATOM   1748 HD23 LEU E 111       9.089  10.090  14.988  1.00 56.20           H  
ATOM   1749  N   LEU E 112       5.084  13.654  14.933  1.00 71.12           N  
ATOM   1750  CA  LEU E 112       4.611  14.930  14.269  1.00 72.15           C  
ATOM   1751  C   LEU E 112       4.474  16.025  15.387  1.00 76.83           C  
ATOM   1752  O   LEU E 112       3.808  15.711  16.381  1.00 71.90           O  
ATOM   1753  CB  LEU E 112       3.291  14.760  13.594  1.00 71.91           C  
ATOM   1754  CG  LEU E 112       3.366  13.785  12.418  1.00 63.46           C  
ATOM   1755  CD1 LEU E 112       2.017  13.597  11.794  1.00 57.90           C  
ATOM   1756  CD2 LEU E 112       4.408  14.122  11.316  1.00 71.19           C  
ATOM   1757  H   LEU E 112       4.310  13.186  15.384  1.00 71.12           H  
ATOM   1758  HA  LEU E 112       5.418  15.208  13.592  1.00 72.15           H  
ATOM   1759  HB3 LEU E 112       3.053  15.750  13.205  1.00 71.91           H  
ATOM   1760  HB2 LEU E 112       2.489  14.540  14.298  1.00 71.91           H  
ATOM   1761  HG  LEU E 112       3.602  12.771  12.739  1.00 63.46           H  
ATOM   1762 HD11 LEU E 112       1.612  12.675  12.211  1.00 57.90           H  
ATOM   1763 HD12 LEU E 112       1.325  14.386  12.088  1.00 57.90           H  
ATOM   1764 HD13 LEU E 112       2.006  13.486  10.709  1.00 57.90           H  
ATOM   1765 HD21 LEU E 112       4.305  13.706  10.314  1.00 71.19           H  
ATOM   1766 HD22 LEU E 112       4.628  15.166  11.095  1.00 71.19           H  
ATOM   1767 HD23 LEU E 112       5.414  13.754  11.520  1.00 71.19           H  
ATOM   1768  N   ASP E 113       5.048  17.219  15.245  1.00 78.15           N  
ATOM   1769  CA  ASP E 113       4.775  18.367  16.074  1.00 86.78           C  
ATOM   1770  C   ASP E 113       3.337  18.780  16.020  1.00 92.13           C  
ATOM   1771  O   ASP E 113       2.781  18.594  14.944  1.00 99.49           O  
ATOM   1772  CB  ASP E 113       5.695  19.521  15.608  1.00 86.71           C  
ATOM   1773  CG  ASP E 113       7.140  19.241  15.534  1.00 82.92           C  
ATOM   1774  OD1 ASP E 113       7.825  19.847  14.629  1.00 90.18           O  
ATOM   1775  OD2 ASP E 113       7.748  18.610  16.474  1.00 82.69           O1-
ATOM   1776  H   ASP E 113       5.309  17.418  14.290  1.00 78.15           H  
ATOM   1777  HA  ASP E 113       4.992  18.082  17.103  1.00 86.78           H  
ATOM   1778  HB3 ASP E 113       5.470  20.299  16.338  1.00 86.71           H  
ATOM   1779  HB2 ASP E 113       5.221  19.856  14.686  1.00 86.71           H  
ATOM   1780  N   GLU E 114       2.845  19.330  17.112  1.00 88.27           N  
ATOM   1781  CA  GLU E 114       1.422  19.529  17.334  1.00 87.23           C  
ATOM   1782  C   GLU E 114       0.556  20.121  16.222  1.00 81.03           C  
ATOM   1783  O   GLU E 114      -0.485  19.557  15.953  1.00 75.02           O  
ATOM   1784  CB  GLU E 114       1.261  20.193  18.687  1.00 88.08           C  
ATOM   1785  CG  GLU E 114       1.751  21.642  18.734  1.00 93.58           C  
ATOM   1786  CD  GLU E 114       1.545  22.333  20.121  1.00107.28           C  
ATOM   1787  OE1 GLU E 114       1.920  23.488  20.252  1.00109.82           O  
ATOM   1788  OE2 GLU E 114       0.962  21.736  21.034  1.00107.45           O1-
ATOM   1789  H   GLU E 114       3.478  19.580  17.858  1.00 88.27           H  
ATOM   1790  HA  GLU E 114       1.008  18.536  17.511  1.00 87.23           H  
ATOM   1791  HB3 GLU E 114       1.725  19.545  19.431  1.00 88.08           H  
ATOM   1792  HB2 GLU E 114       0.174  20.195  18.757  1.00 88.08           H  
ATOM   1793  HG3 GLU E 114       1.212  22.282  18.037  1.00 93.58           H  
ATOM   1794  HG2 GLU E 114       2.821  21.693  18.528  1.00 93.58           H  
ATOM   1795  N   GLU E 115       0.989  21.132  15.438  1.00 85.96           N  
ATOM   1796  CA  GLU E 115       0.194  21.727  14.306  1.00 81.68           C  
ATOM   1797  C   GLU E 115       0.253  20.881  12.998  1.00 75.82           C  
ATOM   1798  O   GLU E 115      -0.626  21.073  12.174  1.00 74.27           O  
ATOM   1799  CB  GLU E 115       0.637  23.189  13.995  1.00  0.00           C  
ATOM   1800  CG  GLU E 115       0.478  24.102  15.178  1.00  0.00           C  
ATOM   1801  CD  GLU E 115       0.453  25.512  14.689  1.00  0.00           C  
ATOM   1802  OE1 GLU E 115       1.466  26.023  14.186  1.00  0.00           O  
ATOM   1803  OE2 GLU E 115      -0.668  26.005  14.740  1.00  0.00           O1-
ATOM   1804  H   GLU E 115       1.937  21.446  15.589  1.00 85.96           H  
ATOM   1805  HA  GLU E 115      -0.842  21.774  14.643  1.00 81.68           H  
ATOM   1806  HB3 GLU E 115       0.049  23.532  13.143  1.00  0.00           H  
ATOM   1807  HB2 GLU E 115       1.651  23.190  13.595  1.00  0.00           H  
ATOM   1808  HG3 GLU E 115       1.324  24.005  15.859  1.00  0.00           H  
ATOM   1809  HG2 GLU E 115      -0.321  23.828  15.867  1.00  0.00           H  
ATOM   1810  N   ASP E 116       1.273  20.004  12.779  1.00 73.17           N  
ATOM   1811  CA  ASP E 116       1.333  18.958  11.702  1.00 80.02           C  
ATOM   1812  C   ASP E 116       0.601  17.686  12.097  1.00 70.32           C  
ATOM   1813  O   ASP E 116      -0.151  17.087  11.273  1.00 71.73           O  
ATOM   1814  CB  ASP E 116       2.808  18.591  11.231  1.00 79.27           C  
ATOM   1815  CG  ASP E 116       3.761  19.792  10.850  1.00 81.03           C  
ATOM   1816  OD1 ASP E 116       3.339  20.842  10.428  1.00 76.91           O  
ATOM   1817  OD2 ASP E 116       4.971  19.499  10.803  1.00 81.70           O1-
ATOM   1818  H   ASP E 116       1.998  19.877  13.471  1.00 73.17           H  
ATOM   1819  HA  ASP E 116       0.837  19.353  10.816  1.00 80.02           H  
ATOM   1820  HB3 ASP E 116       2.653  17.990  10.336  1.00 79.27           H  
ATOM   1821  HB2 ASP E 116       3.248  17.953  11.998  1.00 79.27           H  
ATOM   1822  N   ALA E 117       0.744  17.322  13.383  1.00 69.13           N  
ATOM   1823  CA  ALA E 117      -0.099  16.282  14.077  1.00 66.04           C  
ATOM   1824  C   ALA E 117      -1.614  16.664  13.884  1.00 66.32           C  
ATOM   1825  O   ALA E 117      -2.287  15.725  13.397  1.00 63.41           O  
ATOM   1826  CB  ALA E 117       0.226  16.265  15.632  1.00 65.55           C  
ATOM   1827  H   ALA E 117       1.357  17.849  13.988  1.00 69.13           H  
ATOM   1828  HA  ALA E 117       0.101  15.298  13.653  1.00 66.04           H  
ATOM   1829  HB1 ALA E 117       1.299  16.298  15.820  1.00 65.55           H  
ATOM   1830  HB2 ALA E 117      -0.231  17.074  16.201  1.00 65.55           H  
ATOM   1831  HB3 ALA E 117      -0.175  15.387  16.138  1.00 65.55           H  
ATOM   1832  N   ASN E 118      -2.094  17.873  14.129  1.00 66.25           N  
ATOM   1833  CA  ASN E 118      -3.523  18.258  13.948  1.00 66.12           C  
ATOM   1834  C   ASN E 118      -3.929  18.521  12.462  1.00 73.00           C  
ATOM   1835  O   ASN E 118      -5.128  18.555  12.176  1.00 67.95           O  
ATOM   1836  CB  ASN E 118      -3.839  19.469  14.837  1.00 71.06           C  
ATOM   1837  CG  ASN E 118      -4.051  19.252  16.361  1.00 78.59           C  
ATOM   1838  OD1 ASN E 118      -4.608  18.251  16.774  1.00 82.65           O  
ATOM   1839  ND2 ASN E 118      -3.459  20.069  17.180  1.00 87.71           N  
ATOM   1840  H   ASN E 118      -1.487  18.477  14.663  1.00 66.25           H  
ATOM   1841  HA  ASN E 118      -4.086  17.405  14.326  1.00 66.12           H  
ATOM   1842  HB3 ASN E 118      -4.737  19.984  14.496  1.00 71.06           H  
ATOM   1843  HB2 ASN E 118      -3.059  20.211  14.663  1.00 71.06           H  
ATOM   1844 HD22 ASN E 118      -3.425  19.874  18.170  1.00 87.71           H  
ATOM   1845 HD21 ASN E 118      -2.820  20.784  16.861  1.00 87.71           H  
ATOM   1846  N   GLU E 119      -2.940  18.585  11.492  1.00 67.89           N  
ATOM   1847  CA  GLU E 119      -3.187  18.504  10.029  1.00 60.50           C  
ATOM   1848  C   GLU E 119      -3.447  17.074   9.555  1.00 64.18           C  
ATOM   1849  O   GLU E 119      -4.242  16.880   8.648  1.00 70.85           O  
ATOM   1850  CB  GLU E 119      -2.180  19.355   9.254  1.00 77.58           C  
ATOM   1851  CG  GLU E 119      -2.351  19.511   7.717  1.00 82.52           C  
ATOM   1852  CD  GLU E 119      -3.455  20.485   7.360  1.00 87.72           C  
ATOM   1853  OE1 GLU E 119      -4.020  20.481   6.227  1.00 81.27           O  
ATOM   1854  OE2 GLU E 119      -3.818  21.448   8.108  1.00 85.09           O1-
ATOM   1855  H   GLU E 119      -1.999  18.630  11.856  1.00 67.89           H  
ATOM   1856  HA  GLU E 119      -4.114  19.035   9.813  1.00 60.50           H  
ATOM   1857  HB3 GLU E 119      -1.207  18.870   9.338  1.00 77.58           H  
ATOM   1858  HB2 GLU E 119      -2.159  20.396   9.577  1.00 77.58           H  
ATOM   1859  HG3 GLU E 119      -2.629  18.583   7.218  1.00 82.52           H  
ATOM   1860  HG2 GLU E 119      -1.459  19.934   7.253  1.00 82.52           H  
ATOM   1861  N   THR E 120      -2.865  16.139  10.239  1.00 58.34           N  
ATOM   1862  CA  THR E 120      -3.048  14.740   9.995  1.00 61.47           C  
ATOM   1863  C   THR E 120      -4.324  14.120  10.617  1.00 64.48           C  
ATOM   1864  O   THR E 120      -5.030  13.365   9.932  1.00 66.92           O  
ATOM   1865  CB  THR E 120      -1.753  13.905  10.436  1.00 63.12           C  
ATOM   1866  OG1 THR E 120      -0.656  14.462   9.941  1.00 55.76           O  
ATOM   1867  CG2 THR E 120      -1.599  12.457   9.911  1.00 54.32           C  
ATOM   1868  H   THR E 120      -2.322  16.309  11.073  1.00 58.34           H  
ATOM   1869  HA  THR E 120      -3.116  14.633   8.912  1.00 61.47           H  
ATOM   1870  HB  THR E 120      -1.700  14.080  11.511  1.00 63.12           H  
ATOM   1871  HG1 THR E 120      -0.454  15.200  10.522  1.00 55.76           H  
ATOM   1872 HG21 THR E 120      -1.768  12.374   8.837  1.00 54.32           H  
ATOM   1873 HG22 THR E 120      -0.642  11.963  10.079  1.00 54.32           H  
ATOM   1874 HG23 THR E 120      -2.381  11.857  10.376  1.00 54.32           H  
ATOM   1875  N   ALA E 121      -4.694  14.478  11.867  1.00 63.96           N  
ATOM   1876  CA  ALA E 121      -5.650  13.833  12.744  1.00 55.26           C  
ATOM   1877  C   ALA E 121      -7.101  13.931  12.228  1.00 56.05           C  
ATOM   1878  O   ALA E 121      -7.749  12.967  12.430  1.00 59.29           O  
ATOM   1879  CB  ALA E 121      -5.608  14.452  14.193  1.00 50.95           C  
ATOM   1880  H   ALA E 121      -4.201  15.214  12.352  1.00 63.96           H  
ATOM   1881  HA  ALA E 121      -5.368  12.780  12.741  1.00 55.26           H  
ATOM   1882  HB1 ALA E 121      -6.334  14.040  14.894  1.00 50.95           H  
ATOM   1883  HB2 ALA E 121      -4.634  14.427  14.681  1.00 50.95           H  
ATOM   1884  HB3 ALA E 121      -5.927  15.472  13.977  1.00 50.95           H  
ATOM   1885  N   PRO E 122      -7.530  14.905  11.397  1.00 52.09           N  
ATOM   1886  CA  PRO E 122      -8.963  14.807  10.888  1.00 53.00           C  
ATOM   1887  C   PRO E 122      -9.110  13.698   9.869  1.00 57.61           C  
ATOM   1888  O   PRO E 122     -10.183  13.070   9.871  1.00 57.67           O  
ATOM   1889  CB  PRO E 122      -9.258  16.168  10.248  1.00 52.32           C  
ATOM   1890  CG  PRO E 122      -7.957  16.949  10.173  1.00 51.11           C  
ATOM   1891  CD  PRO E 122      -7.150  16.291  11.359  1.00 48.31           C  
ATOM   1892  HA  PRO E 122      -9.634  14.561  11.711  1.00 53.00           H  
ATOM   1893  HB3 PRO E 122      -9.976  16.610  10.939  1.00 52.32           H  
ATOM   1894  HB2 PRO E 122      -9.812  16.224   9.311  1.00 52.32           H  
ATOM   1895  HG3 PRO E 122      -8.105  18.015  10.348  1.00 51.11           H  
ATOM   1896  HG2 PRO E 122      -7.488  16.929   9.190  1.00 51.11           H  
ATOM   1897  HD2 PRO E 122      -6.071  16.404  11.263  1.00 48.31           H  
ATOM   1898  HD3 PRO E 122      -7.542  16.656  12.308  1.00 48.31           H  
ATOM   1899  N   TYR E 123      -8.037  13.513   9.047  1.00 51.99           N  
ATOM   1900  CA  TYR E 123      -8.072  12.395   8.116  1.00 55.14           C  
ATOM   1901  C   TYR E 123      -8.099  11.064   8.880  1.00 55.90           C  
ATOM   1902  O   TYR E 123      -8.818  10.142   8.475  1.00 61.42           O  
ATOM   1903  CB  TYR E 123      -6.933  12.538   7.103  1.00 56.03           C  
ATOM   1904  CG  TYR E 123      -6.879  13.792   6.217  1.00 61.17           C  
ATOM   1905  CD1 TYR E 123      -7.970  13.984   5.264  1.00 55.47           C  
ATOM   1906  CD2 TYR E 123      -5.854  14.781   6.307  1.00 62.20           C  
ATOM   1907  CE1 TYR E 123      -8.056  15.182   4.522  1.00 54.99           C  
ATOM   1908  CE2 TYR E 123      -5.876  15.829   5.371  1.00 60.79           C  
ATOM   1909  CZ  TYR E 123      -6.969  16.066   4.504  1.00 60.12           C  
ATOM   1910  OH  TYR E 123      -7.075  17.213   3.800  1.00 60.40           O  
ATOM   1911  H   TYR E 123      -7.163  14.018   9.009  1.00 51.99           H  
ATOM   1912  HA  TYR E 123      -9.020  12.466   7.581  1.00 55.14           H  
ATOM   1913  HB3 TYR E 123      -6.799  11.742   6.371  1.00 56.03           H  
ATOM   1914  HB2 TYR E 123      -6.011  12.542   7.683  1.00 56.03           H  
ATOM   1915  HD1 TYR E 123      -8.785  13.283   5.158  1.00 55.47           H  
ATOM   1916  HD2 TYR E 123      -4.972  14.564   6.890  1.00 62.20           H  
ATOM   1917  HE1 TYR E 123      -8.863  15.379   3.833  1.00 54.99           H  
ATOM   1918  HE2 TYR E 123      -5.019  16.473   5.244  1.00 60.79           H  
ATOM   1919  HH  TYR E 123      -6.479  17.925   4.041  1.00 60.40           H  
ATOM   1920  N   PHE E 124      -7.412  10.890  10.018  1.00 50.25           N  
ATOM   1921  CA  PHE E 124      -7.653   9.627  10.829  1.00 45.04           C  
ATOM   1922  C   PHE E 124      -9.130   9.434  11.282  1.00 47.30           C  
ATOM   1923  O   PHE E 124      -9.626   8.316  11.310  1.00 47.04           O  
ATOM   1924  CB  PHE E 124      -6.626   9.566  12.016  1.00 45.32           C  
ATOM   1925  CG  PHE E 124      -5.307   8.879  11.701  1.00 48.25           C  
ATOM   1926  CD1 PHE E 124      -5.252   7.466  11.645  1.00 41.07           C  
ATOM   1927  CD2 PHE E 124      -4.105   9.612  11.412  1.00 47.19           C  
ATOM   1928  CE1 PHE E 124      -4.113   6.924  11.115  1.00 38.30           C  
ATOM   1929  CE2 PHE E 124      -2.961   9.013  11.011  1.00 36.64           C  
ATOM   1930  CZ  PHE E 124      -2.955   7.658  10.823  1.00 43.28           C  
ATOM   1931  H   PHE E 124      -6.716  11.574  10.277  1.00 50.25           H  
ATOM   1932  HA  PHE E 124      -7.346   8.807  10.180  1.00 45.04           H  
ATOM   1933  HB3 PHE E 124      -7.016   8.985  12.852  1.00 45.32           H  
ATOM   1934  HB2 PHE E 124      -6.459  10.542  12.471  1.00 45.32           H  
ATOM   1935  HD1 PHE E 124      -6.107   6.866  11.919  1.00 41.07           H  
ATOM   1936  HD2 PHE E 124      -4.174  10.674  11.595  1.00 47.19           H  
ATOM   1937  HE1 PHE E 124      -4.033   5.848  11.072  1.00 38.30           H  
ATOM   1938  HE2 PHE E 124      -2.127   9.599  10.655  1.00 36.64           H  
ATOM   1939  HZ  PHE E 124      -2.091   7.134  10.442  1.00 43.28           H  
ATOM   1940  N   ASP E 125      -9.812  10.551  11.631  1.00 47.79           N  
ATOM   1941  CA  ASP E 125     -11.256  10.412  12.002  1.00 50.64           C  
ATOM   1942  C   ASP E 125     -12.076  10.062  10.783  1.00 53.71           C  
ATOM   1943  O   ASP E 125     -13.131   9.437  10.879  1.00 59.27           O  
ATOM   1944  CB  ASP E 125     -11.836  11.711  12.677  1.00 52.53           C  
ATOM   1945  CG  ASP E 125     -11.141  12.312  13.862  1.00 53.78           C  
ATOM   1946  OD1 ASP E 125     -10.427  11.660  14.636  1.00 49.39           O  
ATOM   1947  OD2 ASP E 125     -11.378  13.506  14.167  1.00 59.70           O1-
ATOM   1948  H   ASP E 125      -9.482  11.504  11.688  1.00 47.79           H  
ATOM   1949  HA  ASP E 125     -11.401   9.642  12.759  1.00 50.64           H  
ATOM   1950  HB3 ASP E 125     -12.866  11.478  12.946  1.00 52.53           H  
ATOM   1951  HB2 ASP E 125     -11.913  12.514  11.943  1.00 52.53           H  
ATOM   1952  N   TYR E 126     -11.669  10.568   9.636  1.00 53.32           N  
ATOM   1953  CA  TYR E 126     -12.400  10.252   8.360  1.00 55.35           C  
ATOM   1954  C   TYR E 126     -12.287   8.706   8.057  1.00 47.91           C  
ATOM   1955  O   TYR E 126     -13.230   8.215   7.410  1.00 48.88           O  
ATOM   1956  CB  TYR E 126     -12.072  11.189   7.154  1.00 59.00           C  
ATOM   1957  CG  TYR E 126     -12.823  12.499   7.057  1.00 64.90           C  
ATOM   1958  CD1 TYR E 126     -12.082  13.718   7.232  1.00 70.29           C  
ATOM   1959  CD2 TYR E 126     -14.195  12.542   6.996  1.00 68.61           C  
ATOM   1960  CE1 TYR E 126     -12.779  14.927   7.208  1.00 75.28           C  
ATOM   1961  CE2 TYR E 126     -14.866  13.823   6.844  1.00 70.65           C  
ATOM   1962  CZ  TYR E 126     -14.141  14.992   6.951  1.00 78.37           C  
ATOM   1963  OH  TYR E 126     -14.822  16.140   6.814  1.00 91.04           O  
ATOM   1964  H   TYR E 126     -10.923  11.248   9.618  1.00 53.32           H  
ATOM   1965  HA  TYR E 126     -13.466  10.393   8.538  1.00 55.35           H  
ATOM   1966  HB3 TYR E 126     -12.276  10.654   6.227  1.00 59.00           H  
ATOM   1967  HB2 TYR E 126     -11.045  11.551   7.106  1.00 59.00           H  
ATOM   1968  HD1 TYR E 126     -11.048  13.702   7.541  1.00 70.29           H  
ATOM   1969  HD2 TYR E 126     -14.814  11.661   6.901  1.00 68.61           H  
ATOM   1970  HE1 TYR E 126     -12.171  15.811   7.336  1.00 75.28           H  
ATOM   1971  HE2 TYR E 126     -15.924  13.986   6.705  1.00 70.65           H  
ATOM   1972  HH  TYR E 126     -14.341  16.946   6.615  1.00 91.04           H  
ATOM   1973  N   ILE E 127     -11.254   8.011   8.527  1.00 44.33           N  
ATOM   1974  CA  ILE E 127     -11.108   6.634   8.304  1.00 40.24           C  
ATOM   1975  C   ILE E 127     -12.111   5.890   9.169  1.00 52.54           C  
ATOM   1976  O   ILE E 127     -12.771   4.875   8.735  1.00 51.66           O  
ATOM   1977  CB  ILE E 127      -9.619   6.262   8.456  1.00 40.19           C  
ATOM   1978  CG1 ILE E 127      -8.774   6.868   7.300  1.00 50.78           C  
ATOM   1979  CG2 ILE E 127      -9.498   4.729   8.407  1.00 37.07           C  
ATOM   1980  CD1 ILE E 127      -7.235   7.011   7.605  1.00 49.59           C  
ATOM   1981  H   ILE E 127     -10.626   8.506   9.144  1.00 44.33           H  
ATOM   1982  HA  ILE E 127     -11.392   6.517   7.258  1.00 40.24           H  
ATOM   1983  HB  ILE E 127      -9.214   6.654   9.390  1.00 40.19           H  
ATOM   1984 HG13 ILE E 127      -9.131   7.890   7.174  1.00 50.78           H  
ATOM   1985 HG12 ILE E 127      -8.904   6.386   6.331  1.00 50.78           H  
ATOM   1986 HG21 ILE E 127      -9.742   4.360   9.404  1.00 37.07           H  
ATOM   1987 HG22 ILE E 127     -10.142   4.194   7.708  1.00 37.07           H  
ATOM   1988 HG23 ILE E 127      -8.534   4.304   8.130  1.00 37.07           H  
ATOM   1989 HD11 ILE E 127      -6.657   6.098   7.466  1.00 49.59           H  
ATOM   1990 HD12 ILE E 127      -6.697   7.571   6.840  1.00 49.59           H  
ATOM   1991 HD13 ILE E 127      -6.990   7.509   8.543  1.00 49.59           H  
ATOM   1992  N   ILE E 128     -12.320   6.344  10.412  1.00 49.93           N  
ATOM   1993  CA  ILE E 128     -13.322   5.731  11.338  1.00 49.42           C  
ATOM   1994  C   ILE E 128     -14.774   5.922  10.848  1.00 48.45           C  
ATOM   1995  O   ILE E 128     -15.545   4.945  10.821  1.00 45.27           O  
ATOM   1996  CB  ILE E 128     -13.065   6.383  12.755  1.00 53.43           C  
ATOM   1997  CG1 ILE E 128     -11.729   6.021  13.486  1.00 47.55           C  
ATOM   1998  CG2 ILE E 128     -14.232   6.411  13.779  1.00 48.11           C  
ATOM   1999  CD1 ILE E 128     -11.740   4.589  13.892  1.00 38.24           C  
ATOM   2000  H   ILE E 128     -11.777   7.130  10.738  1.00 49.93           H  
ATOM   2001  HA  ILE E 128     -13.140   4.657  11.363  1.00 49.42           H  
ATOM   2002  HB  ILE E 128     -12.990   7.432  12.469  1.00 53.43           H  
ATOM   2003 HG13 ILE E 128     -11.625   6.632  14.382  1.00 47.55           H  
ATOM   2004 HG12 ILE E 128     -10.865   6.278  12.873  1.00 47.55           H  
ATOM   2005 HG21 ILE E 128     -15.034   7.073  13.455  1.00 48.11           H  
ATOM   2006 HG22 ILE E 128     -14.759   5.466  13.910  1.00 48.11           H  
ATOM   2007 HG23 ILE E 128     -13.951   6.698  14.793  1.00 48.11           H  
ATOM   2008 HD11 ILE E 128     -10.888   4.263  14.489  1.00 38.24           H  
ATOM   2009 HD12 ILE E 128     -12.669   4.401  14.430  1.00 38.24           H  
ATOM   2010 HD13 ILE E 128     -11.793   3.948  13.013  1.00 38.24           H  
ATOM   2011  N   LYS E 129     -15.033   7.125  10.328  1.00 45.38           N  
ATOM   2012  CA  LYS E 129     -16.273   7.539   9.606  1.00 53.24           C  
ATOM   2013  C   LYS E 129     -16.503   6.602   8.369  1.00 59.40           C  
ATOM   2014  O   LYS E 129     -17.654   6.334   8.062  1.00 58.16           O  
ATOM   2015  CB  LYS E 129     -16.219   8.973   9.396  1.00 54.50           C  
ATOM   2016  CG  LYS E 129     -17.576   9.525   9.028  1.00 55.39           C  
ATOM   2017  CD  LYS E 129     -17.391  10.909   8.332  1.00 64.78           C  
ATOM   2018  CE  LYS E 129     -18.711  11.715   8.213  1.00 69.71           C  
ATOM   2019  NZ  LYS E 129     -18.307  13.025   7.609  1.00 59.81           N1+
ATOM   2020  H   LYS E 129     -14.405   7.868  10.600  1.00 45.38           H  
ATOM   2021  HA  LYS E 129     -17.113   7.306  10.260  1.00 53.24           H  
ATOM   2022  HB3 LYS E 129     -15.544   9.213   8.575  1.00 54.50           H  
ATOM   2023  HB2 LYS E 129     -15.966   9.541  10.291  1.00 54.50           H  
ATOM   2024  HG3 LYS E 129     -18.198   9.527   9.923  1.00 55.39           H  
ATOM   2025  HG2 LYS E 129     -18.152   8.884   8.360  1.00 55.39           H  
ATOM   2026  HD3 LYS E 129     -16.913  10.737   7.367  1.00 64.78           H  
ATOM   2027  HD2 LYS E 129     -16.616  11.389   8.930  1.00 64.78           H  
ATOM   2028  HE3 LYS E 129     -19.207  11.842   9.175  1.00 69.71           H  
ATOM   2029  HE2 LYS E 129     -19.352  11.188   7.505  1.00 69.71           H  
ATOM   2030  HZ1 LYS E 129     -17.923  13.614   8.335  1.00 59.81           H  
ATOM   2031  HZ2 LYS E 129     -17.556  12.899   6.945  1.00 59.81           H  
ATOM   2032  HZ3 LYS E 129     -19.104  13.403   7.119  1.00 59.81           H  
ATOM   2033  N   ALA E 130     -15.483   6.201   7.600  1.00 51.29           N  
ATOM   2034  CA  ALA E 130     -15.469   5.421   6.369  1.00 51.79           C  
ATOM   2035  C   ALA E 130     -15.733   3.895   6.633  1.00 51.83           C  
ATOM   2036  O   ALA E 130     -16.386   3.355   5.796  1.00 50.92           O  
ATOM   2037  CB  ALA E 130     -14.139   5.642   5.575  1.00 56.50           C  
ATOM   2038  H   ALA E 130     -14.545   6.493   7.834  1.00 51.29           H  
ATOM   2039  HA  ALA E 130     -16.241   5.757   5.676  1.00 51.79           H  
ATOM   2040  HB1 ALA E 130     -13.349   6.040   6.212  1.00 56.50           H  
ATOM   2041  HB2 ALA E 130     -13.681   4.787   5.079  1.00 56.50           H  
ATOM   2042  HB3 ALA E 130     -14.263   6.438   4.841  1.00 56.50           H  
ATOM   2043  N   MET E 131     -15.369   3.357   7.810  1.00 54.34           N  
ATOM   2044  CA  MET E 131     -15.751   2.042   8.301  1.00 54.33           C  
ATOM   2045  C   MET E 131     -17.103   2.105   8.883  1.00 54.50           C  
ATOM   2046  O   MET E 131     -17.800   1.095   8.893  1.00 53.20           O  
ATOM   2047  CB  MET E 131     -14.798   1.560   9.431  1.00 51.59           C  
ATOM   2048  CG  MET E 131     -13.290   1.474   9.019  1.00 58.73           C  
ATOM   2049  SD  MET E 131     -12.258   1.744  10.471  1.00 54.54           S  
ATOM   2050  CE  MET E 131     -10.641   1.307   9.741  1.00 45.58           C  
ATOM   2051  H   MET E 131     -14.754   3.913   8.387  1.00 54.34           H  
ATOM   2052  HA  MET E 131     -15.735   1.378   7.437  1.00 54.33           H  
ATOM   2053  HB3 MET E 131     -15.005   0.505   9.615  1.00 51.59           H  
ATOM   2054  HB2 MET E 131     -14.871   2.168  10.333  1.00 51.59           H  
ATOM   2055  HG3 MET E 131     -13.106   2.218   8.245  1.00 58.73           H  
ATOM   2056  HG2 MET E 131     -12.982   0.520   8.592  1.00 58.73           H  
ATOM   2057  HE1 MET E 131     -10.589   1.698   8.725  1.00 45.58           H  
ATOM   2058  HE2 MET E 131      -9.820   1.825  10.236  1.00 45.58           H  
ATOM   2059  HE3 MET E 131     -10.341   0.259   9.701  1.00 45.58           H  
ATOM   2060  N   SER E 132     -17.532   3.224   9.443  1.00 60.47           N  
ATOM   2061  CA  SER E 132     -18.893   3.344   9.974  1.00 64.88           C  
ATOM   2062  C   SER E 132     -20.002   3.196   8.925  1.00 66.82           C  
ATOM   2063  O   SER E 132     -21.143   2.784   9.221  1.00 67.32           O  
ATOM   2064  CB  SER E 132     -19.081   4.697  10.678  1.00 56.87           C  
ATOM   2065  OG  SER E 132     -18.155   4.640  11.722  1.00 62.14           O  
ATOM   2066  H   SER E 132     -17.017   4.089   9.521  1.00 60.47           H  
ATOM   2067  HA  SER E 132     -19.014   2.469  10.613  1.00 64.88           H  
ATOM   2068  HB3 SER E 132     -20.087   4.783  11.089  1.00 56.87           H  
ATOM   2069  HB2 SER E 132     -19.125   5.482   9.922  1.00 56.87           H  
ATOM   2070  HG  SER E 132     -17.248   4.603  11.410  1.00 62.14           H  
ATOM   2071  N   GLU E 133     -19.659   3.306   7.622  1.00 64.17           N  
ATOM   2072  CA  GLU E 133     -20.496   3.224   6.402  1.00 62.52           C  
ATOM   2073  C   GLU E 133     -21.304   1.946   6.205  1.00 77.30           C  
ATOM   2074  O   GLU E 133     -22.323   1.937   5.460  1.00 86.54           O  
ATOM   2075  CB  GLU E 133     -19.639   3.442   5.120  1.00 58.68           C  
ATOM   2076  CG  GLU E 133     -19.175   4.891   4.969  1.00 67.66           C  
ATOM   2077  CD  GLU E 133     -20.192   5.947   4.567  1.00 74.70           C  
ATOM   2078  OE1 GLU E 133     -21.233   5.514   4.136  1.00 82.08           O  
ATOM   2079  OE2 GLU E 133     -19.930   7.154   4.789  1.00 76.59           O1-
ATOM   2080  H   GLU E 133     -18.700   3.572   7.451  1.00 64.17           H  
ATOM   2081  HA  GLU E 133     -21.208   4.049   6.437  1.00 62.52           H  
ATOM   2082  HB3 GLU E 133     -20.129   3.096   4.210  1.00 58.68           H  
ATOM   2083  HB2 GLU E 133     -18.670   2.943   5.126  1.00 58.68           H  
ATOM   2084  HG3 GLU E 133     -18.413   4.948   4.193  1.00 67.66           H  
ATOM   2085  HG2 GLU E 133     -18.717   5.196   5.910  1.00 67.66           H  
ATOM   2086  N   PHE E 134     -20.801   0.949   6.888  1.00 73.80           N  
ATOM   2087  CA  PHE E 134     -21.206  -0.441   6.830  1.00 71.84           C  
ATOM   2088  C   PHE E 134     -22.087  -0.931   7.994  1.00 80.06           C  
ATOM   2089  O   PHE E 134     -22.817  -1.907   7.851  1.00 85.95           O  
ATOM   2090  CB  PHE E 134     -19.890  -1.248   6.683  1.00 71.21           C  
ATOM   2091  CG  PHE E 134     -19.087  -1.077   5.411  1.00 67.61           C  
ATOM   2092  CD1 PHE E 134     -18.190  -0.017   5.149  1.00 71.84           C  
ATOM   2093  CD2 PHE E 134     -19.514  -1.869   4.244  1.00 64.66           C  
ATOM   2094  CE1 PHE E 134     -17.673   0.185   3.874  1.00 64.44           C  
ATOM   2095  CE2 PHE E 134     -19.057  -1.563   2.978  1.00 64.81           C  
ATOM   2096  CZ  PHE E 134     -18.155  -0.535   2.809  1.00 67.94           C  
ATOM   2097  H   PHE E 134     -20.012   1.171   7.479  1.00 73.80           H  
ATOM   2098  HA  PHE E 134     -21.780  -0.584   5.914  1.00 71.84           H  
ATOM   2099  HB3 PHE E 134     -20.150  -2.307   6.659  1.00 71.21           H  
ATOM   2100  HB2 PHE E 134     -19.282  -0.956   7.539  1.00 71.21           H  
ATOM   2101  HD1 PHE E 134     -17.830   0.630   5.936  1.00 71.84           H  
ATOM   2102  HD2 PHE E 134     -20.219  -2.682   4.337  1.00 64.66           H  
ATOM   2103  HE1 PHE E 134     -16.981   1.004   3.741  1.00 64.44           H  
ATOM   2104  HE2 PHE E 134     -19.513  -2.076   2.144  1.00 64.81           H  
ATOM   2105  HZ  PHE E 134     -17.745  -0.323   1.833  1.00 67.94           H  
ATOM   2106  N   HIS E 135     -22.090  -0.271   9.197  1.00 84.51           N  
ATOM   2107  CA  HIS E 135     -22.912  -0.741  10.372  1.00 89.60           C  
ATOM   2108  C   HIS E 135     -23.815   0.385  10.840  1.00 92.12           C  
ATOM   2109  O   HIS E 135     -24.542   0.110  11.764  1.00 98.00           O  
ATOM   2110  CB  HIS E 135     -22.083  -1.301  11.421  1.00 88.82           C  
ATOM   2111  CG  HIS E 135     -21.394  -0.247  12.260  1.00 97.66           C  
ATOM   2112  ND1 HIS E 135     -20.910   0.974  11.804  1.00 94.33           N  
ATOM   2113  CD2 HIS E 135     -21.227  -0.318  13.630  1.00 96.44           C  
ATOM   2114  CE1 HIS E 135     -20.452   1.587  12.881  1.00 94.57           C  
ATOM   2115  NE2 HIS E 135     -20.671   0.849  13.989  1.00100.79           N  
ATOM   2116  H   HIS E 135     -21.545   0.577   9.258  1.00 84.51           H  
ATOM   2117  HA  HIS E 135     -23.586  -1.551  10.090  1.00 89.60           H  
ATOM   2118  HB3 HIS E 135     -21.352  -1.910  10.888  1.00 88.82           H  
ATOM   2119  HB2 HIS E 135     -22.519  -2.157  11.937  1.00 88.82           H  
ATOM   2120  HD2 HIS E 135     -21.430  -1.142  14.297  1.00 96.44           H  
ATOM   2121  HE1 HIS E 135     -20.055   2.591  12.850  1.00 94.57           H  
ATOM   2122  HE2 HIS E 135     -20.640   1.150  14.952  1.00100.79           H  
ATOM   2123  N   HIS E 136     -23.839   1.517  10.134  1.00 85.73           N  
ATOM   2124  CA  HIS E 136     -24.655   2.768  10.131  1.00 92.15           C  
ATOM   2125  C   HIS E 136     -24.682   3.358  11.549  1.00 94.28           C  
ATOM   2126  O   HIS E 136     -25.751   3.716  12.050  1.00100.32           O  
ATOM   2127  CB  HIS E 136     -26.038   2.407   9.622  1.00 94.42           C  
ATOM   2128  CG  HIS E 136     -26.048   1.500   8.374  1.00 95.71           C  
ATOM   2129  ND1 HIS E 136     -26.905   0.398   8.141  1.00 88.83           N  
ATOM   2130  CD2 HIS E 136     -25.277   1.638   7.252  1.00 94.09           C  
ATOM   2131  CE1 HIS E 136     -26.568  -0.141   6.951  1.00 86.57           C  
ATOM   2132  NE2 HIS E 136     -25.570   0.543   6.430  1.00 93.41           N  
ATOM   2133  H   HIS E 136     -23.152   1.501   9.394  1.00 85.73           H  
ATOM   2134  HA  HIS E 136     -24.251   3.595   9.547  1.00 92.15           H  
ATOM   2135  HB3 HIS E 136     -26.564   3.360   9.584  1.00 94.42           H  
ATOM   2136  HB2 HIS E 136     -26.521   1.806  10.393  1.00 94.42           H  
ATOM   2137  HD2 HIS E 136     -24.492   2.358   7.070  1.00 94.09           H  
ATOM   2138  HE1 HIS E 136     -27.140  -0.972   6.566  1.00 86.57           H  
ATOM   2139  HE2 HIS E 136     -25.154   0.294   5.544  1.00 93.41           H  
ATOM   2140  N   HIS E 137     -23.493   3.381  12.159  1.00 99.28           N  
ATOM   2141  CA  HIS E 137     -23.044   3.774  13.519  1.00 95.33           C  
ATOM   2142  C   HIS E 137     -23.390   2.760  14.637  1.00102.61           C  
ATOM   2143  O   HIS E 137     -23.146   3.008  15.817  1.00100.91           O  
ATOM   2144  CB  HIS E 137     -23.376   5.257  13.854  1.00 92.74           C  
ATOM   2145  CG  HIS E 137     -23.107   6.265  12.786  1.00100.41           C  
ATOM   2146  ND1 HIS E 137     -21.925   6.334  12.033  1.00104.85           N  
ATOM   2147  CD2 HIS E 137     -23.941   7.094  12.103  1.00 93.80           C  
ATOM   2148  CE1 HIS E 137     -22.079   7.273  11.149  1.00 91.94           C  
ATOM   2149  NE2 HIS E 137     -23.283   7.764  11.133  1.00 90.49           N  
ATOM   2150  H   HIS E 137     -22.715   3.142  11.560  1.00 99.28           H  
ATOM   2151  HA  HIS E 137     -21.976   3.673  13.325  1.00 95.33           H  
ATOM   2152  HB3 HIS E 137     -22.989   5.390  14.864  1.00 92.74           H  
ATOM   2153  HB2 HIS E 137     -24.457   5.329  13.974  1.00 92.74           H  
ATOM   2154  HD2 HIS E 137     -24.948   7.415  12.328  1.00 93.80           H  
ATOM   2155  HE1 HIS E 137     -21.232   7.533  10.531  1.00 91.94           H  
ATOM   2156  HE2 HIS E 137     -23.703   8.391  10.462  1.00 90.49           H  
ATOM   2157  N   NMA E 137A    -24.020   1.605  14.299  1.00  0.00           N  
ATOM   2158  CA  NMA E 137A    -24.203   0.620  15.385  1.00  0.00           C  
ATOM   2159  H   NMA E 137A    -24.448   1.452  13.396  1.00  0.00           H  
ATOM   2160  HA1 NMA E 137A    -24.683  -0.277  14.991  1.00  0.00           H  
ATOM   2161  HA2 NMA E 137A    -23.295   0.405  15.947  1.00  0.00           H  
ATOM   2162  HA3 NMA E 137A    -24.873   1.022  16.146  1.00  0.00           H  
TER    2163      NMA E 137A
ATOM   2164  CH3 ACE F   2     -16.928   8.253 -18.413  1.00  0.00           C  
ATOM   2165  C   ACE F   2     -15.630   7.689 -17.990  1.00  0.00           C  
ATOM   2166  O   ACE F   2     -15.599   6.580 -17.500  1.00  0.00           O  
ATOM   2167 HH31 ACE F   2     -17.902   7.789 -18.260  1.00  0.00           H  
ATOM   2168 HH32 ACE F   2     -17.098   9.181 -17.866  1.00  0.00           H  
ATOM   2169 HH33 ACE F   2     -16.911   8.533 -19.466  1.00  0.00           H  
ATOM   2170  N   THR F   3     -14.531   8.394 -18.240  1.00 74.55           N  
ATOM   2171  CA  THR F   3     -13.218   7.738 -17.955  1.00 81.92           C  
ATOM   2172  C   THR F   3     -12.970   7.552 -16.426  1.00 91.46           C  
ATOM   2173  O   THR F   3     -12.300   6.597 -16.111  1.00 90.78           O  
ATOM   2174  CB  THR F   3     -11.987   8.258 -18.717  1.00  0.00           C  
ATOM   2175  OG1 THR F   3     -11.619   9.560 -18.363  1.00  0.00           O  
ATOM   2176  CG2 THR F   3     -12.089   8.259 -20.271  1.00  0.00           C  
ATOM   2177  H   THR F   3     -14.495   9.339 -18.594  1.00 74.55           H  
ATOM   2178  HA  THR F   3     -13.243   6.747 -18.409  1.00 81.92           H  
ATOM   2179  HB  THR F   3     -11.117   7.663 -18.439  1.00  0.00           H  
ATOM   2180  HG1 THR F   3     -12.343  10.189 -18.350  1.00  0.00           H  
ATOM   2181 HG21 THR F   3     -12.929   8.927 -20.463  1.00  0.00           H  
ATOM   2182 HG22 THR F   3     -11.277   8.839 -20.708  1.00  0.00           H  
ATOM   2183 HG23 THR F   3     -12.054   7.342 -20.860  1.00  0.00           H  
ATOM   2184  N   SER F   4     -13.482   8.485 -15.634  1.00 91.36           N  
ATOM   2185  CA  SER F   4     -13.204   8.420 -14.217  1.00 88.63           C  
ATOM   2186  C   SER F   4     -13.872   7.163 -13.541  1.00 95.04           C  
ATOM   2187  O   SER F   4     -13.179   6.432 -12.827  1.00101.67           O  
ATOM   2188  CB  SER F   4     -13.770   9.685 -13.488  1.00  0.00           C  
ATOM   2189  OG  SER F   4     -15.131   9.888 -13.748  1.00  0.00           O  
ATOM   2190  H   SER F   4     -14.124   9.206 -15.930  1.00 91.36           H  
ATOM   2191  HA  SER F   4     -12.136   8.356 -14.010  1.00 88.63           H  
ATOM   2192  HB3 SER F   4     -13.237  10.610 -13.710  1.00  0.00           H  
ATOM   2193  HB2 SER F   4     -13.567   9.636 -12.418  1.00  0.00           H  
ATOM   2194  HG  SER F   4     -15.157  10.256 -14.634  1.00  0.00           H  
ATOM   2195  N   GLU F   5     -15.183   6.980 -13.858  1.00 82.72           N  
ATOM   2196  CA  GLU F   5     -16.149   5.882 -13.588  1.00 82.14           C  
ATOM   2197  C   GLU F   5     -15.520   4.534 -13.923  1.00 81.95           C  
ATOM   2198  O   GLU F   5     -15.520   3.665 -13.037  1.00 82.69           O  
ATOM   2199  CB  GLU F   5     -17.514   6.182 -14.377  1.00  0.00           C  
ATOM   2200  CG  GLU F   5     -17.993   7.600 -14.231  1.00  0.00           C  
ATOM   2201  CD  GLU F   5     -19.480   7.902 -14.556  1.00  0.00           C  
ATOM   2202  OE1 GLU F   5     -20.038   7.231 -15.416  1.00  0.00           O  
ATOM   2203  OE2 GLU F   5     -20.044   8.859 -14.037  1.00  0.00           O1-
ATOM   2204  H   GLU F   5     -15.414   7.625 -14.601  1.00 82.72           H  
ATOM   2205  HA  GLU F   5     -16.322   5.866 -12.511  1.00 82.14           H  
ATOM   2206  HB3 GLU F   5     -18.311   5.508 -14.062  1.00  0.00           H  
ATOM   2207  HB2 GLU F   5     -17.395   6.043 -15.452  1.00  0.00           H  
ATOM   2208  HG3 GLU F   5     -17.343   8.280 -14.782  1.00  0.00           H  
ATOM   2209  HG2 GLU F   5     -17.787   7.914 -13.208  1.00  0.00           H  
ATOM   2210  N   GLN F   6     -14.944   4.482 -15.146  1.00 80.34           N  
ATOM   2211  CA  GLN F   6     -14.135   3.296 -15.713  1.00 80.61           C  
ATOM   2212  C   GLN F   6     -12.926   3.058 -14.848  1.00 79.44           C  
ATOM   2213  O   GLN F   6     -12.758   1.895 -14.438  1.00 72.84           O  
ATOM   2214  CB  GLN F   6     -13.649   3.610 -17.186  1.00  0.00           C  
ATOM   2215  CG  GLN F   6     -13.182   2.370 -17.921  1.00  0.00           C  
ATOM   2216  CD  GLN F   6     -12.656   2.640 -19.316  1.00  0.00           C  
ATOM   2217  OE1 GLN F   6     -12.518   3.833 -19.759  1.00  0.00           O  
ATOM   2218  NE2 GLN F   6     -12.272   1.632 -20.012  1.00  0.00           N  
ATOM   2219  H   GLN F   6     -14.930   5.393 -15.581  1.00 80.34           H  
ATOM   2220  HA  GLN F   6     -14.690   2.360 -15.769  1.00 80.61           H  
ATOM   2221  HB3 GLN F   6     -12.888   4.390 -17.150  1.00  0.00           H  
ATOM   2222  HB2 GLN F   6     -14.485   3.919 -17.814  1.00  0.00           H  
ATOM   2223  HG3 GLN F   6     -13.906   1.568 -18.058  1.00  0.00           H  
ATOM   2224  HG2 GLN F   6     -12.434   1.814 -17.355  1.00  0.00           H  
ATOM   2225 HE22 GLN F   6     -11.844   1.764 -20.918  1.00  0.00           H  
ATOM   2226 HE21 GLN F   6     -12.398   0.729 -19.578  1.00  0.00           H  
ATOM   2227  N   ARG F   7     -12.088   4.081 -14.646  1.00 79.96           N  
ATOM   2228  CA  ARG F   7     -10.903   3.825 -13.763  1.00 74.38           C  
ATOM   2229  C   ARG F   7     -11.269   3.281 -12.304  1.00 78.58           C  
ATOM   2230  O   ARG F   7     -10.611   2.353 -11.714  1.00 81.50           O  
ATOM   2231  CB  ARG F   7      -9.911   5.117 -13.777  1.00 66.18           C  
ATOM   2232  CG  ARG F   7      -9.261   5.315 -15.164  1.00 69.11           C  
ATOM   2233  CD  ARG F   7      -8.237   6.542 -15.106  1.00 81.22           C  
ATOM   2234  NE  ARG F   7      -8.822   7.804 -14.550  1.00 83.58           N  
ATOM   2235  CZ  ARG F   7      -9.244   8.845 -15.279  1.00 88.23           C  
ATOM   2236  NH1 ARG F   7      -9.255   8.687 -16.652  1.00 82.27           N  
ATOM   2237  NH2 ARG F   7      -9.656   9.934 -14.656  1.00 84.79           N1+
ATOM   2238  H   ARG F   7     -12.130   4.960 -15.142  1.00 79.96           H  
ATOM   2239  HA  ARG F   7     -10.313   3.002 -14.168  1.00 74.38           H  
ATOM   2240  HB3 ARG F   7      -9.125   5.043 -13.026  1.00 66.18           H  
ATOM   2241  HB2 ARG F   7     -10.528   5.993 -13.580  1.00 66.18           H  
ATOM   2242  HG3 ARG F   7      -9.983   5.378 -15.978  1.00 69.11           H  
ATOM   2243  HG2 ARG F   7      -8.577   4.547 -15.527  1.00 69.11           H  
ATOM   2244  HD3 ARG F   7      -7.604   6.706 -15.978  1.00 81.22           H  
ATOM   2245  HD2 ARG F   7      -7.439   6.300 -14.404  1.00 81.22           H  
ATOM   2246  HE  ARG F   7      -9.148   7.750 -13.595  1.00 83.58           H  
ATOM   2247 HH12 ARG F   7      -9.427   9.496 -17.233  1.00 82.27           H  
ATOM   2248 HH11 ARG F   7      -9.157   7.817 -17.155  1.00 82.27           H  
ATOM   2249 HH22 ARG F   7      -9.872  10.802 -15.126  1.00 84.79           H  
ATOM   2250 HH21 ARG F   7      -9.790   9.820 -13.661  1.00 84.79           H  
ATOM   2251  N   VAL F   8     -12.407   3.691 -11.760  1.00 77.19           N  
ATOM   2252  CA  VAL F   8     -13.068   3.227 -10.565  1.00 74.40           C  
ATOM   2253  C   VAL F   8     -13.412   1.696 -10.592  1.00 68.73           C  
ATOM   2254  O   VAL F   8     -13.190   1.033  -9.541  1.00 70.45           O  
ATOM   2255  CB  VAL F   8     -14.242   4.156 -10.042  1.00 79.67           C  
ATOM   2256  CG1 VAL F   8     -15.424   3.470  -9.392  1.00 61.88           C  
ATOM   2257  CG2 VAL F   8     -13.756   5.331  -9.240  1.00 73.82           C  
ATOM   2258  H   VAL F   8     -12.866   4.439 -12.258  1.00 77.19           H  
ATOM   2259  HA  VAL F   8     -12.219   3.356  -9.893  1.00 74.40           H  
ATOM   2260  HB  VAL F   8     -14.604   4.651 -10.944  1.00 79.67           H  
ATOM   2261 HG11 VAL F   8     -16.047   2.984 -10.143  1.00 61.88           H  
ATOM   2262 HG12 VAL F   8     -15.073   2.713  -8.692  1.00 61.88           H  
ATOM   2263 HG13 VAL F   8     -16.038   4.089  -8.739  1.00 61.88           H  
ATOM   2264 HG21 VAL F   8     -13.522   4.861  -8.285  1.00 73.82           H  
ATOM   2265 HG22 VAL F   8     -12.955   5.790  -9.821  1.00 73.82           H  
ATOM   2266 HG23 VAL F   8     -14.483   6.140  -9.165  1.00 73.82           H  
ATOM   2267  N   ASN F   9     -13.969   1.186 -11.734  1.00 74.17           N  
ATOM   2268  CA  ASN F   9     -14.233  -0.237 -11.964  1.00 76.37           C  
ATOM   2269  C   ASN F   9     -12.901  -0.975 -11.894  1.00 71.74           C  
ATOM   2270  O   ASN F   9     -12.927  -2.070 -11.315  1.00 70.38           O  
ATOM   2271  CB  ASN F   9     -14.882  -0.564 -13.345  1.00 85.43           C  
ATOM   2272  CG  ASN F   9     -16.354  -0.103 -13.456  1.00 92.73           C  
ATOM   2273  OD1 ASN F   9     -17.001   0.154 -12.439  1.00 89.69           O  
ATOM   2274  ND2 ASN F   9     -16.920  -0.153 -14.630  1.00 88.14           N  
ATOM   2275  H   ASN F   9     -14.362   1.770 -12.459  1.00 74.17           H  
ATOM   2276  HA  ASN F   9     -14.810  -0.594 -11.111  1.00 76.37           H  
ATOM   2277  HB3 ASN F   9     -15.018  -1.646 -13.350  1.00 85.43           H  
ATOM   2278  HB2 ASN F   9     -14.342  -0.198 -14.218  1.00 85.43           H  
ATOM   2279 HD22 ASN F   9     -17.889   0.127 -14.585  1.00 88.14           H  
ATOM   2280 HD21 ASN F   9     -16.501  -0.432 -15.505  1.00 88.14           H  
ATOM   2281  N   ILE F  10     -11.787  -0.417 -12.442  1.00 74.07           N  
ATOM   2282  CA  ILE F  10     -10.425  -1.028 -12.512  1.00 72.18           C  
ATOM   2283  C   ILE F  10      -9.803  -1.034 -11.097  1.00 69.71           C  
ATOM   2284  O   ILE F  10      -9.328  -2.096 -10.782  1.00 71.69           O  
ATOM   2285  CB  ILE F  10      -9.493  -0.391 -13.557  1.00 76.05           C  
ATOM   2286  CG1 ILE F  10     -10.066  -0.317 -14.998  1.00 68.56           C  
ATOM   2287  CG2 ILE F  10      -7.995  -0.864 -13.569  1.00 69.71           C  
ATOM   2288  CD1 ILE F  10      -9.555   0.834 -15.918  1.00 71.77           C  
ATOM   2289  H   ILE F  10     -11.747   0.517 -12.823  1.00 74.07           H  
ATOM   2290  HA  ILE F  10     -10.430  -2.018 -12.968  1.00 72.18           H  
ATOM   2291  HB  ILE F  10      -9.358   0.630 -13.203  1.00 76.05           H  
ATOM   2292 HG13 ILE F  10     -11.154  -0.247 -15.011  1.00 68.56           H  
ATOM   2293 HG12 ILE F  10      -9.906  -1.339 -15.340  1.00 68.56           H  
ATOM   2294 HG21 ILE F  10      -7.813  -1.879 -13.923  1.00 69.71           H  
ATOM   2295 HG22 ILE F  10      -7.501  -0.091 -14.158  1.00 69.71           H  
ATOM   2296 HG23 ILE F  10      -7.641  -0.946 -12.542  1.00 69.71           H  
ATOM   2297 HD11 ILE F  10      -9.060   1.535 -15.245  1.00 71.77           H  
ATOM   2298 HD12 ILE F  10      -8.727   0.469 -16.526  1.00 71.77           H  
ATOM   2299 HD13 ILE F  10     -10.394   1.317 -16.418  1.00 71.77           H  
ATOM   2300  N   ALA F  11      -9.903   0.058 -10.312  1.00 70.24           N  
ATOM   2301  CA  ALA F  11      -9.583   0.164  -8.828  1.00 63.54           C  
ATOM   2302  C   ALA F  11     -10.295  -0.859  -7.940  1.00 62.54           C  
ATOM   2303  O   ALA F  11      -9.635  -1.432  -7.098  1.00 63.59           O  
ATOM   2304  CB  ALA F  11      -9.936   1.569  -8.385  1.00 60.11           C  
ATOM   2305  H   ALA F  11     -10.180   0.906 -10.786  1.00 70.24           H  
ATOM   2306  HA  ALA F  11      -8.526  -0.045  -8.666  1.00 63.54           H  
ATOM   2307  HB1 ALA F  11      -9.490   1.824  -7.423  1.00 60.11           H  
ATOM   2308  HB2 ALA F  11      -9.471   2.283  -9.065  1.00 60.11           H  
ATOM   2309  HB3 ALA F  11     -11.024   1.616  -8.368  1.00 60.11           H  
ATOM   2310  N   THR F  12     -11.593  -1.067  -8.086  1.00 62.75           N  
ATOM   2311  CA  THR F  12     -12.305  -2.206  -7.443  1.00 66.59           C  
ATOM   2312  C   THR F  12     -11.858  -3.595  -7.917  1.00 66.70           C  
ATOM   2313  O   THR F  12     -11.482  -4.446  -7.072  1.00 65.07           O  
ATOM   2314  CB  THR F  12     -13.845  -2.035  -7.703  1.00 62.12           C  
ATOM   2315  OG1 THR F  12     -14.327  -0.757  -7.453  1.00 71.53           O  
ATOM   2316  CG2 THR F  12     -14.764  -2.982  -6.887  1.00 64.59           C  
ATOM   2317  H   THR F  12     -12.115  -0.487  -8.727  1.00 62.75           H  
ATOM   2318  HA  THR F  12     -12.270  -2.280  -6.356  1.00 66.59           H  
ATOM   2319  HB  THR F  12     -13.981  -2.093  -8.783  1.00 62.12           H  
ATOM   2320  HG1 THR F  12     -13.964  -0.225  -8.166  1.00 71.53           H  
ATOM   2321 HG21 THR F  12     -14.604  -2.872  -5.815  1.00 64.59           H  
ATOM   2322 HG22 THR F  12     -15.789  -2.790  -7.204  1.00 64.59           H  
ATOM   2323 HG23 THR F  12     -14.574  -4.045  -7.036  1.00 64.59           H  
ATOM   2324  N   LEU F  13     -11.758  -3.769  -9.261  1.00 74.13           N  
ATOM   2325  CA  LEU F  13     -11.272  -5.030  -9.968  1.00 73.34           C  
ATOM   2326  C   LEU F  13      -9.821  -5.451  -9.529  1.00 70.01           C  
ATOM   2327  O   LEU F  13      -9.498  -6.635  -9.331  1.00 67.44           O  
ATOM   2328  CB  LEU F  13     -11.323  -4.913 -11.471  1.00 63.97           C  
ATOM   2329  CG  LEU F  13     -10.956  -6.242 -12.267  1.00 63.47           C  
ATOM   2330  CD1 LEU F  13     -11.896  -6.359 -13.475  1.00 71.62           C  
ATOM   2331  CD2 LEU F  13      -9.486  -6.473 -12.746  1.00 49.62           C  
ATOM   2332  H   LEU F  13     -12.085  -3.058  -9.900  1.00 74.13           H  
ATOM   2333  HA  LEU F  13     -11.938  -5.826  -9.632  1.00 73.34           H  
ATOM   2334  HB3 LEU F  13     -10.580  -4.153 -11.713  1.00 63.97           H  
ATOM   2335  HB2 LEU F  13     -12.346  -4.622 -11.709  1.00 63.97           H  
ATOM   2336  HG  LEU F  13     -11.283  -7.066 -11.633  1.00 63.47           H  
ATOM   2337 HD11 LEU F  13     -12.720  -7.019 -13.201  1.00 71.62           H  
ATOM   2338 HD12 LEU F  13     -12.348  -5.378 -13.626  1.00 71.62           H  
ATOM   2339 HD13 LEU F  13     -11.441  -6.841 -14.339  1.00 71.62           H  
ATOM   2340 HD21 LEU F  13      -8.829  -5.645 -12.479  1.00 49.62           H  
ATOM   2341 HD22 LEU F  13      -9.082  -7.411 -12.365  1.00 49.62           H  
ATOM   2342 HD23 LEU F  13      -9.484  -6.614 -13.827  1.00 49.62           H  
ATOM   2343  N   LEU F  14      -8.965  -4.397  -9.450  1.00 65.99           N  
ATOM   2344  CA  LEU F  14      -7.518  -4.559  -9.085  1.00 65.52           C  
ATOM   2345  C   LEU F  14      -7.449  -4.928  -7.586  1.00 70.99           C  
ATOM   2346  O   LEU F  14      -6.799  -5.939  -7.248  1.00 68.17           O  
ATOM   2347  CB  LEU F  14      -6.746  -3.296  -9.531  1.00 64.20           C  
ATOM   2348  CG  LEU F  14      -5.278  -3.253  -9.218  1.00 68.26           C  
ATOM   2349  CD1 LEU F  14      -4.523  -4.315 -10.086  1.00 51.58           C  
ATOM   2350  CD2 LEU F  14      -4.633  -1.823  -9.477  1.00 65.05           C  
ATOM   2351  H   LEU F  14      -9.405  -3.550  -9.782  1.00 65.99           H  
ATOM   2352  HA  LEU F  14      -7.141  -5.439  -9.607  1.00 65.52           H  
ATOM   2353  HB3 LEU F  14      -7.159  -2.395  -9.078  1.00 64.20           H  
ATOM   2354  HB2 LEU F  14      -6.866  -3.174 -10.607  1.00 64.20           H  
ATOM   2355  HG  LEU F  14      -5.027  -3.555  -8.201  1.00 68.26           H  
ATOM   2356 HD11 LEU F  14      -3.468  -4.047 -10.135  1.00 51.58           H  
ATOM   2357 HD12 LEU F  14      -4.572  -5.306  -9.634  1.00 51.58           H  
ATOM   2358 HD13 LEU F  14      -4.812  -4.279 -11.136  1.00 51.58           H  
ATOM   2359 HD21 LEU F  14      -4.046  -1.653 -10.380  1.00 65.05           H  
ATOM   2360 HD22 LEU F  14      -5.392  -1.047  -9.388  1.00 65.05           H  
ATOM   2361 HD23 LEU F  14      -3.963  -1.574  -8.654  1.00 65.05           H  
ATOM   2362  N   THR F  15      -8.203  -4.213  -6.786  1.00 70.81           N  
ATOM   2363  CA  THR F  15      -8.312  -4.478  -5.356  1.00 60.33           C  
ATOM   2364  C   THR F  15      -8.847  -5.965  -5.023  1.00 68.68           C  
ATOM   2365  O   THR F  15      -8.268  -6.652  -4.181  1.00 69.72           O  
ATOM   2366  CB  THR F  15      -9.135  -3.399  -4.471  1.00 62.07           C  
ATOM   2367  OG1 THR F  15      -8.733  -2.080  -4.829  1.00 63.98           O  
ATOM   2368  CG2 THR F  15      -9.035  -3.560  -2.939  1.00 56.02           C  
ATOM   2369  H   THR F  15      -8.865  -3.589  -7.222  1.00 70.81           H  
ATOM   2370  HA  THR F  15      -7.284  -4.401  -5.002  1.00 60.33           H  
ATOM   2371  HB  THR F  15     -10.197  -3.383  -4.718  1.00 62.07           H  
ATOM   2372  HG1 THR F  15      -9.039  -1.951  -5.730  1.00 63.98           H  
ATOM   2373 HG21 THR F  15      -8.218  -3.026  -2.454  1.00 56.02           H  
ATOM   2374 HG22 THR F  15      -9.875  -3.101  -2.417  1.00 56.02           H  
ATOM   2375 HG23 THR F  15      -8.970  -4.604  -2.631  1.00 56.02           H  
ATOM   2376  N   GLU F  16      -9.909  -6.381  -5.712  1.00 74.94           N  
ATOM   2377  CA  GLU F  16     -10.427  -7.793  -5.692  1.00 73.27           C  
ATOM   2378  C   GLU F  16      -9.288  -8.838  -5.929  1.00 74.70           C  
ATOM   2379  O   GLU F  16      -8.875  -9.557  -4.981  1.00 70.09           O  
ATOM   2380  CB  GLU F  16     -11.691  -8.007  -6.611  1.00 78.79           C  
ATOM   2381  CG  GLU F  16     -12.264  -9.415  -6.880  1.00 80.46           C  
ATOM   2382  CD  GLU F  16     -13.750  -9.518  -6.996  1.00 94.55           C  
ATOM   2383  OE1 GLU F  16     -14.541  -9.604  -5.976  1.00 97.67           O  
ATOM   2384  OE2 GLU F  16     -14.142  -9.309  -8.177  1.00 95.91           O1-
ATOM   2385  H   GLU F  16     -10.250  -5.804  -6.467  1.00 74.94           H  
ATOM   2386  HA  GLU F  16     -10.784  -8.026  -4.689  1.00 73.27           H  
ATOM   2387  HB3 GLU F  16     -11.859  -7.307  -7.429  1.00 78.79           H  
ATOM   2388  HB2 GLU F  16     -12.412  -7.682  -5.861  1.00 78.79           H  
ATOM   2389  HG3 GLU F  16     -12.043 -10.052  -6.023  1.00 80.46           H  
ATOM   2390  HG2 GLU F  16     -11.691  -9.825  -7.711  1.00 80.46           H  
ATOM   2391  N   ASN F  17      -8.736  -8.791  -7.140  1.00 71.30           N  
ATOM   2392  CA  ASN F  17      -7.951  -9.802  -7.825  1.00 72.08           C  
ATOM   2393  C   ASN F  17      -6.491  -9.768  -7.479  1.00 71.58           C  
ATOM   2394  O   ASN F  17      -5.694 -10.320  -8.213  1.00 75.43           O  
ATOM   2395  CB  ASN F  17      -8.145  -9.717  -9.417  1.00 75.27           C  
ATOM   2396  CG  ASN F  17      -9.535 -10.144  -9.877  1.00 77.58           C  
ATOM   2397  OD1 ASN F  17      -9.881 -11.308 -10.017  1.00 80.66           O  
ATOM   2398  ND2 ASN F  17     -10.325  -9.131 -10.186  1.00 77.75           N  
ATOM   2399  H   ASN F  17      -8.966  -7.979  -7.696  1.00 71.30           H  
ATOM   2400  HA  ASN F  17      -8.408 -10.737  -7.500  1.00 72.08           H  
ATOM   2401  HB3 ASN F  17      -7.485 -10.481  -9.829  1.00 75.27           H  
ATOM   2402  HB2 ASN F  17      -7.808  -8.763  -9.822  1.00 75.27           H  
ATOM   2403 HD22 ASN F  17     -11.274  -9.202 -10.526  1.00 77.75           H  
ATOM   2404 HD21 ASN F  17      -9.902  -8.220 -10.081  1.00 77.75           H  
ATOM   2405  N   LYS F  18      -6.132  -9.066  -6.382  1.00 68.47           N  
ATOM   2406  CA  LYS F  18      -4.770  -8.774  -5.969  1.00 62.46           C  
ATOM   2407  C   LYS F  18      -3.750  -9.906  -5.898  1.00 63.37           C  
ATOM   2408  O   LYS F  18      -2.719  -9.707  -6.534  1.00 65.76           O  
ATOM   2409  CB  LYS F  18      -4.813  -7.962  -4.568  1.00 68.20           C  
ATOM   2410  CG  LYS F  18      -3.459  -7.273  -4.093  1.00 60.71           C  
ATOM   2411  CD  LYS F  18      -2.506  -8.085  -3.254  1.00 58.39           C  
ATOM   2412  CE  LYS F  18      -2.679  -8.003  -1.699  1.00 67.12           C  
ATOM   2413  NZ  LYS F  18      -3.744  -8.835  -1.135  1.00 67.13           N1+
ATOM   2414  H   LYS F  18      -6.832  -8.736  -5.733  1.00 68.47           H  
ATOM   2415  HA  LYS F  18      -4.358  -8.061  -6.684  1.00 62.46           H  
ATOM   2416  HB3 LYS F  18      -5.016  -8.633  -3.733  1.00 68.20           H  
ATOM   2417  HB2 LYS F  18      -5.571  -7.185  -4.669  1.00 68.20           H  
ATOM   2418  HG3 LYS F  18      -3.651  -6.256  -3.749  1.00 60.71           H  
ATOM   2419  HG2 LYS F  18      -2.891  -7.017  -4.988  1.00 60.71           H  
ATOM   2420  HD3 LYS F  18      -1.497  -7.704  -3.412  1.00 58.39           H  
ATOM   2421  HD2 LYS F  18      -2.378  -9.140  -3.499  1.00 58.39           H  
ATOM   2422  HE3 LYS F  18      -2.932  -6.967  -1.475  1.00 67.12           H  
ATOM   2423  HE2 LYS F  18      -1.728  -8.278  -1.243  1.00 67.12           H  
ATOM   2424  HZ1 LYS F  18      -3.516  -9.816  -1.214  1.00 67.13           H  
ATOM   2425  HZ2 LYS F  18      -3.874  -8.793  -0.134  1.00 67.13           H  
ATOM   2426  HZ3 LYS F  18      -4.631  -8.720  -1.603  1.00 67.13           H  
ATOM   2427  N   LYS F  19      -4.034 -11.015  -5.171  1.00 61.08           N  
ATOM   2428  CA  LYS F  19      -3.109 -12.167  -5.017  1.00 59.59           C  
ATOM   2429  C   LYS F  19      -2.643 -12.768  -6.376  1.00 66.11           C  
ATOM   2430  O   LYS F  19      -1.456 -12.891  -6.576  1.00 67.35           O  
ATOM   2431  CB  LYS F  19      -3.681 -13.293  -3.998  1.00  0.00           C  
ATOM   2432  CG  LYS F  19      -2.942 -14.593  -3.914  1.00  0.00           C  
ATOM   2433  CD  LYS F  19      -3.580 -15.402  -2.828  1.00  0.00           C  
ATOM   2434  CE  LYS F  19      -2.773 -16.596  -2.446  1.00  0.00           C  
ATOM   2435  NZ  LYS F  19      -3.450 -17.284  -1.307  1.00  0.00           N1+
ATOM   2436  H   LYS F  19      -4.953 -11.029  -4.753  1.00 61.08           H  
ATOM   2437  HA  LYS F  19      -2.217 -11.790  -4.517  1.00 59.59           H  
ATOM   2438  HB3 LYS F  19      -4.699 -13.440  -4.359  1.00  0.00           H  
ATOM   2439  HB2 LYS F  19      -3.758 -12.907  -2.981  1.00  0.00           H  
ATOM   2440  HG3 LYS F  19      -1.898 -14.482  -3.622  1.00  0.00           H  
ATOM   2441  HG2 LYS F  19      -2.916 -15.186  -4.828  1.00  0.00           H  
ATOM   2442  HD3 LYS F  19      -4.549 -15.643  -3.267  1.00  0.00           H  
ATOM   2443  HD2 LYS F  19      -3.823 -14.890  -1.897  1.00  0.00           H  
ATOM   2444  HE3 LYS F  19      -1.758 -16.265  -2.228  1.00  0.00           H  
ATOM   2445  HE2 LYS F  19      -2.600 -17.343  -3.220  1.00  0.00           H  
ATOM   2446  HZ1 LYS F  19      -3.598 -16.656  -0.530  1.00  0.00           H  
ATOM   2447  HZ2 LYS F  19      -4.324 -17.685  -1.617  1.00  0.00           H  
ATOM   2448  HZ3 LYS F  19      -2.779 -17.967  -0.985  1.00  0.00           H  
ATOM   2449  N   LYS F  20      -3.624 -13.137  -7.228  1.00 63.93           N  
ATOM   2450  CA  LYS F  20      -3.325 -13.772  -8.496  1.00 63.95           C  
ATOM   2451  C   LYS F  20      -2.541 -12.862  -9.459  1.00 58.24           C  
ATOM   2452  O   LYS F  20      -1.735 -13.322 -10.221  1.00 53.17           O  
ATOM   2453  CB  LYS F  20      -4.618 -14.352  -9.142  1.00  0.00           C  
ATOM   2454  CG  LYS F  20      -5.588 -13.429  -9.724  1.00  0.00           C  
ATOM   2455  CD  LYS F  20      -6.982 -14.072 -10.146  1.00  0.00           C  
ATOM   2456  CE  LYS F  20      -7.923 -14.173  -8.872  1.00  0.00           C  
ATOM   2457  NZ  LYS F  20      -9.292 -14.676  -9.243  1.00  0.00           N1+
ATOM   2458  H   LYS F  20      -4.571 -13.006  -6.902  1.00 63.93           H  
ATOM   2459  HA  LYS F  20      -2.673 -14.569  -8.139  1.00 63.95           H  
ATOM   2460  HB3 LYS F  20      -5.055 -14.949  -8.342  1.00  0.00           H  
ATOM   2461  HB2 LYS F  20      -4.309 -15.012  -9.953  1.00  0.00           H  
ATOM   2462  HG3 LYS F  20      -5.086 -12.884 -10.523  1.00  0.00           H  
ATOM   2463  HG2 LYS F  20      -5.688 -12.692  -8.926  1.00  0.00           H  
ATOM   2464  HD3 LYS F  20      -6.806 -15.035 -10.626  1.00  0.00           H  
ATOM   2465  HD2 LYS F  20      -7.490 -13.427 -10.863  1.00  0.00           H  
ATOM   2466  HE3 LYS F  20      -8.236 -13.214  -8.457  1.00  0.00           H  
ATOM   2467  HE2 LYS F  20      -7.582 -14.832  -8.074  1.00  0.00           H  
ATOM   2468  HZ1 LYS F  20      -9.889 -14.836  -8.445  1.00  0.00           H  
ATOM   2469  HZ2 LYS F  20      -9.777 -13.966  -9.774  1.00  0.00           H  
ATOM   2470  HZ3 LYS F  20      -9.237 -15.547  -9.751  1.00  0.00           H  
ATOM   2471  N   ILE F  21      -2.646 -11.537  -9.225  1.00 59.73           N  
ATOM   2472  CA  ILE F  21      -1.873 -10.569  -9.958  1.00 55.90           C  
ATOM   2473  C   ILE F  21      -0.486 -10.594  -9.453  1.00 65.56           C  
ATOM   2474  O   ILE F  21       0.468 -10.787 -10.210  1.00 68.69           O  
ATOM   2475  CB  ILE F  21      -2.508  -9.144  -9.911  1.00 57.10           C  
ATOM   2476  CG1 ILE F  21      -3.855  -9.098 -10.815  1.00 65.55           C  
ATOM   2477  CG2 ILE F  21      -1.538  -7.981 -10.359  1.00 60.29           C  
ATOM   2478  CD1 ILE F  21      -4.806  -7.890 -10.688  1.00 65.52           C  
ATOM   2479  H   ILE F  21      -3.117 -11.174  -8.409  1.00 59.73           H  
ATOM   2480  HA  ILE F  21      -1.911 -10.789 -11.025  1.00 55.90           H  
ATOM   2481  HB  ILE F  21      -2.617  -8.908  -8.852  1.00 57.10           H  
ATOM   2482 HG13 ILE F  21      -4.456  -9.994 -10.661  1.00 65.55           H  
ATOM   2483 HG12 ILE F  21      -3.617  -9.099 -11.878  1.00 65.55           H  
ATOM   2484 HG21 ILE F  21      -1.910  -6.999 -10.064  1.00 60.29           H  
ATOM   2485 HG22 ILE F  21      -0.524  -7.942  -9.961  1.00 60.29           H  
ATOM   2486 HG23 ILE F  21      -1.416  -7.975 -11.442  1.00 60.29           H  
ATOM   2487 HD11 ILE F  21      -4.230  -7.022 -11.007  1.00 65.52           H  
ATOM   2488 HD12 ILE F  21      -5.736  -7.877 -11.256  1.00 65.52           H  
ATOM   2489 HD13 ILE F  21      -5.002  -7.742  -9.626  1.00 65.52           H  
ATOM   2490  N   VAL F  22      -0.266 -10.317  -8.178  1.00 66.84           N  
ATOM   2491  CA  VAL F  22       1.075 -10.081  -7.598  1.00 66.52           C  
ATOM   2492  C   VAL F  22       1.940 -11.372  -7.546  1.00 60.67           C  
ATOM   2493  O   VAL F  22       3.143 -11.282  -7.767  1.00 56.76           O  
ATOM   2494  CB  VAL F  22       1.014  -9.321  -6.281  1.00 59.83           C  
ATOM   2495  CG1 VAL F  22       0.483 -10.185  -5.115  1.00 50.36           C  
ATOM   2496  CG2 VAL F  22       2.233  -8.531  -5.830  1.00 61.55           C  
ATOM   2497  H   VAL F  22      -1.072 -10.153  -7.591  1.00 66.84           H  
ATOM   2498  HA  VAL F  22       1.671  -9.447  -8.255  1.00 66.52           H  
ATOM   2499  HB  VAL F  22       0.275  -8.529  -6.397  1.00 59.83           H  
ATOM   2500 HG11 VAL F  22       0.274  -9.684  -4.170  1.00 50.36           H  
ATOM   2501 HG12 VAL F  22      -0.478 -10.662  -5.311  1.00 50.36           H  
ATOM   2502 HG13 VAL F  22       1.168 -11.002  -4.887  1.00 50.36           H  
ATOM   2503 HG21 VAL F  22       3.126  -9.138  -5.678  1.00 61.55           H  
ATOM   2504 HG22 VAL F  22       2.460  -7.820  -6.624  1.00 61.55           H  
ATOM   2505 HG23 VAL F  22       2.056  -7.947  -4.928  1.00 61.55           H  
ATOM   2506  N   ASP F  23       1.321 -12.445  -7.186  1.00 57.47           N  
ATOM   2507  CA  ASP F  23       1.993 -13.787  -7.106  1.00 58.09           C  
ATOM   2508  C   ASP F  23       2.271 -14.417  -8.507  1.00 69.09           C  
ATOM   2509  O   ASP F  23       3.003 -15.401  -8.660  1.00 67.16           O  
ATOM   2510  CB  ASP F  23       1.386 -14.890  -6.162  1.00 52.42           C  
ATOM   2511  CG  ASP F  23       1.408 -14.521  -4.646  1.00 71.86           C  
ATOM   2512  OD1 ASP F  23       2.336 -13.714  -4.275  1.00 69.55           O  
ATOM   2513  OD2 ASP F  23       0.666 -15.158  -3.864  1.00 75.18           O1-
ATOM   2514  H   ASP F  23       0.329 -12.618  -7.109  1.00 57.47           H  
ATOM   2515  HA  ASP F  23       3.052 -13.635  -6.897  1.00 58.09           H  
ATOM   2516  HB3 ASP F  23       1.909 -15.783  -6.505  1.00 52.42           H  
ATOM   2517  HB2 ASP F  23       0.359 -15.106  -6.457  1.00 52.42           H  
ATOM   2518  N   LYS F  24       1.663 -13.861  -9.535  1.00 64.10           N  
ATOM   2519  CA  LYS F  24       2.117 -14.093 -10.882  1.00 57.06           C  
ATOM   2520  C   LYS F  24       3.300 -13.219 -11.177  1.00 64.81           C  
ATOM   2521  O   LYS F  24       4.287 -13.745 -11.623  1.00 68.65           O  
ATOM   2522  CB  LYS F  24       0.954 -13.995 -11.997  1.00  0.00           C  
ATOM   2523  CG  LYS F  24       1.470 -14.214 -13.449  1.00  0.00           C  
ATOM   2524  CD  LYS F  24       0.385 -14.465 -14.533  1.00  0.00           C  
ATOM   2525  CE  LYS F  24       0.959 -14.443 -15.974  1.00  0.00           C  
ATOM   2526  NZ  LYS F  24       2.264 -15.119 -16.174  1.00  0.00           N1+
ATOM   2527  H   LYS F  24       1.031 -13.087  -9.391  1.00 64.10           H  
ATOM   2528  HA  LYS F  24       2.490 -15.116 -10.915  1.00 57.06           H  
ATOM   2529  HB3 LYS F  24       0.522 -12.995 -11.961  1.00  0.00           H  
ATOM   2530  HB2 LYS F  24       0.154 -14.678 -11.713  1.00  0.00           H  
ATOM   2531  HG3 LYS F  24       2.163 -15.052 -13.375  1.00  0.00           H  
ATOM   2532  HG2 LYS F  24       2.104 -13.401 -13.803  1.00  0.00           H  
ATOM   2533  HD3 LYS F  24      -0.334 -13.648 -14.466  1.00  0.00           H  
ATOM   2534  HD2 LYS F  24      -0.105 -15.380 -14.202  1.00  0.00           H  
ATOM   2535  HE3 LYS F  24       1.016 -13.407 -16.308  1.00  0.00           H  
ATOM   2536  HE2 LYS F  24       0.280 -14.957 -16.654  1.00  0.00           H  
ATOM   2537  HZ1 LYS F  24       3.021 -14.573 -15.788  1.00  0.00           H  
ATOM   2538  HZ2 LYS F  24       2.156 -16.027 -15.746  1.00  0.00           H  
ATOM   2539  HZ3 LYS F  24       2.335 -15.186 -17.180  1.00  0.00           H  
ATOM   2540  N   ALA F  25       3.184 -11.887 -10.960  1.00 54.40           N  
ATOM   2541  CA  ALA F  25       4.262 -10.937 -11.372  1.00 57.10           C  
ATOM   2542  C   ALA F  25       5.683 -11.179 -10.754  1.00 64.43           C  
ATOM   2543  O   ALA F  25       6.638 -11.075 -11.454  1.00 67.48           O  
ATOM   2544  CB  ALA F  25       3.807  -9.527 -10.991  1.00 51.85           C  
ATOM   2545  H   ALA F  25       2.308 -11.522 -10.614  1.00 54.40           H  
ATOM   2546  HA  ALA F  25       4.300 -10.796 -12.452  1.00 57.10           H  
ATOM   2547  HB1 ALA F  25       3.963  -9.324  -9.931  1.00 51.85           H  
ATOM   2548  HB2 ALA F  25       4.522  -8.820 -11.413  1.00 51.85           H  
ATOM   2549  HB3 ALA F  25       2.749  -9.317 -11.145  1.00 51.85           H  
ATOM   2550  N   SER F  26       5.657 -11.528  -9.452  1.00 63.21           N  
ATOM   2551  CA  SER F  26       6.903 -11.831  -8.721  1.00 61.77           C  
ATOM   2552  C   SER F  26       7.562 -13.227  -9.105  1.00 57.02           C  
ATOM   2553  O   SER F  26       8.736 -13.371  -9.365  1.00 55.87           O  
ATOM   2554  CB  SER F  26       6.507 -11.796  -7.190  1.00 55.51           C  
ATOM   2555  OG  SER F  26       5.471 -12.659  -6.865  1.00 59.35           O  
ATOM   2556  H   SER F  26       4.808 -11.493  -8.906  1.00 63.21           H  
ATOM   2557  HA  SER F  26       7.623 -11.061  -9.001  1.00 61.77           H  
ATOM   2558  HB3 SER F  26       6.215 -10.763  -6.998  1.00 55.51           H  
ATOM   2559  HB2 SER F  26       7.376 -11.960  -6.553  1.00 55.51           H  
ATOM   2560  HG  SER F  26       4.685 -12.110  -6.851  1.00 59.35           H  
ATOM   2561  N   GLN F  27       6.697 -14.199  -9.501  1.00 56.64           N  
ATOM   2562  CA  GLN F  27       7.205 -15.465 -10.046  1.00 60.27           C  
ATOM   2563  C   GLN F  27       7.806 -15.265 -11.418  1.00 66.83           C  
ATOM   2564  O   GLN F  27       8.829 -15.801 -11.704  1.00 66.71           O  
ATOM   2565  CB  GLN F  27       6.019 -16.499  -9.949  1.00 67.22           C  
ATOM   2566  CG  GLN F  27       5.705 -16.910  -8.521  1.00 70.64           C  
ATOM   2567  CD  GLN F  27       6.579 -17.959  -7.862  1.00 78.06           C  
ATOM   2568  OE1 GLN F  27       7.599 -18.391  -8.438  1.00 85.50           O  
ATOM   2569  NE2 GLN F  27       6.203 -18.468  -6.694  1.00 81.25           N  
ATOM   2570  H   GLN F  27       5.724 -13.943  -9.588  1.00 56.64           H  
ATOM   2571  HA  GLN F  27       8.039 -15.761  -9.409  1.00 60.27           H  
ATOM   2572  HB3 GLN F  27       6.269 -17.382 -10.539  1.00 67.22           H  
ATOM   2573  HB2 GLN F  27       5.121 -16.008 -10.324  1.00 67.22           H  
ATOM   2574  HG3 GLN F  27       4.767 -17.460  -8.608  1.00 70.64           H  
ATOM   2575  HG2 GLN F  27       5.473 -16.055  -7.887  1.00 70.64           H  
ATOM   2576 HE22 GLN F  27       6.794 -19.059  -6.127  1.00 81.25           H  
ATOM   2577 HE21 GLN F  27       5.301 -18.244  -6.300  1.00 81.25           H  
ATOM   2578  N   ASP F  28       7.202 -14.357 -12.229  1.00 63.04           N  
ATOM   2579  CA  ASP F  28       7.670 -14.167 -13.591  1.00 69.53           C  
ATOM   2580  C   ASP F  28       8.999 -13.397 -13.600  1.00 60.82           C  
ATOM   2581  O   ASP F  28       9.858 -13.794 -14.481  1.00 59.93           O  
ATOM   2582  CB  ASP F  28       6.727 -13.414 -14.492  1.00 74.41           C  
ATOM   2583  CG  ASP F  28       5.434 -14.182 -14.972  1.00 72.14           C  
ATOM   2584  OD1 ASP F  28       5.037 -15.163 -14.361  1.00 72.77           O  
ATOM   2585  OD2 ASP F  28       4.837 -13.614 -15.894  1.00 70.39           O1-
ATOM   2586  H   ASP F  28       6.379 -13.813 -12.011  1.00 63.04           H  
ATOM   2587  HA  ASP F  28       8.019 -15.108 -14.017  1.00 69.53           H  
ATOM   2588  HB3 ASP F  28       7.232 -13.070 -15.394  1.00 74.41           H  
ATOM   2589  HB2 ASP F  28       6.250 -12.560 -14.012  1.00 74.41           H  
ATOM   2590  N   LEU F  29       9.201 -12.469 -12.643  1.00 64.67           N  
ATOM   2591  CA  LEU F  29      10.522 -11.760 -12.280  1.00 63.79           C  
ATOM   2592  C   LEU F  29      11.585 -12.758 -12.017  1.00 60.44           C  
ATOM   2593  O   LEU F  29      12.640 -12.719 -12.635  1.00 57.28           O  
ATOM   2594  CB  LEU F  29      10.383 -10.844 -11.097  1.00 56.17           C  
ATOM   2595  CG  LEU F  29      11.543  -9.885 -10.807  1.00 57.99           C  
ATOM   2596  CD1 LEU F  29      11.591  -8.697 -11.708  1.00 61.28           C  
ATOM   2597  CD2 LEU F  29      11.809  -9.563  -9.318  1.00 58.51           C  
ATOM   2598  H   LEU F  29       8.407 -12.332 -12.034  1.00 64.67           H  
ATOM   2599  HA  LEU F  29      10.967 -11.242 -13.130  1.00 63.79           H  
ATOM   2600  HB3 LEU F  29      10.021 -11.306 -10.179  1.00 56.17           H  
ATOM   2601  HB2 LEU F  29       9.516 -10.206 -11.268  1.00 56.17           H  
ATOM   2602  HG  LEU F  29      12.357 -10.476 -11.228  1.00 57.99           H  
ATOM   2603 HD11 LEU F  29      12.559  -8.198 -11.738  1.00 61.28           H  
ATOM   2604 HD12 LEU F  29      11.542  -9.148 -12.699  1.00 61.28           H  
ATOM   2605 HD13 LEU F  29      10.654  -8.168 -11.531  1.00 61.28           H  
ATOM   2606 HD21 LEU F  29      12.312  -8.607  -9.170  1.00 58.51           H  
ATOM   2607 HD22 LEU F  29      11.017  -9.570  -8.569  1.00 58.51           H  
ATOM   2608 HD23 LEU F  29      12.385 -10.362  -8.852  1.00 58.51           H  
ATOM   2609  N   TRP F  30      11.307 -13.802 -11.219  1.00 59.02           N  
ATOM   2610  CA  TRP F  30      12.269 -14.751 -10.816  1.00 57.84           C  
ATOM   2611  C   TRP F  30      12.779 -15.807 -11.898  1.00 57.97           C  
ATOM   2612  O   TRP F  30      13.707 -16.524 -11.632  1.00 60.93           O  
ATOM   2613  CB  TRP F  30      11.957 -15.445  -9.500  1.00 60.66           C  
ATOM   2614  CG  TRP F  30      11.661 -14.392  -8.470  1.00 49.88           C  
ATOM   2615  CD1 TRP F  30      12.392 -13.273  -8.184  1.00 49.50           C  
ATOM   2616  CD2 TRP F  30      10.718 -14.517  -7.371  1.00 52.24           C  
ATOM   2617  NE1 TRP F  30      11.889 -12.657  -7.092  1.00 52.96           N  
ATOM   2618  CE2 TRP F  30      10.839 -13.378  -6.558  1.00 50.79           C  
ATOM   2619  CE3 TRP F  30       9.705 -15.446  -7.025  1.00 52.19           C  
ATOM   2620  CZ2 TRP F  30       9.999 -13.141  -5.431  1.00 47.79           C  
ATOM   2621  CZ3 TRP F  30       8.828 -15.207  -5.911  1.00 55.77           C  
ATOM   2622  CH2 TRP F  30       8.919 -14.031  -5.161  1.00 51.67           C  
ATOM   2623  H   TRP F  30      10.382 -13.975 -10.853  1.00 59.02           H  
ATOM   2624  HA  TRP F  30      13.193 -14.250 -10.528  1.00 57.84           H  
ATOM   2625  HB3 TRP F  30      12.767 -16.080  -9.141  1.00 60.66           H  
ATOM   2626  HB2 TRP F  30      11.108 -16.115  -9.634  1.00 60.66           H  
ATOM   2627  HD1 TRP F  30      13.259 -12.946  -8.739  1.00 49.50           H  
ATOM   2628  HE1 TRP F  30      12.050 -11.701  -6.809  1.00 52.96           H  
ATOM   2629  HE3 TRP F  30       9.770 -16.397  -7.533  1.00 52.19           H  
ATOM   2630  HZ2 TRP F  30      10.047 -12.255  -4.815  1.00 47.79           H  
ATOM   2631  HZ3 TRP F  30       8.035 -15.904  -5.682  1.00 55.77           H  
ATOM   2632  HH2 TRP F  30       8.330 -13.909  -4.264  1.00 51.67           H  
ATOM   2633  N   ARG F  31      12.067 -15.923 -13.056  1.00 63.67           N  
ATOM   2634  CA  ARG F  31      12.271 -16.777 -14.249  1.00 56.19           C  
ATOM   2635  C   ARG F  31      12.924 -15.936 -15.357  1.00 59.07           C  
ATOM   2636  O   ARG F  31      13.850 -16.372 -16.011  1.00 62.76           O  
ATOM   2637  CB  ARG F  31      11.035 -17.578 -14.586  1.00 49.78           C  
ATOM   2638  CG  ARG F  31      10.458 -18.466 -13.514  1.00 62.17           C  
ATOM   2639  CD  ARG F  31       9.720 -19.652 -14.092  1.00 64.90           C  
ATOM   2640  NE  ARG F  31       8.700 -20.257 -13.129  1.00 61.71           N  
ATOM   2641  CZ  ARG F  31       7.416 -19.812 -12.886  1.00 70.36           C  
ATOM   2642  NH1 ARG F  31       6.724 -20.559 -12.048  1.00 72.51           N  
ATOM   2643  NH2 ARG F  31       7.006 -18.627 -13.382  1.00 71.56           N1+
ATOM   2644  H   ARG F  31      11.310 -15.276 -13.222  1.00 63.67           H  
ATOM   2645  HA  ARG F  31      13.088 -17.430 -13.942  1.00 56.19           H  
ATOM   2646  HB3 ARG F  31      11.375 -18.172 -15.435  1.00 49.78           H  
ATOM   2647  HB2 ARG F  31      10.331 -16.794 -14.867  1.00 49.78           H  
ATOM   2648  HG3 ARG F  31       9.789 -17.896 -12.868  1.00 62.17           H  
ATOM   2649  HG2 ARG F  31      11.242 -18.896 -12.891  1.00 62.17           H  
ATOM   2650  HD3 ARG F  31      10.572 -20.328 -14.146  1.00 64.90           H  
ATOM   2651  HD2 ARG F  31       9.446 -19.575 -15.144  1.00 64.90           H  
ATOM   2652  HE  ARG F  31       9.071 -21.013 -12.571  1.00 61.71           H  
ATOM   2653 HH12 ARG F  31       5.824 -20.266 -11.697  1.00 72.51           H  
ATOM   2654 HH11 ARG F  31       7.081 -21.461 -11.766  1.00 72.51           H  
ATOM   2655 HH22 ARG F  31       6.053 -18.296 -13.318  1.00 71.56           H  
ATOM   2656 HH21 ARG F  31       7.576 -18.147 -14.064  1.00 71.56           H  
ATOM   2657  N   ARG F  32      12.558 -14.652 -15.370  1.00 59.99           N  
ATOM   2658  CA  ARG F  32      13.270 -13.681 -16.196  1.00 56.80           C  
ATOM   2659  C   ARG F  32      14.626 -13.439 -15.553  1.00 58.21           C  
ATOM   2660  O   ARG F  32      15.663 -13.474 -16.216  1.00 72.21           O  
ATOM   2661  CB  ARG F  32      12.523 -12.353 -16.414  1.00 56.83           C  
ATOM   2662  CG  ARG F  32      11.167 -12.525 -17.098  1.00 69.03           C  
ATOM   2663  CD  ARG F  32      10.200 -11.300 -16.835  1.00 65.71           C  
ATOM   2664  NE  ARG F  32      10.458 -10.051 -17.573  1.00 83.78           N  
ATOM   2665  CZ  ARG F  32       9.492  -9.309 -18.257  1.00 89.96           C  
ATOM   2666  NH1 ARG F  32       9.857  -8.261 -19.011  1.00 83.82           N  
ATOM   2667  NH2 ARG F  32       8.198  -9.599 -18.115  1.00 82.44           N1+
ATOM   2668  H   ARG F  32      11.736 -14.351 -14.867  1.00 59.99           H  
ATOM   2669  HA  ARG F  32      13.473 -14.224 -17.119  1.00 56.80           H  
ATOM   2670  HB3 ARG F  32      13.105 -11.595 -16.937  1.00 56.83           H  
ATOM   2671  HB2 ARG F  32      12.307 -11.966 -15.418  1.00 56.83           H  
ATOM   2672  HG3 ARG F  32      10.733 -13.501 -16.882  1.00 69.03           H  
ATOM   2673  HG2 ARG F  32      11.336 -12.607 -18.172  1.00 69.03           H  
ATOM   2674  HD3 ARG F  32      10.314 -10.972 -15.801  1.00 65.71           H  
ATOM   2675  HD2 ARG F  32       9.169 -11.648 -16.888  1.00 65.71           H  
ATOM   2676  HE  ARG F  32      11.344  -9.606 -17.378  1.00 83.78           H  
ATOM   2677 HH12 ARG F  32       9.184  -7.789 -19.597  1.00 83.82           H  
ATOM   2678 HH11 ARG F  32      10.786  -7.869 -18.952  1.00 83.82           H  
ATOM   2679 HH22 ARG F  32       7.398  -9.125 -18.510  1.00 82.44           H  
ATOM   2680 HH21 ARG F  32       7.941 -10.370 -17.516  1.00 82.44           H  
ATOM   2681  N   HIS F  33      14.685 -13.309 -14.197  1.00 58.59           N  
ATOM   2682  CA  HIS F  33      15.953 -12.989 -13.564  1.00 61.66           C  
ATOM   2683  C   HIS F  33      16.268 -14.075 -12.550  1.00 60.71           C  
ATOM   2684  O   HIS F  33      15.792 -14.056 -11.388  1.00 61.43           O  
ATOM   2685  CB  HIS F  33      15.799 -11.587 -12.974  1.00 64.90           C  
ATOM   2686  CG  HIS F  33      15.509 -10.517 -14.010  1.00 77.88           C  
ATOM   2687  ND1 HIS F  33      16.578  -9.983 -14.778  1.00 74.91           N  
ATOM   2688  CD2 HIS F  33      14.349 -10.059 -14.559  1.00 86.69           C  
ATOM   2689  CE1 HIS F  33      15.987  -9.118 -15.643  1.00 77.50           C  
ATOM   2690  NE2 HIS F  33      14.672  -9.186 -15.558  1.00 88.01           N  
ATOM   2691  H   HIS F  33      13.890 -13.247 -13.578  1.00 58.59           H  
ATOM   2692  HA  HIS F  33      16.768 -12.970 -14.287  1.00 61.66           H  
ATOM   2693  HB3 HIS F  33      16.749 -11.295 -12.526  1.00 64.90           H  
ATOM   2694  HB2 HIS F  33      15.049 -11.516 -12.186  1.00 64.90           H  
ATOM   2695  HD2 HIS F  33      13.382 -10.365 -14.190  1.00 86.69           H  
ATOM   2696  HE1 HIS F  33      16.382  -8.423 -16.369  1.00 77.50           H  
ATOM   2697  HE2 HIS F  33      14.077  -8.671 -16.191  1.00 88.01           H  
ATOM   2698  N   PRO F  34      17.043 -15.103 -12.934  1.00 63.23           N  
ATOM   2699  CA  PRO F  34      17.263 -16.243 -11.973  1.00 63.33           C  
ATOM   2700  C   PRO F  34      18.316 -16.187 -10.813  1.00 57.69           C  
ATOM   2701  O   PRO F  34      18.228 -16.810  -9.755  1.00 55.43           O  
ATOM   2702  CB  PRO F  34      17.556 -17.397 -12.960  1.00 65.04           C  
ATOM   2703  CG  PRO F  34      18.347 -16.763 -14.112  1.00 54.61           C  
ATOM   2704  CD  PRO F  34      17.553 -15.440 -14.273  1.00 61.29           C  
ATOM   2705  HA  PRO F  34      16.350 -16.391 -11.397  1.00 63.33           H  
ATOM   2706  HB3 PRO F  34      16.659 -17.839 -13.394  1.00 65.04           H  
ATOM   2707  HB2 PRO F  34      18.229 -18.183 -12.617  1.00 65.04           H  
ATOM   2708  HG3 PRO F  34      18.371 -17.293 -15.064  1.00 54.61           H  
ATOM   2709  HG2 PRO F  34      19.324 -16.571 -13.669  1.00 54.61           H  
ATOM   2710  HD2 PRO F  34      18.054 -14.582 -14.719  1.00 61.29           H  
ATOM   2711  HD3 PRO F  34      16.669 -15.601 -14.891  1.00 61.29           H  
ATOM   2712  N   ASP F  35      19.226 -15.220 -10.986  1.00 55.00           N  
ATOM   2713  CA  ASP F  35      20.278 -14.995 -10.001  1.00 59.65           C  
ATOM   2714  C   ASP F  35      19.803 -14.142  -8.770  1.00 60.82           C  
ATOM   2715  O   ASP F  35      20.539 -14.097  -7.757  1.00 58.56           O  
ATOM   2716  CB  ASP F  35      21.549 -14.280 -10.547  1.00 62.93           C  
ATOM   2717  CG  ASP F  35      22.373 -14.916 -11.711  1.00 80.76           C  
ATOM   2718  OD1 ASP F  35      21.813 -15.552 -12.634  1.00 78.61           O  
ATOM   2719  OD2 ASP F  35      23.632 -14.797 -11.724  1.00 80.59           O1-
ATOM   2720  H   ASP F  35      19.219 -14.628 -11.804  1.00 55.00           H  
ATOM   2721  HA  ASP F  35      20.561 -15.934  -9.525  1.00 59.65           H  
ATOM   2722  HB3 ASP F  35      22.155 -14.000  -9.685  1.00 62.93           H  
ATOM   2723  HB2 ASP F  35      21.304 -13.297 -10.948  1.00 62.93           H  
ATOM   2724  N   LEU F  36      18.565 -13.685  -8.698  1.00 58.31           N  
ATOM   2725  CA  LEU F  36      17.887 -13.080  -7.575  1.00 55.30           C  
ATOM   2726  C   LEU F  36      17.520 -14.079  -6.574  1.00 50.79           C  
ATOM   2727  O   LEU F  36      17.657 -13.747  -5.409  1.00 50.74           O  
ATOM   2728  CB  LEU F  36      16.683 -12.236  -8.097  1.00 58.95           C  
ATOM   2729  CG  LEU F  36      16.957 -11.105  -9.101  1.00 57.50           C  
ATOM   2730  CD1 LEU F  36      15.606 -10.495  -9.437  1.00 54.73           C  
ATOM   2731  CD2 LEU F  36      17.893  -9.984  -8.591  1.00 56.61           C  
ATOM   2732  H   LEU F  36      17.925 -13.763  -9.476  1.00 58.31           H  
ATOM   2733  HA  LEU F  36      18.560 -12.371  -7.093  1.00 55.30           H  
ATOM   2734  HB3 LEU F  36      16.130 -11.760  -7.287  1.00 58.95           H  
ATOM   2735  HB2 LEU F  36      15.923 -12.882  -8.537  1.00 58.95           H  
ATOM   2736  HG  LEU F  36      17.388 -11.626  -9.955  1.00 57.50           H  
ATOM   2737 HD11 LEU F  36      15.190  -9.980  -8.571  1.00 54.73           H  
ATOM   2738 HD12 LEU F  36      15.802  -9.740 -10.199  1.00 54.73           H  
ATOM   2739 HD13 LEU F  36      14.793 -11.148  -9.750  1.00 54.73           H  
ATOM   2740 HD21 LEU F  36      18.471  -9.644  -9.451  1.00 56.61           H  
ATOM   2741 HD22 LEU F  36      17.332  -9.139  -8.191  1.00 56.61           H  
ATOM   2742 HD23 LEU F  36      18.591 -10.305  -7.819  1.00 56.61           H  
ATOM   2743  N   ILE F  37      17.029 -15.289  -6.934  1.00 50.96           N  
ATOM   2744  CA  ILE F  37      16.643 -16.340  -5.923  1.00 48.42           C  
ATOM   2745  C   ILE F  37      17.840 -17.197  -5.528  1.00 48.47           C  
ATOM   2746  O   ILE F  37      17.724 -18.118  -4.694  1.00 53.41           O  
ATOM   2747  CB  ILE F  37      15.491 -17.272  -6.332  1.00 49.12           C  
ATOM   2748  CG1 ILE F  37      15.841 -17.983  -7.652  1.00 40.18           C  
ATOM   2749  CG2 ILE F  37      14.197 -16.458  -6.386  1.00 44.01           C  
ATOM   2750  CD1 ILE F  37      14.927 -19.109  -8.159  1.00 46.46           C  
ATOM   2751  H   ILE F  37      17.218 -15.600  -7.876  1.00 50.96           H  
ATOM   2752  HA  ILE F  37      16.410 -15.827  -4.990  1.00 48.42           H  
ATOM   2753  HB  ILE F  37      15.294 -18.073  -5.620  1.00 49.12           H  
ATOM   2754 HG13 ILE F  37      16.840 -18.389  -7.490  1.00 40.18           H  
ATOM   2755 HG12 ILE F  37      16.085 -17.230  -8.402  1.00 40.18           H  
ATOM   2756 HG21 ILE F  37      13.464 -16.809  -5.659  1.00 44.01           H  
ATOM   2757 HG22 ILE F  37      14.487 -15.419  -6.232  1.00 44.01           H  
ATOM   2758 HG23 ILE F  37      13.677 -16.540  -7.340  1.00 44.01           H  
ATOM   2759 HD11 ILE F  37      14.783 -18.836  -9.205  1.00 46.46           H  
ATOM   2760 HD12 ILE F  37      15.468 -20.053  -8.219  1.00 46.46           H  
ATOM   2761 HD13 ILE F  37      13.910 -19.225  -7.783  1.00 46.46           H  
ATOM   2762  N   ALA F  38      19.006 -16.897  -6.093  1.00 52.56           N  
ATOM   2763  CA  ALA F  38      20.277 -17.681  -5.903  1.00 54.47           C  
ATOM   2764  C   ALA F  38      20.894 -17.449  -4.518  1.00 52.63           C  
ATOM   2765  O   ALA F  38      20.713 -16.358  -4.048  1.00 43.11           O  
ATOM   2766  CB  ALA F  38      21.272 -17.390  -7.036  1.00 38.93           C  
ATOM   2767  H   ALA F  38      19.006 -15.987  -6.530  1.00 52.56           H  
ATOM   2768  HA  ALA F  38      19.951 -18.713  -6.032  1.00 54.47           H  
ATOM   2769  HB1 ALA F  38      21.799 -16.479  -6.749  1.00 38.93           H  
ATOM   2770  HB2 ALA F  38      21.983 -18.200  -7.194  1.00 38.93           H  
ATOM   2771  HB3 ALA F  38      20.690 -17.315  -7.955  1.00 38.93           H  
ATOM   2772  N   PRO F  39      21.681 -18.413  -4.031  1.00 50.14           N  
ATOM   2773  CA  PRO F  39      22.405 -18.308  -2.763  1.00 45.36           C  
ATOM   2774  C   PRO F  39      22.949 -16.911  -2.358  1.00 45.48           C  
ATOM   2775  O   PRO F  39      23.678 -16.352  -3.111  1.00 51.98           O  
ATOM   2776  CB  PRO F  39      23.414 -19.467  -2.857  1.00 48.24           C  
ATOM   2777  CG  PRO F  39      22.816 -20.500  -3.798  1.00 42.69           C  
ATOM   2778  CD  PRO F  39      21.955 -19.707  -4.726  1.00 42.71           C  
ATOM   2779  HA  PRO F  39      21.711 -18.581  -1.969  1.00 45.36           H  
ATOM   2780  HB3 PRO F  39      23.534 -19.988  -1.907  1.00 48.24           H  
ATOM   2781  HB2 PRO F  39      24.387 -19.096  -3.178  1.00 48.24           H  
ATOM   2782  HG3 PRO F  39      22.202 -21.309  -3.402  1.00 42.69           H  
ATOM   2783  HG2 PRO F  39      23.622 -20.944  -4.383  1.00 42.69           H  
ATOM   2784  HD2 PRO F  39      22.616 -19.700  -5.594  1.00 42.71           H  
ATOM   2785  HD3 PRO F  39      21.167 -20.363  -5.094  1.00 42.71           H  
ATOM   2786  N   GLY F  40      22.467 -16.339  -1.259  1.00 46.10           N  
ATOM   2787  CA  GLY F  40      22.927 -15.065  -0.643  1.00 53.29           C  
ATOM   2788  C   GLY F  40      22.472 -13.787  -1.411  1.00 49.88           C  
ATOM   2789  O   GLY F  40      22.833 -12.655  -1.032  1.00 44.07           O  
ATOM   2790  H   GLY F  40      21.930 -16.975  -0.688  1.00 46.10           H  
ATOM   2791  HA3 GLY F  40      24.014 -15.009  -0.585  1.00 53.29           H  
ATOM   2792  HA2 GLY F  40      22.614 -15.122   0.399  1.00 53.29           H  
ATOM   2793  N   GLY F  41      21.641 -13.940  -2.443  1.00 43.11           N  
ATOM   2794  CA  GLY F  41      21.053 -12.879  -3.218  1.00 43.36           C  
ATOM   2795  C   GLY F  41      19.864 -12.198  -2.527  1.00 54.50           C  
ATOM   2796  O   GLY F  41      19.716 -12.318  -1.332  1.00 58.01           O  
ATOM   2797  H   GLY F  41      21.490 -14.899  -2.724  1.00 43.11           H  
ATOM   2798  HA3 GLY F  41      20.722 -13.392  -4.121  1.00 43.36           H  
ATOM   2799  HA2 GLY F  41      21.978 -12.348  -3.441  1.00 43.36           H  
ATOM   2800  N   ILE F  42      19.081 -11.432  -3.246  1.00 48.81           N  
ATOM   2801  CA  ILE F  42      18.094 -10.472  -2.738  1.00 44.01           C  
ATOM   2802  C   ILE F  42      16.629 -11.035  -2.497  1.00 48.91           C  
ATOM   2803  O   ILE F  42      15.875 -10.484  -1.707  1.00 53.00           O  
ATOM   2804  CB  ILE F  42      18.024  -9.213  -3.657  1.00 49.84           C  
ATOM   2805  CG1 ILE F  42      17.247  -8.014  -2.976  1.00 51.97           C  
ATOM   2806  CG2 ILE F  42      17.343  -9.619  -4.985  1.00 57.15           C  
ATOM   2807  CD1 ILE F  42      17.446  -6.686  -3.668  1.00 51.29           C  
ATOM   2808  H   ILE F  42      19.397 -11.178  -4.172  1.00 48.81           H  
ATOM   2809  HA  ILE F  42      18.506 -10.058  -1.818  1.00 44.01           H  
ATOM   2810  HB  ILE F  42      19.031  -8.821  -3.800  1.00 49.84           H  
ATOM   2811 HG13 ILE F  42      17.643  -7.860  -1.973  1.00 51.97           H  
ATOM   2812 HG12 ILE F  42      16.203  -8.314  -3.063  1.00 51.97           H  
ATOM   2813 HG21 ILE F  42      17.595 -10.638  -5.278  1.00 57.15           H  
ATOM   2814 HG22 ILE F  42      16.263  -9.471  -5.015  1.00 57.15           H  
ATOM   2815 HG23 ILE F  42      17.847  -9.017  -5.741  1.00 57.15           H  
ATOM   2816 HD11 ILE F  42      16.984  -6.768  -4.651  1.00 51.29           H  
ATOM   2817 HD12 ILE F  42      16.978  -5.822  -3.196  1.00 51.29           H  
ATOM   2818 HD13 ILE F  42      18.515  -6.498  -3.767  1.00 51.29           H  
ATOM   2819  N   ALA F  43      16.383 -12.168  -3.138  1.00 48.04           N  
ATOM   2820  CA  ALA F  43      15.071 -12.901  -3.006  1.00 46.81           C  
ATOM   2821  C   ALA F  43      15.420 -14.278  -2.547  1.00 49.81           C  
ATOM   2822  O   ALA F  43      14.607 -15.177  -2.846  1.00 49.94           O  
ATOM   2823  CB  ALA F  43      14.302 -12.852  -4.326  1.00 43.29           C  
ATOM   2824  H   ALA F  43      17.141 -12.480  -3.728  1.00 48.04           H  
ATOM   2825  HA  ALA F  43      14.374 -12.442  -2.305  1.00 46.81           H  
ATOM   2826  HB1 ALA F  43      14.935 -12.751  -5.207  1.00 43.29           H  
ATOM   2827  HB2 ALA F  43      13.587 -13.652  -4.518  1.00 43.29           H  
ATOM   2828  HB3 ALA F  43      13.675 -11.960  -4.313  1.00 43.29           H  
ATOM   2829  N   PHE F  44      16.595 -14.538  -1.852  1.00 54.36           N  
ATOM   2830  CA  PHE F  44      17.005 -15.906  -1.542  1.00 48.36           C  
ATOM   2831  C   PHE F  44      16.101 -16.662  -0.484  1.00 51.58           C  
ATOM   2832  O   PHE F  44      15.539 -17.752  -0.840  1.00 53.14           O  
ATOM   2833  CB  PHE F  44      18.496 -15.941  -1.248  1.00 48.83           C  
ATOM   2834  CG  PHE F  44      19.130 -17.095  -0.465  1.00 45.40           C  
ATOM   2835  CD1 PHE F  44      19.028 -18.303  -1.143  1.00 43.88           C  
ATOM   2836  CD2 PHE F  44      19.510 -17.084   0.835  1.00 45.39           C  
ATOM   2837  CE1 PHE F  44      19.386 -19.497  -0.506  1.00 44.71           C  
ATOM   2838  CE2 PHE F  44      19.824 -18.263   1.532  1.00 45.63           C  
ATOM   2839  CZ  PHE F  44      19.744 -19.512   0.841  1.00 47.35           C  
ATOM   2840  H   PHE F  44      17.189 -13.777  -1.556  1.00 54.36           H  
ATOM   2841  HA  PHE F  44      16.838 -16.338  -2.529  1.00 48.36           H  
ATOM   2842  HB3 PHE F  44      18.877 -15.011  -0.826  1.00 48.83           H  
ATOM   2843  HB2 PHE F  44      19.012 -15.911  -2.208  1.00 48.83           H  
ATOM   2844  HD1 PHE F  44      18.747 -18.427  -2.178  1.00 43.88           H  
ATOM   2845  HD2 PHE F  44      19.615 -16.198   1.444  1.00 45.39           H  
ATOM   2846  HE1 PHE F  44      19.373 -20.410  -1.083  1.00 44.71           H  
ATOM   2847  HE2 PHE F  44      19.920 -18.271   2.608  1.00 45.63           H  
ATOM   2848  HZ  PHE F  44      19.983 -20.381   1.436  1.00 47.35           H  
ATOM   2849  N   SER F  45      16.014 -16.116   0.765  1.00 49.47           N  
ATOM   2850  CA  SER F  45      15.065 -16.552   1.751  1.00 55.38           C  
ATOM   2851  C   SER F  45      13.675 -16.086   1.386  1.00 58.49           C  
ATOM   2852  O   SER F  45      13.495 -15.021   0.839  1.00 56.28           O  
ATOM   2853  CB  SER F  45      15.524 -15.922   3.144  1.00 60.92           C  
ATOM   2854  OG  SER F  45      14.746 -16.317   4.298  1.00 59.96           O  
ATOM   2855  H   SER F  45      16.476 -15.219   0.803  1.00 49.47           H  
ATOM   2856  HA  SER F  45      15.040 -17.640   1.808  1.00 55.38           H  
ATOM   2857  HB3 SER F  45      15.481 -14.833   3.106  1.00 60.92           H  
ATOM   2858  HB2 SER F  45      16.575 -16.168   3.300  1.00 60.92           H  
ATOM   2859  HG  SER F  45      15.007 -17.234   4.409  1.00 59.96           H  
ATOM   2860  N   GLN F  46      12.665 -16.786   1.894  1.00 64.62           N  
ATOM   2861  CA  GLN F  46      11.258 -16.316   2.053  1.00 62.03           C  
ATOM   2862  C   GLN F  46      11.037 -14.990   2.822  1.00 60.73           C  
ATOM   2863  O   GLN F  46      10.118 -14.263   2.479  1.00 57.38           O  
ATOM   2864  CB  GLN F  46      10.455 -17.431   2.805  1.00 61.48           C  
ATOM   2865  CG  GLN F  46      10.112 -18.458   1.731  1.00 85.83           C  
ATOM   2866  CD  GLN F  46       8.876 -18.014   0.886  1.00 94.41           C  
ATOM   2867  OE1 GLN F  46       8.285 -16.952   1.110  1.00 97.77           O  
ATOM   2868  NE2 GLN F  46       8.521 -18.775  -0.143  1.00 94.02           N  
ATOM   2869  H   GLN F  46      13.004 -17.549   2.462  1.00 64.62           H  
ATOM   2870  HA  GLN F  46      10.837 -16.133   1.065  1.00 62.03           H  
ATOM   2871  HB3 GLN F  46       9.526 -16.975   3.145  1.00 61.48           H  
ATOM   2872  HB2 GLN F  46      11.065 -17.716   3.662  1.00 61.48           H  
ATOM   2873  HG3 GLN F  46       9.825 -19.345   2.296  1.00 85.83           H  
ATOM   2874  HG2 GLN F  46      10.906 -18.750   1.044  1.00 85.83           H  
ATOM   2875 HE22 GLN F  46       7.815 -18.356  -0.732  1.00 94.02           H  
ATOM   2876 HE21 GLN F  46       9.019 -19.609  -0.418  1.00 94.02           H  
ATOM   2877  N   ARG F  47      11.962 -14.672   3.785  1.00 49.11           N  
ATOM   2878  CA  ARG F  47      11.993 -13.332   4.362  1.00 51.47           C  
ATOM   2879  C   ARG F  47      12.351 -12.133   3.405  1.00 54.19           C  
ATOM   2880  O   ARG F  47      11.749 -11.076   3.451  1.00 50.83           O  
ATOM   2881  CB  ARG F  47      12.985 -13.246   5.559  1.00 56.08           C  
ATOM   2882  CG  ARG F  47      12.583 -14.003   6.800  1.00 60.25           C  
ATOM   2883  CD  ARG F  47      13.785 -14.275   7.768  1.00 71.65           C  
ATOM   2884  NE  ARG F  47      14.542 -13.078   8.080  1.00 76.13           N  
ATOM   2885  CZ  ARG F  47      15.805 -12.921   8.530  1.00 80.73           C  
ATOM   2886  NH1 ARG F  47      16.134 -11.597   8.818  1.00 77.49           N  
ATOM   2887  NH2 ARG F  47      16.684 -13.925   8.596  1.00 88.02           N1+
ATOM   2888  H   ARG F  47      12.712 -15.348   3.765  1.00 49.11           H  
ATOM   2889  HA  ARG F  47      10.989 -13.119   4.729  1.00 51.47           H  
ATOM   2890  HB3 ARG F  47      13.042 -12.199   5.857  1.00 56.08           H  
ATOM   2891  HB2 ARG F  47      14.002 -13.347   5.180  1.00 56.08           H  
ATOM   2892  HG3 ARG F  47      12.229 -14.894   6.282  1.00 60.25           H  
ATOM   2893  HG2 ARG F  47      11.654 -13.581   7.182  1.00 60.25           H  
ATOM   2894  HD3 ARG F  47      14.412 -15.106   7.446  1.00 71.65           H  
ATOM   2895  HD2 ARG F  47      13.371 -14.573   8.731  1.00 71.65           H  
ATOM   2896  HE  ARG F  47      13.975 -12.243   8.118  1.00 76.13           H  
ATOM   2897 HH12 ARG F  47      17.071 -11.313   9.068  1.00 77.49           H  
ATOM   2898 HH11 ARG F  47      15.491 -10.836   8.652  1.00 77.49           H  
ATOM   2899 HH22 ARG F  47      17.618 -13.854   8.976  1.00 88.02           H  
ATOM   2900 HH21 ARG F  47      16.454 -14.718   8.016  1.00 88.02           H  
ATOM   2901  N   ASP F  48      13.257 -12.494   2.484  1.00 55.68           N  
ATOM   2902  CA  ASP F  48      13.853 -11.590   1.593  1.00 59.21           C  
ATOM   2903  C   ASP F  48      12.861 -11.381   0.502  1.00 51.18           C  
ATOM   2904  O   ASP F  48      12.525 -10.285   0.094  1.00 52.26           O  
ATOM   2905  CB  ASP F  48      15.199 -12.054   0.987  1.00 59.50           C  
ATOM   2906  CG  ASP F  48      16.251 -12.715   1.853  1.00 62.78           C  
ATOM   2907  OD1 ASP F  48      17.053 -13.428   1.243  1.00 71.86           O  
ATOM   2908  OD2 ASP F  48      16.338 -12.357   3.036  1.00 59.65           O1-
ATOM   2909  H   ASP F  48      13.371 -13.488   2.342  1.00 55.68           H  
ATOM   2910  HA  ASP F  48      14.215 -10.753   2.190  1.00 59.21           H  
ATOM   2911  HB3 ASP F  48      15.776 -11.243   0.542  1.00 59.50           H  
ATOM   2912  HB2 ASP F  48      15.009 -12.652   0.096  1.00 59.50           H  
ATOM   2913  N   ARG F  49      12.214 -12.468  -0.018  1.00 51.31           N  
ATOM   2914  CA  ARG F  49      11.067 -12.409  -0.874  1.00 46.48           C  
ATOM   2915  C   ARG F  49       9.969 -11.536  -0.260  1.00 47.59           C  
ATOM   2916  O   ARG F  49       9.636 -10.569  -0.911  1.00 44.98           O  
ATOM   2917  CB  ARG F  49      10.651 -13.899  -1.248  1.00 41.91           C  
ATOM   2918  CG  ARG F  49      11.724 -14.680  -1.996  1.00 45.59           C  
ATOM   2919  CD  ARG F  49      11.271 -16.119  -2.419  1.00 47.22           C  
ATOM   2920  NE  ARG F  49      12.379 -17.143  -2.606  1.00 40.74           N  
ATOM   2921  CZ  ARG F  49      12.418 -18.297  -3.251  1.00 50.52           C  
ATOM   2922  NH1 ARG F  49      11.318 -18.966  -3.662  1.00 49.84           N  
ATOM   2923  NH2 ARG F  49      13.602 -18.867  -3.315  1.00 54.91           N1+
ATOM   2924  H   ARG F  49      12.591 -13.324   0.361  1.00 51.31           H  
ATOM   2925  HA  ARG F  49      11.365 -12.023  -1.849  1.00 46.48           H  
ATOM   2926  HB3 ARG F  49       9.757 -13.858  -1.870  1.00 41.91           H  
ATOM   2927  HB2 ARG F  49      10.412 -14.520  -0.384  1.00 41.91           H  
ATOM   2928  HG3 ARG F  49      12.611 -14.704  -1.362  1.00 45.59           H  
ATOM   2929  HG2 ARG F  49      11.992 -14.067  -2.856  1.00 45.59           H  
ATOM   2930  HD3 ARG F  49      10.830 -16.144  -3.416  1.00 47.22           H  
ATOM   2931  HD2 ARG F  49      10.492 -16.518  -1.768  1.00 47.22           H  
ATOM   2932  HE  ARG F  49      13.271 -16.713  -2.409  1.00 40.74           H  
ATOM   2933 HH12 ARG F  49      11.398 -19.748  -4.295  1.00 49.84           H  
ATOM   2934 HH11 ARG F  49      10.341 -18.710  -3.662  1.00 49.84           H  
ATOM   2935 HH22 ARG F  49      13.728 -19.719  -3.842  1.00 54.91           H  
ATOM   2936 HH21 ARG F  49      14.391 -18.485  -2.812  1.00 54.91           H  
ATOM   2937  N   ALA F  50       9.510 -11.799   0.993  1.00 53.14           N  
ATOM   2938  CA  ALA F  50       8.459 -11.061   1.723  1.00 54.36           C  
ATOM   2939  C   ALA F  50       8.680  -9.530   1.784  1.00 50.64           C  
ATOM   2940  O   ALA F  50       7.713  -8.735   1.573  1.00 45.37           O  
ATOM   2941  CB  ALA F  50       8.181 -11.629   3.123  1.00 38.55           C  
ATOM   2942  H   ALA F  50       9.734 -12.678   1.436  1.00 53.14           H  
ATOM   2943  HA  ALA F  50       7.589 -11.217   1.084  1.00 54.36           H  
ATOM   2944  HB1 ALA F  50       7.364 -11.034   3.531  1.00 38.55           H  
ATOM   2945  HB2 ALA F  50       7.822 -12.658   3.121  1.00 38.55           H  
ATOM   2946  HB3 ALA F  50       8.952 -11.571   3.892  1.00 38.55           H  
ATOM   2947  N   LEU F  51       9.939  -9.134   1.904  1.00 47.17           N  
ATOM   2948  CA  LEU F  51      10.386  -7.769   1.896  1.00 49.23           C  
ATOM   2949  C   LEU F  51      10.153  -7.168   0.509  1.00 59.13           C  
ATOM   2950  O   LEU F  51       9.481  -6.144   0.425  1.00 57.69           O  
ATOM   2951  CB  LEU F  51      11.886  -7.803   2.177  1.00  0.00           C  
ATOM   2952  CG  LEU F  51      12.491  -6.502   2.726  1.00  0.00           C  
ATOM   2953  CD1 LEU F  51      13.600  -6.851   3.701  1.00  0.00           C  
ATOM   2954  CD2 LEU F  51      12.938  -5.544   1.572  1.00  0.00           C  
ATOM   2955  H   LEU F  51      10.648  -9.817   2.127  1.00 47.17           H  
ATOM   2956  HA  LEU F  51       9.809  -7.156   2.589  1.00 49.23           H  
ATOM   2957  HB3 LEU F  51      12.470  -8.148   1.323  1.00  0.00           H  
ATOM   2958  HB2 LEU F  51      12.065  -8.647   2.843  1.00  0.00           H  
ATOM   2959  HG  LEU F  51      11.843  -5.993   3.439  1.00  0.00           H  
ATOM   2960 HD11 LEU F  51      14.517  -6.348   3.394  1.00  0.00           H  
ATOM   2961 HD12 LEU F  51      13.343  -6.409   4.664  1.00  0.00           H  
ATOM   2962 HD13 LEU F  51      13.784  -7.922   3.785  1.00  0.00           H  
ATOM   2963 HD21 LEU F  51      12.247  -4.730   1.351  1.00  0.00           H  
ATOM   2964 HD22 LEU F  51      13.918  -5.113   1.778  1.00  0.00           H  
ATOM   2965 HD23 LEU F  51      12.903  -6.043   0.604  1.00  0.00           H  
ATOM   2966  N   CYS F  52      10.544  -7.787  -0.576  1.00 54.21           N  
ATOM   2967  CA  CYS F  52      10.333  -7.409  -1.972  1.00 42.51           C  
ATOM   2968  C   CYS F  52       8.822  -7.411  -2.367  1.00 46.55           C  
ATOM   2969  O   CYS F  52       8.415  -6.476  -2.987  1.00 44.75           O  
ATOM   2970  CB  CYS F  52      11.163  -8.291  -2.854  1.00 44.37           C  
ATOM   2971  SG  CYS F  52      12.917  -7.934  -2.495  1.00 60.43           S  
ATOM   2972  H   CYS F  52      10.862  -8.741  -0.487  1.00 54.21           H  
ATOM   2973  HA  CYS F  52      10.654  -6.368  -1.953  1.00 42.51           H  
ATOM   2974  HB3 CYS F  52      10.936  -7.976  -3.873  1.00 44.37           H  
ATOM   2975  HB2 CYS F  52      11.057  -9.375  -2.894  1.00 44.37           H  
ATOM   2976  N   LEU F  53       8.032  -8.288  -1.721  1.00 44.04           N  
ATOM   2977  CA  LEU F  53       6.588  -8.289  -1.768  1.00 44.67           C  
ATOM   2978  C   LEU F  53       5.891  -7.116  -1.102  1.00 50.62           C  
ATOM   2979  O   LEU F  53       4.756  -6.781  -1.408  1.00 50.20           O  
ATOM   2980  CB  LEU F  53       5.943  -9.692  -1.583  1.00 47.96           C  
ATOM   2981  CG  LEU F  53       6.279 -10.743  -2.666  1.00 46.67           C  
ATOM   2982  CD1 LEU F  53       6.307 -12.096  -2.097  1.00 44.77           C  
ATOM   2983  CD2 LEU F  53       5.302 -10.642  -3.877  1.00 50.70           C  
ATOM   2984  H   LEU F  53       8.503  -8.986  -1.163  1.00 44.04           H  
ATOM   2985  HA  LEU F  53       6.412  -8.179  -2.838  1.00 44.67           H  
ATOM   2986  HB3 LEU F  53       4.856  -9.608  -1.568  1.00 47.96           H  
ATOM   2987  HB2 LEU F  53       6.170  -9.989  -0.559  1.00 47.96           H  
ATOM   2988  HG  LEU F  53       7.265 -10.616  -3.113  1.00 46.67           H  
ATOM   2989 HD11 LEU F  53       7.270 -12.386  -1.677  1.00 44.77           H  
ATOM   2990 HD12 LEU F  53       5.577 -12.180  -1.292  1.00 44.77           H  
ATOM   2991 HD13 LEU F  53       6.110 -12.912  -2.793  1.00 44.77           H  
ATOM   2992 HD21 LEU F  53       5.781 -10.093  -4.687  1.00 50.70           H  
ATOM   2993 HD22 LEU F  53       4.993 -11.609  -4.274  1.00 50.70           H  
ATOM   2994 HD23 LEU F  53       4.396 -10.055  -3.722  1.00 50.70           H  
ATOM   2995  N   ARG F  54       6.584  -6.418  -0.207  1.00 49.99           N  
ATOM   2996  CA  ARG F  54       6.161  -5.084   0.350  1.00 47.60           C  
ATOM   2997  C   ARG F  54       6.317  -4.009  -0.712  1.00 51.28           C  
ATOM   2998  O   ARG F  54       5.449  -3.147  -0.824  1.00 47.24           O  
ATOM   2999  CB  ARG F  54       6.761  -4.611   1.721  1.00 49.06           C  
ATOM   3000  CG  ARG F  54       6.525  -5.666   2.835  1.00 49.62           C  
ATOM   3001  CD  ARG F  54       7.202  -5.252   4.238  1.00 55.72           C  
ATOM   3002  NE  ARG F  54       6.810  -3.948   4.967  1.00 61.83           N  
ATOM   3003  CZ  ARG F  54       7.214  -3.462   6.159  1.00 56.22           C  
ATOM   3004  NH1 ARG F  54       7.995  -4.150   6.954  1.00 68.27           N  
ATOM   3005  NH2 ARG F  54       6.804  -2.307   6.588  1.00 49.15           N1+
ATOM   3006  H   ARG F  54       7.498  -6.740   0.080  1.00 49.99           H  
ATOM   3007  HA  ARG F  54       5.097  -5.104   0.585  1.00 47.60           H  
ATOM   3008  HB3 ARG F  54       6.141  -3.762   2.010  1.00 49.06           H  
ATOM   3009  HB2 ARG F  54       7.775  -4.270   1.512  1.00 49.06           H  
ATOM   3010  HG3 ARG F  54       6.916  -6.630   2.509  1.00 49.62           H  
ATOM   3011  HG2 ARG F  54       5.455  -5.672   3.043  1.00 49.62           H  
ATOM   3012  HD3 ARG F  54       8.290  -5.215   4.176  1.00 55.72           H  
ATOM   3013  HD2 ARG F  54       6.969  -6.140   4.825  1.00 55.72           H  
ATOM   3014  HE  ARG F  54       5.980  -3.600   4.508  1.00 61.83           H  
ATOM   3015 HH12 ARG F  54       8.285  -3.851   7.874  1.00 68.27           H  
ATOM   3016 HH11 ARG F  54       8.341  -5.069   6.719  1.00 68.27           H  
ATOM   3017 HH22 ARG F  54       6.991  -1.996   7.530  1.00 49.15           H  
ATOM   3018 HH21 ARG F  54       6.057  -1.855   6.079  1.00 49.15           H  
ATOM   3019  N   ASP F  55       7.382  -4.025  -1.551  1.00 60.65           N  
ATOM   3020  CA  ASP F  55       7.485  -3.114  -2.704  1.00 55.83           C  
ATOM   3021  C   ASP F  55       6.419  -3.380  -3.761  1.00 50.71           C  
ATOM   3022  O   ASP F  55       5.766  -2.350  -4.168  1.00 48.58           O  
ATOM   3023  CB  ASP F  55       8.923  -2.892  -3.243  1.00 55.10           C  
ATOM   3024  CG  ASP F  55       9.907  -2.397  -2.250  1.00 61.85           C  
ATOM   3025  OD1 ASP F  55      10.024  -1.161  -1.950  1.00 63.03           O  
ATOM   3026  OD2 ASP F  55      10.742  -3.287  -1.626  1.00 59.81           O  
ATOM   3027  H   ASP F  55       8.118  -4.715  -1.503  1.00 60.65           H  
ATOM   3028  HA  ASP F  55       7.241  -2.096  -2.398  1.00 55.83           H  
ATOM   3029  HB3 ASP F  55       8.837  -2.211  -4.090  1.00 55.10           H  
ATOM   3030  HB2 ASP F  55       9.327  -3.830  -3.625  1.00 55.10           H  
ATOM   3031  HD2 ASP F  55      10.834  -3.026  -0.707  1.00  0.00           H  
ATOM   3032  N   TYR F  56       6.209  -4.683  -4.106  1.00 53.20           N  
ATOM   3033  CA  TYR F  56       5.084  -5.141  -4.962  1.00 52.39           C  
ATOM   3034  C   TYR F  56       3.685  -4.704  -4.418  1.00 55.05           C  
ATOM   3035  O   TYR F  56       2.680  -4.570  -5.144  1.00 60.59           O  
ATOM   3036  CB  TYR F  56       5.146  -6.637  -5.233  1.00 51.27           C  
ATOM   3037  CG  TYR F  56       6.109  -7.063  -6.300  1.00 50.15           C  
ATOM   3038  CD1 TYR F  56       7.383  -7.614  -5.996  1.00 41.79           C  
ATOM   3039  CD2 TYR F  56       5.656  -7.065  -7.662  1.00 43.38           C  
ATOM   3040  CE1 TYR F  56       8.242  -8.061  -6.969  1.00 45.57           C  
ATOM   3041  CE2 TYR F  56       6.561  -7.471  -8.697  1.00 42.11           C  
ATOM   3042  CZ  TYR F  56       7.839  -7.959  -8.341  1.00 49.06           C  
ATOM   3043  OH  TYR F  56       8.654  -8.338  -9.352  1.00 55.13           O  
ATOM   3044  H   TYR F  56       6.641  -5.388  -3.526  1.00 53.20           H  
ATOM   3045  HA  TYR F  56       5.275  -4.564  -5.866  1.00 52.39           H  
ATOM   3046  HB3 TYR F  56       4.175  -6.889  -5.659  1.00 51.27           H  
ATOM   3047  HB2 TYR F  56       5.320  -7.134  -4.279  1.00 51.27           H  
ATOM   3048  HD1 TYR F  56       7.739  -7.726  -4.982  1.00 41.79           H  
ATOM   3049  HD2 TYR F  56       4.677  -6.705  -7.944  1.00 43.38           H  
ATOM   3050  HE1 TYR F  56       9.229  -8.333  -6.626  1.00 45.57           H  
ATOM   3051  HE2 TYR F  56       6.336  -7.428  -9.753  1.00 42.11           H  
ATOM   3052  HH  TYR F  56       9.335  -7.662  -9.311  1.00 55.13           H  
ATOM   3053  N   GLY F  57       3.608  -4.588  -3.083  1.00 55.69           N  
ATOM   3054  CA  GLY F  57       2.424  -4.144  -2.299  1.00 52.79           C  
ATOM   3055  C   GLY F  57       2.219  -2.641  -2.541  1.00 52.33           C  
ATOM   3056  O   GLY F  57       1.119  -2.183  -2.722  1.00 57.28           O  
ATOM   3057  H   GLY F  57       4.365  -4.979  -2.541  1.00 55.69           H  
ATOM   3058  HA3 GLY F  57       2.482  -4.447  -1.254  1.00 52.79           H  
ATOM   3059  HA2 GLY F  57       1.538  -4.625  -2.713  1.00 52.79           H  
ATOM   3060  N   TRP F  58       3.265  -1.819  -2.445  1.00 51.70           N  
ATOM   3061  CA  TRP F  58       3.349  -0.350  -2.590  1.00 56.47           C  
ATOM   3062  C   TRP F  58       2.966   0.115  -3.969  1.00 52.67           C  
ATOM   3063  O   TRP F  58       2.151   1.016  -4.061  1.00 54.49           O  
ATOM   3064  CB  TRP F  58       4.696   0.227  -2.153  1.00 51.23           C  
ATOM   3065  CG  TRP F  58       5.114   1.556  -2.743  1.00 57.80           C  
ATOM   3066  CD1 TRP F  58       4.392   2.659  -2.629  1.00 57.02           C  
ATOM   3067  CD2 TRP F  58       6.308   1.959  -3.430  1.00 61.36           C  
ATOM   3068  NE1 TRP F  58       4.892   3.703  -3.339  1.00 56.57           N  
ATOM   3069  CE2 TRP F  58       6.208   3.355  -3.705  1.00 68.33           C  
ATOM   3070  CE3 TRP F  58       7.531   1.300  -3.824  1.00 56.33           C  
ATOM   3071  CZ2 TRP F  58       7.299   4.034  -4.295  1.00 66.43           C  
ATOM   3072  CZ3 TRP F  58       8.562   1.988  -4.465  1.00 66.01           C  
ATOM   3073  CH2 TRP F  58       8.503   3.414  -4.610  1.00 65.93           C  
ATOM   3074  H   TRP F  58       4.144  -2.312  -2.387  1.00 51.70           H  
ATOM   3075  HA  TRP F  58       2.627   0.177  -1.968  1.00 56.47           H  
ATOM   3076  HB3 TRP F  58       5.398  -0.534  -2.494  1.00 51.23           H  
ATOM   3077  HB2 TRP F  58       4.652   0.308  -1.067  1.00 51.23           H  
ATOM   3078  HD1 TRP F  58       3.412   2.735  -2.182  1.00 57.02           H  
ATOM   3079  HE1 TRP F  58       4.439   4.599  -3.446  1.00 56.57           H  
ATOM   3080  HE3 TRP F  58       7.583   0.225  -3.915  1.00 56.33           H  
ATOM   3081  HZ2 TRP F  58       7.206   5.095  -4.474  1.00 66.43           H  
ATOM   3082  HZ3 TRP F  58       9.392   1.367  -4.767  1.00 66.01           H  
ATOM   3083  HH2 TRP F  58       9.217   4.001  -5.168  1.00 65.93           H  
ATOM   3084  N   PHE F  59       3.386  -0.676  -4.916  1.00 56.47           N  
ATOM   3085  CA  PHE F  59       3.208  -0.399  -6.374  1.00 57.90           C  
ATOM   3086  C   PHE F  59       1.766  -0.621  -6.780  1.00 60.85           C  
ATOM   3087  O   PHE F  59       1.232   0.058  -7.682  1.00 56.36           O  
ATOM   3088  CB  PHE F  59       4.191  -1.256  -7.212  1.00 51.52           C  
ATOM   3089  CG  PHE F  59       5.727  -1.056  -7.071  1.00 54.40           C  
ATOM   3090  CD1 PHE F  59       6.283   0.255  -7.067  1.00 58.17           C  
ATOM   3091  CD2 PHE F  59       6.617  -2.153  -7.035  1.00 57.20           C  
ATOM   3092  CE1 PHE F  59       7.628   0.403  -7.214  1.00 63.38           C  
ATOM   3093  CE2 PHE F  59       7.998  -1.953  -7.166  1.00 55.86           C  
ATOM   3094  CZ  PHE F  59       8.481  -0.661  -7.208  1.00 57.77           C  
ATOM   3095  H   PHE F  59       4.082  -1.324  -4.576  1.00 56.47           H  
ATOM   3096  HA  PHE F  59       3.410   0.643  -6.623  1.00 57.90           H  
ATOM   3097  HB3 PHE F  59       3.974  -1.030  -8.256  1.00 51.52           H  
ATOM   3098  HB2 PHE F  59       4.144  -2.332  -7.046  1.00 51.52           H  
ATOM   3099  HD1 PHE F  59       5.722   1.178  -7.094  1.00 58.17           H  
ATOM   3100  HD2 PHE F  59       6.148  -3.121  -6.942  1.00 57.20           H  
ATOM   3101  HE1 PHE F  59       8.103   1.371  -7.287  1.00 63.38           H  
ATOM   3102  HE2 PHE F  59       8.642  -2.819  -7.149  1.00 55.86           H  
ATOM   3103  HZ  PHE F  59       9.526  -0.441  -7.371  1.00 57.77           H  
ATOM   3104  N   LEU F  60       0.977  -1.412  -6.066  1.00 60.95           N  
ATOM   3105  CA  LEU F  60      -0.493  -1.458  -6.126  1.00 50.84           C  
ATOM   3106  C   LEU F  60      -1.105  -0.231  -5.551  1.00 58.63           C  
ATOM   3107  O   LEU F  60      -1.939   0.437  -6.193  1.00 63.75           O  
ATOM   3108  CB  LEU F  60      -1.097  -2.760  -5.582  1.00 54.03           C  
ATOM   3109  CG  LEU F  60      -0.611  -4.060  -6.307  1.00 52.16           C  
ATOM   3110  CD1 LEU F  60      -0.697  -5.312  -5.445  1.00 59.55           C  
ATOM   3111  CD2 LEU F  60      -1.203  -4.350  -7.688  1.00 47.80           C  
ATOM   3112  H   LEU F  60       1.411  -1.874  -5.280  1.00 60.95           H  
ATOM   3113  HA  LEU F  60      -0.817  -1.476  -7.167  1.00 50.84           H  
ATOM   3114  HB3 LEU F  60      -2.179  -2.655  -5.661  1.00 54.03           H  
ATOM   3115  HB2 LEU F  60      -1.131  -2.837  -4.495  1.00 54.03           H  
ATOM   3116  HG  LEU F  60       0.459  -3.867  -6.381  1.00 52.16           H  
ATOM   3117 HD11 LEU F  60      -0.701  -6.202  -6.074  1.00 59.55           H  
ATOM   3118 HD12 LEU F  60       0.174  -5.357  -4.790  1.00 59.55           H  
ATOM   3119 HD13 LEU F  60      -1.592  -5.185  -4.836  1.00 59.55           H  
ATOM   3120 HD21 LEU F  60      -0.531  -3.951  -8.448  1.00 47.80           H  
ATOM   3121 HD22 LEU F  60      -1.407  -5.417  -7.783  1.00 47.80           H  
ATOM   3122 HD23 LEU F  60      -2.095  -3.754  -7.880  1.00 47.80           H  
ATOM   3123  N   HIS F  61      -0.828   0.107  -4.231  1.00 63.00           N  
ATOM   3124  CA  HIS F  61      -1.189   1.352  -3.606  1.00 60.81           C  
ATOM   3125  C   HIS F  61      -0.978   2.641  -4.505  1.00 58.23           C  
ATOM   3126  O   HIS F  61      -1.947   3.438  -4.749  1.00 58.42           O  
ATOM   3127  CB  HIS F  61      -0.563   1.637  -2.188  1.00 55.21           C  
ATOM   3128  CG  HIS F  61      -0.533   0.471  -1.239  1.00 50.04           C  
ATOM   3129  ND1 HIS F  61       0.402   0.338  -0.214  1.00 49.72           N  
ATOM   3130  CD2 HIS F  61      -1.223  -0.714  -1.224  1.00 50.90           C  
ATOM   3131  CE1 HIS F  61       0.269  -0.839   0.379  1.00 53.80           C  
ATOM   3132  NE2 HIS F  61      -0.757  -1.549  -0.149  1.00 51.90           N  
ATOM   3133  H   HIS F  61      -0.207  -0.496  -3.712  1.00 63.00           H  
ATOM   3134  HA  HIS F  61      -2.275   1.290  -3.539  1.00 60.81           H  
ATOM   3135  HB3 HIS F  61      -1.192   2.396  -1.722  1.00 55.21           H  
ATOM   3136  HB2 HIS F  61       0.443   2.041  -2.303  1.00 55.21           H  
ATOM   3137  HD2 HIS F  61      -2.051  -1.050  -1.831  1.00 50.90           H  
ATOM   3138  HE1 HIS F  61       0.831  -1.101   1.264  1.00 53.80           H  
ATOM   3139  HD1 HIS F  61       1.022   1.103   0.015  1.00 49.72           H  
ATOM   3140  N   LEU F  62       0.178   2.718  -5.146  1.00 56.35           N  
ATOM   3141  CA  LEU F  62       0.582   3.855  -6.018  1.00 57.48           C  
ATOM   3142  C   LEU F  62      -0.232   3.795  -7.382  1.00 66.05           C  
ATOM   3143  O   LEU F  62      -0.847   4.777  -7.654  1.00 66.56           O  
ATOM   3144  CB  LEU F  62       2.121   4.099  -6.205  1.00 64.34           C  
ATOM   3145  CG  LEU F  62       2.576   5.388  -6.860  1.00 66.34           C  
ATOM   3146  CD1 LEU F  62       1.913   6.675  -6.249  1.00 72.48           C  
ATOM   3147  CD2 LEU F  62       4.080   5.433  -7.239  1.00 61.90           C  
ATOM   3148  H   LEU F  62       0.803   1.928  -5.075  1.00 56.35           H  
ATOM   3149  HA  LEU F  62       0.329   4.742  -5.437  1.00 57.48           H  
ATOM   3150  HB3 LEU F  62       2.516   3.284  -6.812  1.00 64.34           H  
ATOM   3151  HB2 LEU F  62       2.702   4.111  -5.283  1.00 64.34           H  
ATOM   3152  HG  LEU F  62       2.110   5.395  -7.845  1.00 66.34           H  
ATOM   3153 HD11 LEU F  62       2.545   7.539  -6.449  1.00 72.48           H  
ATOM   3154 HD12 LEU F  62       1.023   6.991  -6.793  1.00 72.48           H  
ATOM   3155 HD13 LEU F  62       1.649   6.711  -5.192  1.00 72.48           H  
ATOM   3156 HD21 LEU F  62       4.366   4.519  -7.759  1.00 61.90           H  
ATOM   3157 HD22 LEU F  62       4.328   6.154  -8.018  1.00 61.90           H  
ATOM   3158 HD23 LEU F  62       4.729   5.690  -6.401  1.00 61.90           H  
ATOM   3159  N   ILE F  63      -0.300   2.731  -8.159  1.00 66.88           N  
ATOM   3160  CA  ILE F  63      -1.093   2.642  -9.408  1.00 63.40           C  
ATOM   3161  C   ILE F  63      -2.614   2.812  -9.009  1.00 68.04           C  
ATOM   3162  O   ILE F  63      -3.354   3.522  -9.705  1.00 66.68           O  
ATOM   3163  CB  ILE F  63      -0.818   1.331 -10.213  1.00 65.57           C  
ATOM   3164  CG1 ILE F  63      -0.712   1.569 -11.720  1.00 63.25           C  
ATOM   3165  CG2 ILE F  63      -1.654   0.162  -9.875  1.00 69.05           C  
ATOM   3166  CD1 ILE F  63      -2.036   1.745 -12.489  1.00 60.11           C  
ATOM   3167  H   ILE F  63       0.020   1.856  -7.768  1.00 66.88           H  
ATOM   3168  HA  ILE F  63      -0.865   3.539  -9.984  1.00 63.40           H  
ATOM   3169  HB  ILE F  63       0.202   1.027  -9.976  1.00 65.57           H  
ATOM   3170 HG13 ILE F  63      -0.085   0.807 -12.183  1.00 63.25           H  
ATOM   3171 HG12 ILE F  63      -0.112   2.455 -11.928  1.00 63.25           H  
ATOM   3172 HG21 ILE F  63      -1.281  -0.792 -10.248  1.00 69.05           H  
ATOM   3173 HG22 ILE F  63      -1.745   0.232  -8.791  1.00 69.05           H  
ATOM   3174 HG23 ILE F  63      -2.663   0.178 -10.288  1.00 69.05           H  
ATOM   3175 HD11 ILE F  63      -2.368   2.782 -12.430  1.00 60.11           H  
ATOM   3176 HD12 ILE F  63      -1.815   1.722 -13.556  1.00 60.11           H  
ATOM   3177 HD13 ILE F  63      -2.742   0.915 -12.456  1.00 60.11           H  
ATOM   3178  N   THR F  64      -3.128   2.148  -7.917  1.00 66.51           N  
ATOM   3179  CA  THR F  64      -4.491   2.170  -7.428  1.00 62.62           C  
ATOM   3180  C   THR F  64      -4.896   3.632  -7.269  1.00 63.99           C  
ATOM   3181  O   THR F  64      -5.914   4.039  -7.811  1.00 68.81           O  
ATOM   3182  CB  THR F  64      -4.677   1.368  -6.085  1.00 56.35           C  
ATOM   3183  OG1 THR F  64      -4.404   0.008  -6.322  1.00 58.63           O  
ATOM   3184  CG2 THR F  64      -6.118   1.333  -5.655  1.00 61.42           C  
ATOM   3185  H   THR F  64      -2.440   1.610  -7.410  1.00 66.51           H  
ATOM   3186  HA  THR F  64      -5.005   1.638  -8.228  1.00 62.62           H  
ATOM   3187  HB  THR F  64      -4.099   1.765  -5.250  1.00 56.35           H  
ATOM   3188  HG1 THR F  64      -3.446  -0.023  -6.366  1.00 58.63           H  
ATOM   3189 HG21 THR F  64      -6.339   0.515  -4.969  1.00 61.42           H  
ATOM   3190 HG22 THR F  64      -6.382   2.271  -5.167  1.00 61.42           H  
ATOM   3191 HG23 THR F  64      -6.865   1.284  -6.447  1.00 61.42           H  
ATOM   3192  N   PHE F  65      -3.955   4.366  -6.604  1.00 60.14           N  
ATOM   3193  CA  PHE F  65      -4.155   5.782  -6.250  1.00 65.96           C  
ATOM   3194  C   PHE F  65      -4.276   6.813  -7.390  1.00 66.43           C  
ATOM   3195  O   PHE F  65      -5.134   7.671  -7.485  1.00 64.09           O  
ATOM   3196  CB  PHE F  65      -3.176   6.248  -5.139  1.00 66.01           C  
ATOM   3197  CG  PHE F  65      -3.431   7.659  -4.656  1.00 63.52           C  
ATOM   3198  CD1 PHE F  65      -4.726   8.035  -4.309  1.00 68.71           C  
ATOM   3199  CD2 PHE F  65      -2.314   8.583  -4.617  1.00 68.32           C  
ATOM   3200  CE1 PHE F  65      -4.909   9.438  -4.185  1.00 71.79           C  
ATOM   3201  CE2 PHE F  65      -2.517   9.908  -4.359  1.00 67.10           C  
ATOM   3202  CZ  PHE F  65      -3.821  10.344  -4.199  1.00 71.01           C  
ATOM   3203  H   PHE F  65      -3.137   3.917  -6.217  1.00 60.14           H  
ATOM   3204  HA  PHE F  65      -5.148   5.718  -5.805  1.00 65.96           H  
ATOM   3205  HB3 PHE F  65      -2.194   6.145  -5.601  1.00 66.01           H  
ATOM   3206  HB2 PHE F  65      -3.177   5.585  -4.274  1.00 66.01           H  
ATOM   3207  HD1 PHE F  65      -5.468   7.279  -4.522  1.00 68.71           H  
ATOM   3208  HD2 PHE F  65      -1.306   8.292  -4.875  1.00 68.32           H  
ATOM   3209  HE1 PHE F  65      -5.940   9.745  -4.084  1.00 71.79           H  
ATOM   3210  HE2 PHE F  65      -1.725  10.630  -4.501  1.00 67.10           H  
ATOM   3211  HZ  PHE F  65      -3.963  11.406  -4.062  1.00 71.01           H  
ATOM   3212  N   CYS F  66      -3.304   6.583  -8.329  1.00 71.71           N  
ATOM   3213  CA  CYS F  66      -3.121   7.429  -9.522  1.00 73.93           C  
ATOM   3214  C   CYS F  66      -4.233   7.211 -10.581  1.00 79.85           C  
ATOM   3215  O   CYS F  66      -4.669   8.243 -11.157  1.00 73.56           O  
ATOM   3216  CB  CYS F  66      -1.703   7.205 -10.253  1.00 71.49           C  
ATOM   3217  SG  CYS F  66      -0.399   7.616  -8.993  1.00 89.16           S  
ATOM   3218  H   CYS F  66      -2.710   5.770  -8.252  1.00 71.71           H  
ATOM   3219  HA  CYS F  66      -3.132   8.460  -9.169  1.00 73.93           H  
ATOM   3220  HB3 CYS F  66      -1.655   7.937 -11.059  1.00 71.49           H  
ATOM   3221  HB2 CYS F  66      -1.567   6.246 -10.753  1.00 71.49           H  
ATOM   3222  HG  CYS F  66      -0.444   6.527  -8.220  1.00 89.16           H  
ATOM   3223  N   LEU F  67      -4.884   6.000 -10.667  1.00 75.88           N  
ATOM   3224  CA  LEU F  67      -6.107   5.695 -11.422  1.00 69.05           C  
ATOM   3225  C   LEU F  67      -7.296   6.476 -10.947  1.00 69.40           C  
ATOM   3226  O   LEU F  67      -8.094   6.924 -11.760  1.00 73.25           O  
ATOM   3227  CB  LEU F  67      -6.461   4.137 -11.360  1.00  0.00           C  
ATOM   3228  CG  LEU F  67      -5.566   3.258 -12.198  1.00  0.00           C  
ATOM   3229  CD1 LEU F  67      -5.739   1.798 -11.696  1.00  0.00           C  
ATOM   3230  CD2 LEU F  67      -5.995   3.363 -13.688  1.00  0.00           C  
ATOM   3231  H   LEU F  67      -4.620   5.223 -10.079  1.00 75.88           H  
ATOM   3232  HA  LEU F  67      -6.048   5.902 -12.491  1.00 69.05           H  
ATOM   3233  HB3 LEU F  67      -7.488   3.907 -11.643  1.00  0.00           H  
ATOM   3234  HB2 LEU F  67      -6.352   3.931 -10.296  1.00  0.00           H  
ATOM   3235  HG  LEU F  67      -4.573   3.672 -12.022  1.00  0.00           H  
ATOM   3236 HD11 LEU F  67      -4.715   1.424 -11.706  1.00  0.00           H  
ATOM   3237 HD12 LEU F  67      -5.957   1.659 -10.637  1.00  0.00           H  
ATOM   3238 HD13 LEU F  67      -6.226   1.111 -12.388  1.00  0.00           H  
ATOM   3239 HD21 LEU F  67      -5.087   3.199 -14.268  1.00  0.00           H  
ATOM   3240 HD22 LEU F  67      -6.672   2.581 -14.031  1.00  0.00           H  
ATOM   3241 HD23 LEU F  67      -6.363   4.333 -14.022  1.00  0.00           H  
ATOM   3242  N   LEU F  68      -7.419   6.544  -9.559  1.00 72.28           N  
ATOM   3243  CA  LEU F  68      -8.573   7.236  -8.865  1.00 66.52           C  
ATOM   3244  C   LEU F  68      -8.436   8.801  -9.015  1.00 66.68           C  
ATOM   3245  O   LEU F  68      -9.437   9.493  -9.263  1.00 72.69           O  
ATOM   3246  CB  LEU F  68      -8.672   6.776  -7.441  1.00 71.22           C  
ATOM   3247  CG  LEU F  68      -8.988   5.274  -7.311  1.00 62.80           C  
ATOM   3248  CD1 LEU F  68      -8.518   4.752  -5.864  1.00 71.67           C  
ATOM   3249  CD2 LEU F  68     -10.437   4.885  -7.664  1.00 49.88           C  
ATOM   3250  H   LEU F  68      -6.760   6.157  -8.899  1.00 72.28           H  
ATOM   3251  HA  LEU F  68      -9.456   6.972  -9.447  1.00 66.52           H  
ATOM   3252  HB3 LEU F  68      -9.494   7.367  -7.037  1.00 71.22           H  
ATOM   3253  HB2 LEU F  68      -7.722   7.056  -6.986  1.00 71.22           H  
ATOM   3254  HG  LEU F  68      -8.378   4.742  -8.041  1.00 62.80           H  
ATOM   3255 HD11 LEU F  68      -7.599   4.180  -5.987  1.00 71.67           H  
ATOM   3256 HD12 LEU F  68      -8.321   5.668  -5.307  1.00 71.67           H  
ATOM   3257 HD13 LEU F  68      -9.212   4.075  -5.366  1.00 71.67           H  
ATOM   3258 HD21 LEU F  68     -10.614   4.251  -8.533  1.00 49.88           H  
ATOM   3259 HD22 LEU F  68     -10.925   4.446  -6.794  1.00 49.88           H  
ATOM   3260 HD23 LEU F  68     -11.024   5.778  -7.882  1.00 49.88           H  
ATOM   3261  N   ALA F  69      -7.155   9.239  -9.007  1.00 66.43           N  
ATOM   3262  CA  ALA F  69      -6.813  10.643  -9.095  1.00 68.82           C  
ATOM   3263  C   ALA F  69      -6.892  11.044 -10.635  1.00 74.72           C  
ATOM   3264  O   ALA F  69      -6.967  12.237 -10.899  1.00 76.79           O  
ATOM   3265  CB  ALA F  69      -5.379  10.881  -8.633  1.00 69.97           C  
ATOM   3266  H   ALA F  69      -6.440   8.575  -8.747  1.00 66.43           H  
ATOM   3267  HA  ALA F  69      -7.421  11.212  -8.392  1.00 68.82           H  
ATOM   3268  HB1 ALA F  69      -5.308  10.751  -7.553  1.00 69.97           H  
ATOM   3269  HB2 ALA F  69      -4.593  10.311  -9.128  1.00 69.97           H  
ATOM   3270  HB3 ALA F  69      -5.109  11.920  -8.818  1.00 69.97           H  
ATOM   3271  N   GLY F  70      -6.687  10.114 -11.574  1.00 80.94           N  
ATOM   3272  CA  GLY F  70      -6.560  10.353 -13.025  1.00 69.85           C  
ATOM   3273  C   GLY F  70      -5.348  11.296 -13.172  1.00 77.51           C  
ATOM   3274  O   GLY F  70      -5.509  12.389 -13.819  1.00 85.46           O  
ATOM   3275  H   GLY F  70      -6.316   9.265 -11.171  1.00 80.94           H  
ATOM   3276  HA3 GLY F  70      -7.445  10.908 -13.336  1.00 69.85           H  
ATOM   3277  HA2 GLY F  70      -6.438   9.414 -13.564  1.00 69.85           H  
ATOM   3278  N   ASP F  71      -4.160  10.944 -12.701  1.00 70.89           N  
ATOM   3279  CA  ASP F  71      -3.112  11.925 -12.594  1.00 70.25           C  
ATOM   3280  C   ASP F  71      -1.878  11.112 -12.112  1.00 81.95           C  
ATOM   3281  O   ASP F  71      -1.857  10.504 -11.035  1.00 78.92           O  
ATOM   3282  CB  ASP F  71      -3.422  12.996 -11.531  1.00 77.28           C  
ATOM   3283  CG  ASP F  71      -2.486  14.158 -11.453  1.00 81.19           C  
ATOM   3284  OD1 ASP F  71      -2.681  14.957 -10.522  1.00 85.57           O  
ATOM   3285  OD2 ASP F  71      -1.566  14.282 -12.297  1.00 79.13           O1-
ATOM   3286  H   ASP F  71      -4.094  10.026 -12.286  1.00 70.89           H  
ATOM   3287  HA  ASP F  71      -3.055  12.436 -13.556  1.00 70.25           H  
ATOM   3288  HB3 ASP F  71      -3.489  12.544 -10.542  1.00 77.28           H  
ATOM   3289  HB2 ASP F  71      -4.342  13.492 -11.841  1.00 77.28           H  
ATOM   3290  N   LYS F  72      -0.880  11.160 -12.987  1.00 88.56           N  
ATOM   3291  CA  LYS F  72       0.498  10.789 -12.701  1.00 79.45           C  
ATOM   3292  C   LYS F  72       1.199  11.523 -11.526  1.00 85.03           C  
ATOM   3293  O   LYS F  72       2.132  10.911 -10.894  1.00 85.89           O  
ATOM   3294  CB  LYS F  72       1.242  10.762 -14.031  1.00  0.00           C  
ATOM   3295  CG  LYS F  72       1.264  12.092 -14.855  1.00  0.00           C  
ATOM   3296  CD  LYS F  72       1.973  11.934 -16.177  1.00  0.00           C  
ATOM   3297  CE  LYS F  72       2.103  13.195 -17.054  1.00  0.00           C  
ATOM   3298  NZ  LYS F  72       2.685  14.283 -16.324  1.00  0.00           N1+
ATOM   3299  H   LYS F  72      -0.978  11.750 -13.801  1.00 88.56           H  
ATOM   3300  HA  LYS F  72       0.305   9.779 -12.341  1.00 79.45           H  
ATOM   3301  HB3 LYS F  72       0.563  10.119 -14.590  1.00  0.00           H  
ATOM   3302  HB2 LYS F  72       2.234  10.312 -14.037  1.00  0.00           H  
ATOM   3303  HG3 LYS F  72       1.902  12.715 -14.229  1.00  0.00           H  
ATOM   3304  HG2 LYS F  72       0.276  12.549 -14.902  1.00  0.00           H  
ATOM   3305  HD3 LYS F  72       1.353  11.244 -16.749  1.00  0.00           H  
ATOM   3306  HD2 LYS F  72       2.924  11.430 -16.007  1.00  0.00           H  
ATOM   3307  HE3 LYS F  72       1.096  13.388 -17.425  1.00  0.00           H  
ATOM   3308  HE2 LYS F  72       2.790  12.934 -17.858  1.00  0.00           H  
ATOM   3309  HZ1 LYS F  72       2.946  14.978 -17.010  1.00  0.00           H  
ATOM   3310  HZ2 LYS F  72       1.998  14.641 -15.676  1.00  0.00           H  
ATOM   3311  HZ3 LYS F  72       3.511  13.996 -15.821  1.00  0.00           H  
ATOM   3312  N   GLY F  73       0.714  12.719 -11.132  1.00 84.63           N  
ATOM   3313  CA  GLY F  73       1.136  13.645 -10.068  1.00 80.42           C  
ATOM   3314  C   GLY F  73       1.771  12.843  -8.809  1.00 83.45           C  
ATOM   3315  O   GLY F  73       2.940  13.164  -8.524  1.00 77.99           O  
ATOM   3316  H   GLY F  73      -0.090  13.007 -11.671  1.00 84.63           H  
ATOM   3317  HA3 GLY F  73       0.240  14.130  -9.682  1.00 80.42           H  
ATOM   3318  HA2 GLY F  73       1.802  14.339 -10.581  1.00 80.42           H  
ATOM   3319  N   PRO F  74       1.090  11.867  -8.154  1.00 84.09           N  
ATOM   3320  CA  PRO F  74       1.582  11.092  -6.961  1.00 81.04           C  
ATOM   3321  C   PRO F  74       2.824  10.253  -7.226  1.00 81.82           C  
ATOM   3322  O   PRO F  74       3.607  10.138  -6.280  1.00 74.87           O  
ATOM   3323  CB  PRO F  74       0.357  10.315  -6.485  1.00 73.76           C  
ATOM   3324  CG  PRO F  74      -0.824  10.684  -7.327  1.00 74.57           C  
ATOM   3325  CD  PRO F  74      -0.200  11.327  -8.556  1.00 78.53           C  
ATOM   3326  HA  PRO F  74       1.811  11.921  -6.291  1.00 81.04           H  
ATOM   3327  HB3 PRO F  74       0.286  10.511  -5.415  1.00 73.76           H  
ATOM   3328  HB2 PRO F  74       0.534   9.256  -6.674  1.00 73.76           H  
ATOM   3329  HG3 PRO F  74      -1.363  11.502  -6.847  1.00 74.57           H  
ATOM   3330  HG2 PRO F  74      -1.630   9.978  -7.529  1.00 74.57           H  
ATOM   3331  HD2 PRO F  74       0.027  10.546  -9.282  1.00 78.53           H  
ATOM   3332  HD3 PRO F  74      -0.810  11.988  -9.171  1.00 78.53           H  
ATOM   3333  N   ILE F  75       2.914   9.659  -8.438  1.00 79.22           N  
ATOM   3334  CA  ILE F  75       4.129   9.078  -8.902  1.00 74.57           C  
ATOM   3335  C   ILE F  75       5.278  10.134  -9.013  1.00 75.09           C  
ATOM   3336  O   ILE F  75       6.306   9.940  -8.425  1.00 80.68           O  
ATOM   3337  CB  ILE F  75       4.034   8.488 -10.422  1.00 77.03           C  
ATOM   3338  CG1 ILE F  75       2.670   7.661 -10.534  1.00 70.95           C  
ATOM   3339  CG2 ILE F  75       5.245   7.668 -10.927  1.00 75.71           C  
ATOM   3340  CD1 ILE F  75       2.262   7.445 -11.992  1.00 68.86           C  
ATOM   3341  H   ILE F  75       2.128   9.680  -9.071  1.00 79.22           H  
ATOM   3342  HA  ILE F  75       4.312   8.214  -8.263  1.00 74.57           H  
ATOM   3343  HB  ILE F  75       3.940   9.304 -11.138  1.00 77.03           H  
ATOM   3344 HG13 ILE F  75       1.857   8.292 -10.176  1.00 70.95           H  
ATOM   3345 HG12 ILE F  75       2.719   6.647 -10.137  1.00 70.95           H  
ATOM   3346 HG21 ILE F  75       5.246   7.259 -11.937  1.00 75.71           H  
ATOM   3347 HG22 ILE F  75       6.101   8.336 -10.830  1.00 75.71           H  
ATOM   3348 HG23 ILE F  75       5.469   6.847 -10.246  1.00 75.71           H  
ATOM   3349 HD11 ILE F  75       1.228   7.153 -12.173  1.00 68.86           H  
ATOM   3350 HD12 ILE F  75       2.454   8.323 -12.609  1.00 68.86           H  
ATOM   3351 HD13 ILE F  75       2.888   6.634 -12.363  1.00 68.86           H  
ATOM   3352  N   GLU F  76       5.039  11.240  -9.755  1.00 75.40           N  
ATOM   3353  CA  GLU F  76       5.991  12.309 -10.047  1.00 70.38           C  
ATOM   3354  C   GLU F  76       6.535  13.156  -8.876  1.00 73.50           C  
ATOM   3355  O   GLU F  76       7.652  13.706  -8.937  1.00 73.84           O  
ATOM   3356  CB  GLU F  76       5.428  13.190 -11.242  1.00  0.00           C  
ATOM   3357  CG  GLU F  76       5.414  12.403 -12.600  1.00  0.00           C  
ATOM   3358  CD  GLU F  76       4.811  13.098 -13.815  1.00  0.00           C  
ATOM   3359  OE1 GLU F  76       4.828  12.464 -14.894  1.00  0.00           O  
ATOM   3360  OE2 GLU F  76       4.501  14.258 -13.788  1.00  0.00           O1-
ATOM   3361  H   GLU F  76       4.081  11.543  -9.855  1.00 75.40           H  
ATOM   3362  HA  GLU F  76       6.839  11.787 -10.489  1.00 70.38           H  
ATOM   3363  HB3 GLU F  76       6.094  14.048 -11.335  1.00  0.00           H  
ATOM   3364  HB2 GLU F  76       4.407  13.528 -11.064  1.00  0.00           H  
ATOM   3365  HG3 GLU F  76       4.986  11.410 -12.463  1.00  0.00           H  
ATOM   3366  HG2 GLU F  76       6.432  12.126 -12.872  1.00  0.00           H  
ATOM   3367  N   SER F  77       5.708  13.297  -7.810  1.00 86.71           N  
ATOM   3368  CA  SER F  77       6.077  13.821  -6.477  1.00 81.92           C  
ATOM   3369  C   SER F  77       6.561  12.697  -5.536  1.00 75.94           C  
ATOM   3370  O   SER F  77       7.769  12.371  -5.602  1.00 79.92           O  
ATOM   3371  CB  SER F  77       4.817  14.617  -5.956  1.00 72.17           C  
ATOM   3372  OG  SER F  77       3.678  13.795  -5.813  1.00 80.29           O  
ATOM   3373  H   SER F  77       4.790  12.897  -7.937  1.00 86.71           H  
ATOM   3374  HA  SER F  77       6.907  14.525  -6.532  1.00 81.92           H  
ATOM   3375  HB3 SER F  77       4.562  15.498  -6.546  1.00 72.17           H  
ATOM   3376  HB2 SER F  77       5.043  15.021  -4.970  1.00 72.17           H  
ATOM   3377  HG  SER F  77       3.159  13.970  -6.602  1.00 80.29           H  
ATOM   3378  N   ILE F  78       5.673  12.265  -4.610  1.00 76.36           N  
ATOM   3379  CA  ILE F  78       6.068  11.516  -3.487  1.00 79.26           C  
ATOM   3380  C   ILE F  78       6.508  10.091  -3.717  1.00 73.01           C  
ATOM   3381  O   ILE F  78       7.271   9.556  -2.906  1.00 74.69           O  
ATOM   3382  CB  ILE F  78       4.954  11.401  -2.412  1.00 78.95           C  
ATOM   3383  CG1 ILE F  78       5.504  11.337  -0.933  1.00 72.79           C  
ATOM   3384  CG2 ILE F  78       3.713  10.491  -2.578  1.00 64.75           C  
ATOM   3385  CD1 ILE F  78       4.822  12.304   0.076  1.00 56.28           C  
ATOM   3386  H   ILE F  78       4.697  12.522  -4.576  1.00 76.36           H  
ATOM   3387  HA  ILE F  78       6.900  12.097  -3.088  1.00 79.26           H  
ATOM   3388  HB  ILE F  78       4.472  12.377  -2.472  1.00 78.95           H  
ATOM   3389 HG13 ILE F  78       6.594  11.365  -0.950  1.00 72.79           H  
ATOM   3390 HG12 ILE F  78       5.265  10.342  -0.558  1.00 72.79           H  
ATOM   3391 HG21 ILE F  78       4.004   9.451  -2.430  1.00 64.75           H  
ATOM   3392 HG22 ILE F  78       2.893  10.727  -1.900  1.00 64.75           H  
ATOM   3393 HG23 ILE F  78       3.201  10.531  -3.539  1.00 64.75           H  
ATOM   3394 HD11 ILE F  78       3.759  12.096   0.194  1.00 56.28           H  
ATOM   3395 HD12 ILE F  78       5.283  12.140   1.050  1.00 56.28           H  
ATOM   3396 HD13 ILE F  78       5.132  13.320  -0.170  1.00 56.28           H  
ATOM   3397  N   GLY F  79       6.086   9.416  -4.821  1.00 72.68           N  
ATOM   3398  CA  GLY F  79       6.609   8.120  -5.321  1.00 79.09           C  
ATOM   3399  C   GLY F  79       8.122   8.365  -5.761  1.00 79.74           C  
ATOM   3400  O   GLY F  79       8.948   7.603  -5.288  1.00 80.88           O  
ATOM   3401  H   GLY F  79       5.491   9.896  -5.481  1.00 72.68           H  
ATOM   3402  HA3 GLY F  79       5.944   7.763  -6.107  1.00 79.09           H  
ATOM   3403  HA2 GLY F  79       6.647   7.409  -4.496  1.00 79.09           H  
ATOM   3404  N   LEU F  80       8.324   9.324  -6.667  1.00 77.12           N  
ATOM   3405  CA  LEU F  80       9.649   9.634  -7.232  1.00 85.10           C  
ATOM   3406  C   LEU F  80      10.842  10.011  -6.220  1.00 79.59           C  
ATOM   3407  O   LEU F  80      11.993   9.645  -6.482  1.00 88.79           O  
ATOM   3408  CB  LEU F  80       9.621  10.597  -8.497  1.00  0.00           C  
ATOM   3409  CG  LEU F  80      10.897  11.121  -9.055  1.00  0.00           C  
ATOM   3410  CD1 LEU F  80      11.712   9.867  -9.465  1.00  0.00           C  
ATOM   3411  CD2 LEU F  80      10.736  12.139 -10.248  1.00  0.00           C  
ATOM   3412  H   LEU F  80       7.471   9.740  -7.014  1.00 77.12           H  
ATOM   3413  HA  LEU F  80       9.887   8.667  -7.674  1.00 85.10           H  
ATOM   3414  HB3 LEU F  80       9.076  11.503  -8.233  1.00  0.00           H  
ATOM   3415  HB2 LEU F  80       9.052  10.236  -9.353  1.00  0.00           H  
ATOM   3416  HG  LEU F  80      11.407  11.748  -8.323  1.00  0.00           H  
ATOM   3417 HD11 LEU F  80      11.243   8.888  -9.362  1.00  0.00           H  
ATOM   3418 HD12 LEU F  80      12.089   9.827 -10.487  1.00  0.00           H  
ATOM   3419 HD13 LEU F  80      12.713   9.868  -9.034  1.00  0.00           H  
ATOM   3420 HD21 LEU F  80      10.500  13.144  -9.898  1.00  0.00           H  
ATOM   3421 HD22 LEU F  80      11.553  12.091 -10.968  1.00  0.00           H  
ATOM   3422 HD23 LEU F  80       9.899  11.917 -10.910  1.00  0.00           H  
ATOM   3423  N   ILE F  81      10.447  10.606  -5.064  1.00 76.51           N  
ATOM   3424  CA  ILE F  81      11.391  10.882  -3.939  1.00 79.79           C  
ATOM   3425  C   ILE F  81      12.043   9.624  -3.295  1.00 76.08           C  
ATOM   3426  O   ILE F  81      13.200   9.675  -2.943  1.00 77.38           O  
ATOM   3427  CB  ILE F  81      10.797  11.878  -2.865  1.00 76.87           C  
ATOM   3428  CG1 ILE F  81      10.408  13.253  -3.342  1.00 77.40           C  
ATOM   3429  CG2 ILE F  81      11.819  12.013  -1.659  1.00 73.22           C  
ATOM   3430  CD1 ILE F  81       9.766  14.161  -2.307  1.00 86.60           C  
ATOM   3431  H   ILE F  81       9.483  10.879  -4.938  1.00 76.51           H  
ATOM   3432  HA  ILE F  81      12.264  11.411  -4.322  1.00 79.79           H  
ATOM   3433  HB  ILE F  81       9.813  11.535  -2.546  1.00 76.87           H  
ATOM   3434 HG13 ILE F  81       9.692  13.021  -4.130  1.00 77.40           H  
ATOM   3435 HG12 ILE F  81      11.201  13.838  -3.808  1.00 77.40           H  
ATOM   3436 HG21 ILE F  81      12.735  12.571  -1.848  1.00 73.22           H  
ATOM   3437 HG22 ILE F  81      11.297  12.491  -0.830  1.00 73.22           H  
ATOM   3438 HG23 ILE F  81      12.177  11.064  -1.260  1.00 73.22           H  
ATOM   3439 HD11 ILE F  81       8.970  13.691  -1.729  1.00 86.60           H  
ATOM   3440 HD12 ILE F  81      10.542  14.469  -1.606  1.00 86.60           H  
ATOM   3441 HD13 ILE F  81       9.356  15.075  -2.738  1.00 86.60           H  
ATOM   3442  N   SER F  82      11.150   8.602  -3.108  1.00 74.68           N  
ATOM   3443  CA  SER F  82      11.514   7.294  -2.640  1.00 78.79           C  
ATOM   3444  C   SER F  82      12.301   6.399  -3.567  1.00 78.59           C  
ATOM   3445  O   SER F  82      13.199   5.665  -3.125  1.00 78.22           O  
ATOM   3446  CB  SER F  82      10.198   6.580  -2.180  1.00 75.60           C  
ATOM   3447  OG  SER F  82       9.197   7.445  -1.543  1.00 81.53           O  
ATOM   3448  H   SER F  82      10.152   8.702  -3.227  1.00 74.68           H  
ATOM   3449  HA  SER F  82      12.049   7.235  -1.692  1.00 78.79           H  
ATOM   3450  HB3 SER F  82      10.457   5.649  -1.676  1.00 75.60           H  
ATOM   3451  HB2 SER F  82       9.663   6.245  -3.069  1.00 75.60           H  
ATOM   3452  HG  SER F  82       9.696   7.983  -0.924  1.00 81.53           H  
ATOM   3453  N   ILE F  83      12.053   6.537  -4.927  1.00 85.92           N  
ATOM   3454  CA  ILE F  83      12.730   5.821  -6.043  1.00 82.14           C  
ATOM   3455  C   ILE F  83      14.169   6.157  -6.181  1.00 82.31           C  
ATOM   3456  O   ILE F  83      15.024   5.286  -6.340  1.00 85.21           O  
ATOM   3457  CB  ILE F  83      11.926   5.994  -7.391  1.00 83.99           C  
ATOM   3458  CG1 ILE F  83      10.808   5.012  -7.490  1.00 80.05           C  
ATOM   3459  CG2 ILE F  83      12.767   5.864  -8.681  1.00 87.95           C  
ATOM   3460  CD1 ILE F  83       9.603   5.599  -8.262  1.00 75.35           C  
ATOM   3461  H   ILE F  83      11.286   7.140  -5.190  1.00 85.92           H  
ATOM   3462  HA  ILE F  83      12.796   4.784  -5.713  1.00 82.14           H  
ATOM   3463  HB  ILE F  83      11.589   7.029  -7.444  1.00 83.99           H  
ATOM   3464 HG13 ILE F  83      10.519   4.956  -6.441  1.00 80.05           H  
ATOM   3465 HG12 ILE F  83      11.137   3.996  -7.708  1.00 80.05           H  
ATOM   3466 HG21 ILE F  83      13.442   6.719  -8.720  1.00 87.95           H  
ATOM   3467 HG22 ILE F  83      13.393   4.980  -8.805  1.00 87.95           H  
ATOM   3468 HG23 ILE F  83      12.168   5.886  -9.591  1.00 87.95           H  
ATOM   3469 HD11 ILE F  83       8.998   6.046  -7.473  1.00 75.35           H  
ATOM   3470 HD12 ILE F  83       9.867   6.445  -8.897  1.00 75.35           H  
ATOM   3471 HD13 ILE F  83       9.062   4.956  -8.957  1.00 75.35           H  
ATOM   3472  N   ARG F  84      14.412   7.490  -5.915  1.00 80.25           N  
ATOM   3473  CA  ARG F  84      15.745   8.037  -5.838  1.00 82.36           C  
ATOM   3474  C   ARG F  84      16.589   7.433  -4.736  1.00 91.49           C  
ATOM   3475  O   ARG F  84      17.814   7.218  -4.948  1.00 99.27           O  
ATOM   3476  CB  ARG F  84      15.648   9.590  -5.744  1.00  0.00           C  
ATOM   3477  CG  ARG F  84      15.277  10.304  -7.127  1.00  0.00           C  
ATOM   3478  CD  ARG F  84      14.886  11.782  -7.101  1.00  0.00           C  
ATOM   3479  NE  ARG F  84      14.513  12.088  -8.412  1.00  0.00           N  
ATOM   3480  CZ  ARG F  84      13.994  13.176  -9.056  1.00  0.00           C  
ATOM   3481  NH1 ARG F  84      13.616  14.233  -8.342  1.00  0.00           N  
ATOM   3482  NH2 ARG F  84      13.979  13.228 -10.329  1.00  0.00           N1+
ATOM   3483  H   ARG F  84      13.621   8.096  -5.750  1.00 80.25           H  
ATOM   3484  HA  ARG F  84      16.219   7.962  -6.817  1.00 82.36           H  
ATOM   3485  HB3 ARG F  84      16.674   9.878  -5.517  1.00  0.00           H  
ATOM   3486  HB2 ARG F  84      14.865   9.846  -5.030  1.00  0.00           H  
ATOM   3487  HG3 ARG F  84      14.339   9.879  -7.486  1.00  0.00           H  
ATOM   3488  HG2 ARG F  84      16.054  10.220  -7.887  1.00  0.00           H  
ATOM   3489  HD3 ARG F  84      15.760  12.390  -6.870  1.00  0.00           H  
ATOM   3490  HD2 ARG F  84      14.196  11.975  -6.279  1.00  0.00           H  
ATOM   3491  HE  ARG F  84      14.923  11.420  -9.048  1.00  0.00           H  
ATOM   3492 HH12 ARG F  84      13.309  15.042  -8.864  1.00  0.00           H  
ATOM   3493 HH11 ARG F  84      13.493  14.252  -7.340  1.00  0.00           H  
ATOM   3494 HH22 ARG F  84      13.377  13.870 -10.826  1.00  0.00           H  
ATOM   3495 HH21 ARG F  84      14.431  12.529 -10.901  1.00  0.00           H  
ATOM   3496  N   GLU F  85      15.963   7.149  -3.554  1.00 88.54           N  
ATOM   3497  CA  GLU F  85      16.778   6.474  -2.536  1.00 91.47           C  
ATOM   3498  C   GLU F  85      17.150   4.952  -2.774  1.00 89.61           C  
ATOM   3499  O   GLU F  85      18.212   4.552  -2.346  1.00 93.92           O  
ATOM   3500  CB  GLU F  85      16.070   6.472  -1.199  1.00 93.45           C  
ATOM   3501  CG  GLU F  85      15.470   7.843  -0.700  1.00 89.48           C  
ATOM   3502  CD  GLU F  85      16.432   8.737   0.059  1.00 89.42           C  
ATOM   3503  OE1 GLU F  85      16.119   9.890   0.314  1.00 80.38           O  
ATOM   3504  OE2 GLU F  85      17.556   8.348   0.508  1.00 93.15           O1-
ATOM   3505  H   GLU F  85      14.957   7.186  -3.468  1.00 88.54           H  
ATOM   3506  HA  GLU F  85      17.774   6.900  -2.412  1.00 91.47           H  
ATOM   3507  HB3 GLU F  85      16.784   6.003  -0.522  1.00 93.45           H  
ATOM   3508  HB2 GLU F  85      15.233   5.774  -1.229  1.00 93.45           H  
ATOM   3509  HG3 GLU F  85      14.641   7.645  -0.021  1.00 89.48           H  
ATOM   3510  HG2 GLU F  85      15.037   8.437  -1.506  1.00 89.48           H  
ATOM   3511  N   MET F  86      16.294   4.154  -3.386  1.00 84.35           N  
ATOM   3512  CA  MET F  86      16.419   2.729  -3.396  1.00 87.63           C  
ATOM   3513  C   MET F  86      17.591   2.303  -4.337  1.00 94.94           C  
ATOM   3514  O   MET F  86      18.273   1.342  -4.035  1.00 94.29           O  
ATOM   3515  CB  MET F  86      15.172   2.034  -4.045  1.00 82.50           C  
ATOM   3516  CG  MET F  86      13.870   2.337  -3.442  1.00 90.71           C  
ATOM   3517  SD  MET F  86      12.343   2.198  -4.441  1.00 93.91           S  
ATOM   3518  CE  MET F  86      12.174   0.391  -4.453  1.00 69.91           C  
ATOM   3519  H   MET F  86      15.506   4.415  -3.961  1.00 84.35           H  
ATOM   3520  HA  MET F  86      16.538   2.355  -2.379  1.00 87.63           H  
ATOM   3521  HB3 MET F  86      15.404   0.988  -3.847  1.00 82.50           H  
ATOM   3522  HB2 MET F  86      15.158   2.120  -5.132  1.00 82.50           H  
ATOM   3523  HG3 MET F  86      13.964   3.369  -3.104  1.00 90.71           H  
ATOM   3524  HG2 MET F  86      13.799   1.772  -2.513  1.00 90.71           H  
ATOM   3525  HE1 MET F  86      13.087  -0.202  -4.514  1.00 69.91           H  
ATOM   3526  HE2 MET F  86      11.612   0.071  -3.575  1.00 69.91           H  
ATOM   3527  HE3 MET F  86      11.601   0.075  -5.325  1.00 69.91           H  
ATOM   3528  N   TYR F  87      17.939   3.132  -5.373  1.00 96.84           N  
ATOM   3529  CA  TYR F  87      19.139   3.003  -6.180  1.00 94.97           C  
ATOM   3530  C   TYR F  87      20.422   3.397  -5.525  1.00100.91           C  
ATOM   3531  O   TYR F  87      21.445   2.832  -5.685  1.00104.16           O  
ATOM   3532  CB  TYR F  87      19.001   3.661  -7.545  1.00 95.82           C  
ATOM   3533  CG  TYR F  87      20.194   3.985  -8.493  1.00105.70           C  
ATOM   3534  CD1 TYR F  87      20.379   5.325  -8.876  1.00109.93           C  
ATOM   3535  CD2 TYR F  87      21.115   2.947  -8.853  1.00111.23           C  
ATOM   3536  CE1 TYR F  87      21.651   5.609  -9.474  1.00112.47           C  
ATOM   3537  CE2 TYR F  87      22.334   3.304  -9.418  1.00111.84           C  
ATOM   3538  CZ  TYR F  87      22.604   4.625  -9.698  1.00109.84           C  
ATOM   3539  OH  TYR F  87      23.804   5.075 -10.282  1.00112.81           O  
ATOM   3540  H   TYR F  87      17.363   3.892  -5.706  1.00 96.84           H  
ATOM   3541  HA  TYR F  87      19.052   1.982  -6.551  1.00 94.97           H  
ATOM   3542  HB3 TYR F  87      18.804   4.688  -7.236  1.00 95.82           H  
ATOM   3543  HB2 TYR F  87      18.178   3.299  -8.161  1.00 95.82           H  
ATOM   3544  HD1 TYR F  87      19.668   6.116  -8.690  1.00109.93           H  
ATOM   3545  HD2 TYR F  87      20.963   1.889  -8.704  1.00111.23           H  
ATOM   3546  HE1 TYR F  87      21.893   6.642  -9.674  1.00112.47           H  
ATOM   3547  HE2 TYR F  87      23.082   2.546  -9.596  1.00111.84           H  
ATOM   3548  HH  TYR F  87      23.877   6.027 -10.382  1.00112.81           H  
ATOM   3549  N   ASN F  88      20.326   4.574  -4.904  1.00 98.97           N  
ATOM   3550  CA  ASN F  88      21.482   5.350  -4.441  1.00 99.25           C  
ATOM   3551  C   ASN F  88      21.944   4.840  -3.063  1.00101.06           C  
ATOM   3552  O   ASN F  88      23.115   4.507  -2.983  1.00100.42           O  
ATOM   3553  CB  ASN F  88      21.116   6.890  -4.306  1.00 99.03           C  
ATOM   3554  CG  ASN F  88      21.347   7.482  -5.647  1.00107.45           C  
ATOM   3555  OD1 ASN F  88      22.491   7.754  -6.088  1.00117.40           O  
ATOM   3556  ND2 ASN F  88      20.221   7.787  -6.345  1.00105.10           N  
ATOM   3557  H   ASN F  88      19.468   5.107  -4.892  1.00 98.97           H  
ATOM   3558  HA  ASN F  88      22.221   5.241  -5.235  1.00 99.25           H  
ATOM   3559  HB3 ASN F  88      21.823   7.311  -3.591  1.00 99.03           H  
ATOM   3560  HB2 ASN F  88      20.148   6.953  -3.809  1.00 99.03           H  
ATOM   3561 HD22 ASN F  88      20.269   8.366  -7.171  1.00105.10           H  
ATOM   3562 HD21 ASN F  88      19.311   7.575  -5.960  1.00105.10           H  
ATOM   3563  N   SER F  89      21.076   4.761  -2.063  1.00100.98           N  
ATOM   3564  CA  SER F  89      21.394   4.513  -0.677  1.00 99.16           C  
ATOM   3565  C   SER F  89      21.451   3.036  -0.386  1.00 99.29           C  
ATOM   3566  O   SER F  89      22.154   2.689   0.537  1.00104.48           O  
ATOM   3567  CB  SER F  89      20.407   5.242   0.238  1.00101.26           C  
ATOM   3568  OG  SER F  89      20.494   5.056   1.674  1.00102.22           O  
ATOM   3569  H   SER F  89      20.149   5.163  -2.073  1.00100.98           H  
ATOM   3570  HA  SER F  89      22.376   4.949  -0.492  1.00 99.16           H  
ATOM   3571  HB3 SER F  89      19.365   5.112  -0.053  1.00101.26           H  
ATOM   3572  HB2 SER F  89      20.477   6.327   0.153  1.00101.26           H  
ATOM   3573  HG  SER F  89      19.608   5.286   1.963  1.00102.22           H  
ATOM   3574  N   LEU F  90      20.656   2.201  -0.973  1.00 98.91           N  
ATOM   3575  CA  LEU F  90      20.463   0.800  -0.553  1.00 95.74           C  
ATOM   3576  C   LEU F  90      21.159  -0.092  -1.601  1.00 92.55           C  
ATOM   3577  O   LEU F  90      21.530  -1.206  -1.272  1.00 97.81           O  
ATOM   3578  CB  LEU F  90      18.982   0.489  -0.377  1.00 91.21           C  
ATOM   3579  CG  LEU F  90      18.157   1.272   0.650  1.00 91.85           C  
ATOM   3580  CD1 LEU F  90      18.705   1.224   1.982  1.00 87.69           C  
ATOM   3581  CD2 LEU F  90      17.630   2.656   0.285  1.00 96.10           C  
ATOM   3582  H   LEU F  90      20.231   2.557  -1.818  1.00 98.91           H  
ATOM   3583  HA  LEU F  90      20.974   0.604   0.390  1.00 95.74           H  
ATOM   3584  HB3 LEU F  90      18.808  -0.559  -0.131  1.00 91.21           H  
ATOM   3585  HB2 LEU F  90      18.508   0.493  -1.359  1.00 91.21           H  
ATOM   3586  HG  LEU F  90      17.286   0.619   0.696  1.00 91.85           H  
ATOM   3587 HD11 LEU F  90      19.427   0.431   2.177  1.00 87.69           H  
ATOM   3588 HD12 LEU F  90      19.152   2.188   2.225  1.00 87.69           H  
ATOM   3589 HD13 LEU F  90      17.966   1.077   2.770  1.00 87.69           H  
ATOM   3590 HD21 LEU F  90      18.367   3.157  -0.343  1.00 96.10           H  
ATOM   3591 HD22 LEU F  90      16.686   2.867  -0.219  1.00 96.10           H  
ATOM   3592 HD23 LEU F  90      17.498   3.336   1.127  1.00 96.10           H  
ATOM   3593  N   GLY F  91      21.162   0.356  -2.853  1.00 93.20           N  
ATOM   3594  CA  GLY F  91      21.863  -0.230  -3.971  1.00 96.30           C  
ATOM   3595  C   GLY F  91      20.901  -1.200  -4.764  1.00 93.46           C  
ATOM   3596  O   GLY F  91      21.340  -1.964  -5.543  1.00 84.30           O  
ATOM   3597  H   GLY F  91      20.667   1.211  -3.063  1.00 93.20           H  
ATOM   3598  HA3 GLY F  91      22.726  -0.830  -3.680  1.00 96.30           H  
ATOM   3599  HA2 GLY F  91      22.264   0.490  -4.684  1.00 96.30           H  
ATOM   3600  N   VAL F  92      19.575  -1.118  -4.619  1.00 96.99           N  
ATOM   3601  CA  VAL F  92      18.734  -2.061  -5.335  1.00 88.61           C  
ATOM   3602  C   VAL F  92      18.807  -1.876  -6.907  1.00 80.58           C  
ATOM   3603  O   VAL F  92      18.743  -0.703  -7.332  1.00 81.40           O  
ATOM   3604  CB  VAL F  92      17.163  -1.896  -4.921  1.00 87.77           C  
ATOM   3605  CG1 VAL F  92      16.274  -2.964  -5.559  1.00 83.89           C  
ATOM   3606  CG2 VAL F  92      16.937  -1.692  -3.407  1.00 88.29           C  
ATOM   3607  H   VAL F  92      19.122  -0.408  -4.060  1.00 96.99           H  
ATOM   3608  HA  VAL F  92      18.995  -3.069  -5.013  1.00 88.61           H  
ATOM   3609  HB  VAL F  92      16.736  -0.928  -5.184  1.00 87.77           H  
ATOM   3610 HG11 VAL F  92      15.306  -2.964  -5.059  1.00 83.89           H  
ATOM   3611 HG12 VAL F  92      15.929  -2.853  -6.587  1.00 83.89           H  
ATOM   3612 HG13 VAL F  92      16.546  -3.970  -5.240  1.00 83.89           H  
ATOM   3613 HG21 VAL F  92      15.890  -1.510  -3.166  1.00 88.29           H  
ATOM   3614 HG22 VAL F  92      17.192  -2.585  -2.836  1.00 88.29           H  
ATOM   3615 HG23 VAL F  92      17.589  -0.896  -3.045  1.00 88.29           H  
ATOM   3616  N   PRO F  93      19.074  -2.929  -7.698  1.00 84.35           N  
ATOM   3617  CA  PRO F  93      19.043  -2.854  -9.152  1.00 87.34           C  
ATOM   3618  C   PRO F  93      17.826  -2.191  -9.772  1.00 84.33           C  
ATOM   3619  O   PRO F  93      16.703  -2.740  -9.629  1.00 73.18           O  
ATOM   3620  CB  PRO F  93      19.125  -4.314  -9.599  1.00 78.28           C  
ATOM   3621  CG  PRO F  93      19.804  -5.007  -8.503  1.00 76.13           C  
ATOM   3622  CD  PRO F  93      19.384  -4.255  -7.339  1.00 79.19           C  
ATOM   3623  HA  PRO F  93      19.901  -2.280  -9.501  1.00 87.34           H  
ATOM   3624  HB3 PRO F  93      19.687  -4.508 -10.512  1.00 78.28           H  
ATOM   3625  HB2 PRO F  93      18.168  -4.803  -9.780  1.00 78.28           H  
ATOM   3626  HG3 PRO F  93      20.883  -4.911  -8.628  1.00 76.13           H  
ATOM   3627  HG2 PRO F  93      19.575  -6.073  -8.492  1.00 76.13           H  
ATOM   3628  HD2 PRO F  93      18.482  -4.585  -6.824  1.00 79.19           H  
ATOM   3629  HD3 PRO F  93      20.145  -4.243  -6.559  1.00 79.19           H  
ATOM   3630  N   VAL F  94      18.033  -1.069 -10.404  1.00 87.27           N  
ATOM   3631  CA  VAL F  94      16.967  -0.363 -11.148  1.00 84.65           C  
ATOM   3632  C   VAL F  94      16.320  -1.225 -12.230  1.00 84.00           C  
ATOM   3633  O   VAL F  94      15.139  -1.112 -12.239  1.00 83.25           O  
ATOM   3634  CB  VAL F  94      17.564   1.014 -11.775  1.00 88.52           C  
ATOM   3635  CG1 VAL F  94      16.574   1.667 -12.823  1.00 87.08           C  
ATOM   3636  CG2 VAL F  94      17.829   2.040 -10.710  1.00 79.51           C  
ATOM   3637  H   VAL F  94      18.966  -0.708 -10.542  1.00 87.27           H  
ATOM   3638  HA  VAL F  94      16.253  -0.044 -10.389  1.00 84.65           H  
ATOM   3639  HB  VAL F  94      18.466   0.749 -12.327  1.00 88.52           H  
ATOM   3640 HG11 VAL F  94      16.855   2.629 -13.252  1.00 87.08           H  
ATOM   3641 HG12 VAL F  94      16.411   1.079 -13.726  1.00 87.08           H  
ATOM   3642 HG13 VAL F  94      15.582   1.714 -12.374  1.00 87.08           H  
ATOM   3643 HG21 VAL F  94      16.891   2.352 -10.250  1.00 79.51           H  
ATOM   3644 HG22 VAL F  94      18.612   1.757 -10.006  1.00 79.51           H  
ATOM   3645 HG23 VAL F  94      18.161   2.991 -11.127  1.00 79.51           H  
ATOM   3646  N   PRO F  95      17.065  -1.982 -13.137  1.00 78.16           N  
ATOM   3647  CA  PRO F  95      16.347  -2.967 -13.968  1.00 79.90           C  
ATOM   3648  C   PRO F  95      15.401  -3.957 -13.190  1.00 79.48           C  
ATOM   3649  O   PRO F  95      14.270  -4.010 -13.664  1.00 80.26           O  
ATOM   3650  CB  PRO F  95      17.558  -3.722 -14.727  1.00 78.36           C  
ATOM   3651  CG  PRO F  95      18.855  -3.377 -13.896  1.00 73.37           C  
ATOM   3652  CD  PRO F  95      18.514  -1.942 -13.354  1.00 82.81           C  
ATOM   3653  HA  PRO F  95      15.766  -2.370 -14.671  1.00 79.90           H  
ATOM   3654  HB3 PRO F  95      17.708  -3.285 -15.714  1.00 78.36           H  
ATOM   3655  HB2 PRO F  95      17.447  -4.793 -14.897  1.00 78.36           H  
ATOM   3656  HG3 PRO F  95      19.854  -3.491 -14.317  1.00 73.37           H  
ATOM   3657  HG2 PRO F  95      18.815  -4.052 -13.041  1.00 73.37           H  
ATOM   3658  HD2 PRO F  95      19.165  -1.694 -12.516  1.00 82.81           H  
ATOM   3659  HD3 PRO F  95      18.578  -1.205 -14.155  1.00 82.81           H  
ATOM   3660  N   ALA F  96      15.755  -4.545 -12.040  1.00 81.41           N  
ATOM   3661  CA  ALA F  96      14.794  -5.398 -11.238  1.00 74.36           C  
ATOM   3662  C   ALA F  96      13.517  -4.575 -10.839  1.00 68.59           C  
ATOM   3663  O   ALA F  96      12.469  -5.201 -10.645  1.00 68.77           O  
ATOM   3664  CB  ALA F  96      15.510  -6.070 -10.069  1.00 65.11           C  
ATOM   3665  H   ALA F  96      16.672  -4.418 -11.638  1.00 81.41           H  
ATOM   3666  HA  ALA F  96      14.508  -6.189 -11.932  1.00 74.36           H  
ATOM   3667  HB1 ALA F  96      14.918  -6.806  -9.525  1.00 65.11           H  
ATOM   3668  HB2 ALA F  96      16.559  -6.335 -10.196  1.00 65.11           H  
ATOM   3669  HB3 ALA F  96      15.672  -5.208  -9.422  1.00 65.11           H  
ATOM   3670  N   MET F  97      13.633  -3.243 -10.591  1.00 67.21           N  
ATOM   3671  CA  MET F  97      12.554  -2.338 -10.176  1.00 69.92           C  
ATOM   3672  C   MET F  97      11.690  -2.049 -11.398  1.00 73.49           C  
ATOM   3673  O   MET F  97      10.435  -2.066 -11.295  1.00 72.76           O  
ATOM   3674  CB  MET F  97      13.173  -1.065  -9.554  1.00 69.83           C  
ATOM   3675  CG  MET F  97      14.020  -1.249  -8.292  1.00 59.18           C  
ATOM   3676  SD  MET F  97      14.084   0.272  -7.258  1.00 66.48           S  
ATOM   3677  CE  MET F  97      14.854   1.512  -8.340  1.00 75.98           C  
ATOM   3678  H   MET F  97      14.571  -2.870 -10.573  1.00 67.21           H  
ATOM   3679  HA  MET F  97      11.961  -2.845  -9.415  1.00 69.92           H  
ATOM   3680  HB3 MET F  97      12.299  -0.543  -9.166  1.00 69.83           H  
ATOM   3681  HB2 MET F  97      13.724  -0.335 -10.148  1.00 69.83           H  
ATOM   3682  HG3 MET F  97      15.010  -1.620  -8.558  1.00 59.18           H  
ATOM   3683  HG2 MET F  97      13.593  -1.981  -7.606  1.00 59.18           H  
ATOM   3684  HE1 MET F  97      14.368   1.602  -9.311  1.00 75.98           H  
ATOM   3685  HE2 MET F  97      15.009   2.404  -7.734  1.00 75.98           H  
ATOM   3686  HE3 MET F  97      15.843   1.140  -8.610  1.00 75.98           H  
ATOM   3687  N   MET F  98      12.280  -1.830 -12.564  1.00 74.28           N  
ATOM   3688  CA  MET F  98      11.491  -1.618 -13.721  1.00 58.30           C  
ATOM   3689  C   MET F  98      10.912  -2.964 -14.246  1.00 59.83           C  
ATOM   3690  O   MET F  98       9.734  -2.990 -14.535  1.00 65.39           O  
ATOM   3691  CB  MET F  98      12.295  -1.061 -14.909  1.00 69.41           C  
ATOM   3692  CG  MET F  98      12.887   0.331 -14.648  1.00 78.67           C  
ATOM   3693  SD  MET F  98      13.719   1.219 -15.983  1.00 97.76           S  
ATOM   3694  CE  MET F  98      15.047   0.042 -16.424  1.00 89.55           C  
ATOM   3695  H   MET F  98      13.274  -1.663 -12.618  1.00 74.28           H  
ATOM   3696  HA  MET F  98      10.693  -0.934 -13.429  1.00 58.30           H  
ATOM   3697  HB3 MET F  98      11.732  -0.934 -15.833  1.00 69.41           H  
ATOM   3698  HB2 MET F  98      13.107  -1.743 -15.161  1.00 69.41           H  
ATOM   3699  HG3 MET F  98      13.569   0.196 -13.808  1.00 78.67           H  
ATOM   3700  HG2 MET F  98      12.122   0.959 -14.191  1.00 78.67           H  
ATOM   3701  HE1 MET F  98      15.752   0.343 -17.199  1.00 89.55           H  
ATOM   3702  HE2 MET F  98      15.573  -0.211 -15.503  1.00 89.55           H  
ATOM   3703  HE3 MET F  98      14.650  -0.910 -16.777  1.00 89.55           H  
ATOM   3704  N   GLU F  99      11.718  -4.099 -14.321  1.00 64.87           N  
ATOM   3705  CA  GLU F  99      11.249  -5.454 -14.610  1.00 67.62           C  
ATOM   3706  C   GLU F  99      10.118  -5.896 -13.615  1.00 61.41           C  
ATOM   3707  O   GLU F  99       9.229  -6.656 -13.984  1.00 55.48           O  
ATOM   3708  CB  GLU F  99      12.423  -6.497 -14.771  1.00 65.88           C  
ATOM   3709  CG  GLU F  99      13.224  -6.186 -15.989  1.00 72.12           C  
ATOM   3710  CD  GLU F  99      12.582  -6.810 -17.270  1.00 80.79           C  
ATOM   3711  OE1 GLU F  99      12.480  -8.042 -17.367  1.00 91.07           O  
ATOM   3712  OE2 GLU F  99      12.215  -5.997 -18.109  1.00 83.21           O1-
ATOM   3713  H   GLU F  99      12.705  -4.044 -14.110  1.00 64.87           H  
ATOM   3714  HA  GLU F  99      10.664  -5.345 -15.524  1.00 67.62           H  
ATOM   3715  HB3 GLU F  99      11.992  -7.492 -14.881  1.00 65.88           H  
ATOM   3716  HB2 GLU F  99      13.127  -6.442 -13.940  1.00 65.88           H  
ATOM   3717  HG3 GLU F  99      14.149  -6.704 -15.737  1.00 72.12           H  
ATOM   3718  HG2 GLU F  99      13.468  -5.126 -16.058  1.00 72.12           H  
ATOM   3719  N   SER F 100      10.056  -5.427 -12.358  1.00 62.91           N  
ATOM   3720  CA  SER F 100       8.913  -5.757 -11.501  1.00 64.45           C  
ATOM   3721  C   SER F 100       7.650  -4.977 -11.920  1.00 64.44           C  
ATOM   3722  O   SER F 100       6.621  -5.631 -12.043  1.00 60.26           O  
ATOM   3723  CB  SER F 100       9.369  -5.320 -10.089  1.00 61.63           C  
ATOM   3724  OG  SER F 100      10.279  -6.259  -9.468  1.00 62.63           O  
ATOM   3725  H   SER F 100      10.777  -4.857 -11.941  1.00 62.91           H  
ATOM   3726  HA  SER F 100       8.668  -6.819 -11.514  1.00 64.45           H  
ATOM   3727  HB3 SER F 100       8.471  -5.131  -9.500  1.00 61.63           H  
ATOM   3728  HB2 SER F 100       9.841  -4.338 -10.136  1.00 61.63           H  
ATOM   3729  HG  SER F 100      11.138  -6.168  -9.888  1.00 62.63           H  
ATOM   3730  N   ILE F 101       7.748  -3.688 -12.226  1.00 63.42           N  
ATOM   3731  CA  ILE F 101       6.622  -2.930 -12.830  1.00 60.88           C  
ATOM   3732  C   ILE F 101       6.045  -3.523 -14.169  1.00 68.84           C  
ATOM   3733  O   ILE F 101       4.807  -3.549 -14.332  1.00 66.27           O  
ATOM   3734  CB  ILE F 101       7.028  -1.475 -13.043  1.00 65.64           C  
ATOM   3735  CG1 ILE F 101       7.347  -0.731 -11.667  1.00 73.56           C  
ATOM   3736  CG2 ILE F 101       6.031  -0.551 -13.742  1.00 62.40           C  
ATOM   3737  CD1 ILE F 101       6.072  -0.306 -10.915  1.00 75.70           C  
ATOM   3738  H   ILE F 101       8.656  -3.245 -12.223  1.00 63.42           H  
ATOM   3739  HA  ILE F 101       5.809  -2.960 -12.105  1.00 60.88           H  
ATOM   3740  HB  ILE F 101       7.965  -1.501 -13.601  1.00 65.64           H  
ATOM   3741 HG13 ILE F 101       7.940   0.159 -11.878  1.00 73.56           H  
ATOM   3742 HG12 ILE F 101       7.907  -1.338 -10.955  1.00 73.56           H  
ATOM   3743 HG21 ILE F 101       6.240   0.515 -13.648  1.00 62.40           H  
ATOM   3744 HG22 ILE F 101       6.022  -0.695 -14.823  1.00 62.40           H  
ATOM   3745 HG23 ILE F 101       4.985  -0.645 -13.452  1.00 62.40           H  
ATOM   3746 HD11 ILE F 101       5.213  -0.939 -11.138  1.00 75.70           H  
ATOM   3747 HD12 ILE F 101       6.422  -0.273  -9.884  1.00 75.70           H  
ATOM   3748 HD13 ILE F 101       5.685   0.703 -11.056  1.00 75.70           H  
ATOM   3749  N   ARG F 102       6.949  -3.907 -15.102  1.00 65.40           N  
ATOM   3750  CA  ARG F 102       6.626  -4.586 -16.384  1.00 54.00           C  
ATOM   3751  C   ARG F 102       5.925  -5.974 -16.019  1.00 57.64           C  
ATOM   3752  O   ARG F 102       4.826  -6.209 -16.555  1.00 67.48           O  
ATOM   3753  CB  ARG F 102       7.945  -4.701 -17.185  1.00  0.00           C  
ATOM   3754  CG  ARG F 102       8.632  -3.445 -17.703  1.00  0.00           C  
ATOM   3755  CD  ARG F 102      10.036  -3.685 -18.205  1.00  0.00           C  
ATOM   3756  NE  ARG F 102      10.688  -2.519 -18.824  1.00  0.00           N  
ATOM   3757  CZ  ARG F 102      12.009  -2.212 -18.937  1.00  0.00           C  
ATOM   3758  NH1 ARG F 102      12.942  -3.111 -18.536  1.00  0.00           N  
ATOM   3759  NH2 ARG F 102      12.452  -1.060 -19.429  1.00  0.00           N1+
ATOM   3760  H   ARG F 102       7.863  -3.481 -15.035  1.00 65.40           H  
ATOM   3761  HA  ARG F 102       5.885  -4.030 -16.959  1.00 54.00           H  
ATOM   3762  HB3 ARG F 102       7.720  -5.346 -18.035  1.00  0.00           H  
ATOM   3763  HB2 ARG F 102       8.598  -5.314 -16.563  1.00  0.00           H  
ATOM   3764  HG3 ARG F 102       8.682  -2.773 -16.845  1.00  0.00           H  
ATOM   3765  HG2 ARG F 102       8.027  -2.968 -18.474  1.00  0.00           H  
ATOM   3766  HD3 ARG F 102       9.980  -4.604 -18.788  1.00  0.00           H  
ATOM   3767  HD2 ARG F 102      10.543  -3.881 -17.261  1.00  0.00           H  
ATOM   3768  HE  ARG F 102      10.121  -1.840 -19.314  1.00  0.00           H  
ATOM   3769 HH12 ARG F 102      13.939  -2.983 -18.629  1.00  0.00           H  
ATOM   3770 HH11 ARG F 102      12.619  -4.065 -18.456  1.00  0.00           H  
ATOM   3771 HH22 ARG F 102      13.444  -0.991 -19.606  1.00  0.00           H  
ATOM   3772 HH21 ARG F 102      11.763  -0.370 -19.689  1.00  0.00           H  
ATOM   3773  N   CYS F 103       6.404  -6.811 -15.081  1.00 63.47           N  
ATOM   3774  CA  CYS F 103       5.680  -8.043 -14.733  1.00 70.62           C  
ATOM   3775  C   CYS F 103       4.313  -7.803 -14.104  1.00 68.31           C  
ATOM   3776  O   CYS F 103       3.399  -8.501 -14.417  1.00 63.70           O  
ATOM   3777  CB  CYS F 103       6.436  -9.040 -13.834  1.00 66.95           C  
ATOM   3778  SG  CYS F 103       8.176  -9.422 -14.259  1.00 72.09           S  
ATOM   3779  H   CYS F 103       7.163  -6.578 -14.456  1.00 63.47           H  
ATOM   3780  HA  CYS F 103       5.533  -8.648 -15.628  1.00 70.62           H  
ATOM   3781  HB3 CYS F 103       5.863  -9.968 -13.821  1.00 66.95           H  
ATOM   3782  HB2 CYS F 103       6.468  -8.690 -12.802  1.00 66.95           H  
ATOM   3783  HG  CYS F 103       8.820  -8.251 -14.241  1.00 72.09           H  
ATOM   3784  N   LEU F 104       4.241  -6.766 -13.194  1.00 67.80           N  
ATOM   3785  CA  LEU F 104       3.018  -6.274 -12.550  1.00 69.41           C  
ATOM   3786  C   LEU F 104       1.961  -5.649 -13.466  1.00 66.94           C  
ATOM   3787  O   LEU F 104       0.722  -6.035 -13.397  1.00 60.94           O  
ATOM   3788  CB  LEU F 104       3.344  -5.161 -11.516  1.00 62.33           C  
ATOM   3789  CG  LEU F 104       2.324  -4.827 -10.281  1.00 65.66           C  
ATOM   3790  CD1 LEU F 104       2.076  -6.155  -9.505  1.00 63.70           C  
ATOM   3791  CD2 LEU F 104       2.933  -3.706  -9.323  1.00 62.19           C  
ATOM   3792  H   LEU F 104       5.104  -6.259 -13.060  1.00 67.80           H  
ATOM   3793  HA  LEU F 104       2.529  -7.074 -11.995  1.00 69.41           H  
ATOM   3794  HB3 LEU F 104       3.592  -4.246 -12.055  1.00 62.33           H  
ATOM   3795  HB2 LEU F 104       4.303  -5.400 -11.057  1.00 62.33           H  
ATOM   3796  HG  LEU F 104       1.326  -4.584 -10.647  1.00 65.66           H  
ATOM   3797 HD11 LEU F 104       2.060  -5.949  -8.435  1.00 63.70           H  
ATOM   3798 HD12 LEU F 104       1.043  -6.465  -9.660  1.00 63.70           H  
ATOM   3799 HD13 LEU F 104       2.809  -6.927  -9.743  1.00 63.70           H  
ATOM   3800 HD21 LEU F 104       2.887  -3.857  -8.245  1.00 62.19           H  
ATOM   3801 HD22 LEU F 104       3.976  -3.578  -9.612  1.00 62.19           H  
ATOM   3802 HD23 LEU F 104       2.443  -2.739  -9.443  1.00 62.19           H  
ATOM   3803  N   LYS F 105       2.421  -4.750 -14.424  1.00 70.10           N  
ATOM   3804  CA  LYS F 105       1.674  -4.466 -15.686  1.00 74.99           C  
ATOM   3805  C   LYS F 105       1.036  -5.650 -16.407  1.00 65.97           C  
ATOM   3806  O   LYS F 105      -0.161  -5.668 -16.648  1.00 75.18           O  
ATOM   3807  CB  LYS F 105       2.535  -3.645 -16.613  1.00 62.51           C  
ATOM   3808  CG  LYS F 105       1.838  -3.025 -17.840  1.00 71.51           C  
ATOM   3809  CD  LYS F 105       2.784  -2.086 -18.657  1.00 83.95           C  
ATOM   3810  CE  LYS F 105       1.854  -1.571 -19.818  1.00 93.20           C  
ATOM   3811  NZ  LYS F 105       2.639  -0.908 -20.848  1.00 84.76           N1+
ATOM   3812  H   LYS F 105       3.394  -4.476 -14.432  1.00 70.10           H  
ATOM   3813  HA  LYS F 105       0.892  -3.790 -15.342  1.00 74.99           H  
ATOM   3814  HB3 LYS F 105       3.337  -4.280 -16.988  1.00 62.51           H  
ATOM   3815  HB2 LYS F 105       3.029  -2.775 -16.180  1.00 62.51           H  
ATOM   3816  HG3 LYS F 105       0.909  -2.501 -17.614  1.00 71.51           H  
ATOM   3817  HG2 LYS F 105       1.433  -3.870 -18.396  1.00 71.51           H  
ATOM   3818  HD3 LYS F 105       3.722  -2.562 -18.940  1.00 83.95           H  
ATOM   3819  HD2 LYS F 105       3.100  -1.195 -18.113  1.00 83.95           H  
ATOM   3820  HE3 LYS F 105       1.106  -0.830 -19.538  1.00 93.20           H  
ATOM   3821  HE2 LYS F 105       1.276  -2.374 -20.274  1.00 93.20           H  
ATOM   3822  HZ1 LYS F 105       3.220  -0.131 -20.566  1.00 84.76           H  
ATOM   3823  HZ2 LYS F 105       3.283  -1.589 -21.223  1.00 84.76           H  
ATOM   3824  HZ3 LYS F 105       2.058  -0.415 -21.511  1.00 84.76           H  
ATOM   3825  N   GLU F 106       1.807  -6.633 -16.794  1.00 59.05           N  
ATOM   3826  CA  GLU F 106       1.343  -7.755 -17.577  1.00 66.06           C  
ATOM   3827  C   GLU F 106       0.238  -8.658 -16.888  1.00 68.84           C  
ATOM   3828  O   GLU F 106      -0.791  -8.967 -17.486  1.00 65.87           O  
ATOM   3829  CB  GLU F 106       2.450  -8.577 -18.137  1.00 76.92           C  
ATOM   3830  CG  GLU F 106       3.468  -7.799 -19.016  1.00 74.07           C  
ATOM   3831  CD  GLU F 106       4.838  -8.390 -19.288  1.00 83.87           C  
ATOM   3832  OE1 GLU F 106       5.494  -7.639 -20.032  1.00 81.82           O  
ATOM   3833  OE2 GLU F 106       5.210  -9.510 -18.874  1.00 81.05           O1-
ATOM   3834  H   GLU F 106       2.782  -6.618 -16.532  1.00 59.05           H  
ATOM   3835  HA  GLU F 106       0.937  -7.333 -18.496  1.00 66.06           H  
ATOM   3836  HB3 GLU F 106       2.015  -9.441 -18.640  1.00 76.92           H  
ATOM   3837  HB2 GLU F 106       3.011  -8.980 -17.293  1.00 76.92           H  
ATOM   3838  HG3 GLU F 106       3.682  -6.819 -18.591  1.00 74.07           H  
ATOM   3839  HG2 GLU F 106       3.003  -7.523 -19.962  1.00 74.07           H  
ATOM   3840  N   ALA F 107       0.505  -8.962 -15.611  1.00 76.49           N  
ATOM   3841  CA  ALA F 107      -0.408  -9.583 -14.683  1.00 65.25           C  
ATOM   3842  C   ALA F 107      -1.733  -8.815 -14.470  1.00 68.64           C  
ATOM   3843  O   ALA F 107      -2.779  -9.474 -14.432  1.00 63.73           O  
ATOM   3844  CB  ALA F 107       0.275  -9.823 -13.332  1.00 61.30           C  
ATOM   3845  H   ALA F 107       1.411  -8.636 -15.307  1.00 76.49           H  
ATOM   3846  HA  ALA F 107      -0.793 -10.521 -15.082  1.00 65.25           H  
ATOM   3847  HB1 ALA F 107       0.796  -8.987 -12.865  1.00 61.30           H  
ATOM   3848  HB2 ALA F 107      -0.561  -9.845 -12.632  1.00 61.30           H  
ATOM   3849  HB3 ALA F 107       0.857 -10.743 -13.370  1.00 61.30           H  
ATOM   3850  N   SER F 108      -1.615  -7.479 -14.426  1.00 68.65           N  
ATOM   3851  CA  SER F 108      -2.806  -6.671 -14.291  1.00 70.47           C  
ATOM   3852  C   SER F 108      -3.603  -6.639 -15.613  1.00 77.50           C  
ATOM   3853  O   SER F 108      -4.799  -6.946 -15.606  1.00 71.41           O  
ATOM   3854  CB  SER F 108      -2.450  -5.273 -13.800  1.00 66.07           C  
ATOM   3855  OG  SER F 108      -1.845  -5.395 -12.557  1.00 69.99           O  
ATOM   3856  H   SER F 108      -0.829  -6.879 -14.634  1.00 68.65           H  
ATOM   3857  HA  SER F 108      -3.565  -7.015 -13.589  1.00 70.47           H  
ATOM   3858  HB3 SER F 108      -3.413  -4.765 -13.743  1.00 66.07           H  
ATOM   3859  HB2 SER F 108      -1.841  -4.680 -14.482  1.00 66.07           H  
ATOM   3860  HG  SER F 108      -0.922  -5.519 -12.790  1.00 69.99           H  
ATOM   3861  N   LEU F 109      -2.938  -6.334 -16.737  1.00 77.63           N  
ATOM   3862  CA  LEU F 109      -3.647  -6.211 -18.055  1.00 70.35           C  
ATOM   3863  C   LEU F 109      -4.209  -7.490 -18.628  1.00 71.58           C  
ATOM   3864  O   LEU F 109      -5.029  -7.476 -19.557  1.00 73.60           O  
ATOM   3865  CB  LEU F 109      -2.764  -5.537 -19.041  1.00 57.52           C  
ATOM   3866  CG  LEU F 109      -2.781  -3.966 -18.938  1.00 65.40           C  
ATOM   3867  CD1 LEU F 109      -2.390  -3.538 -17.508  1.00 76.76           C  
ATOM   3868  CD2 LEU F 109      -1.911  -3.273 -19.963  1.00 73.62           C  
ATOM   3869  H   LEU F 109      -1.954  -6.107 -16.739  1.00 77.63           H  
ATOM   3870  HA  LEU F 109      -4.491  -5.538 -17.900  1.00 70.35           H  
ATOM   3871  HB3 LEU F 109      -3.080  -5.912 -20.014  1.00 57.52           H  
ATOM   3872  HB2 LEU F 109      -1.719  -5.846 -19.066  1.00 57.52           H  
ATOM   3873  HG  LEU F 109      -3.818  -3.642 -19.028  1.00 65.40           H  
ATOM   3874 HD11 LEU F 109      -3.066  -3.893 -16.730  1.00 76.76           H  
ATOM   3875 HD12 LEU F 109      -1.338  -3.796 -17.394  1.00 76.76           H  
ATOM   3876 HD13 LEU F 109      -2.357  -2.464 -17.324  1.00 76.76           H  
ATOM   3877 HD21 LEU F 109      -1.030  -3.858 -20.224  1.00 73.62           H  
ATOM   3878 HD22 LEU F 109      -2.463  -2.871 -20.812  1.00 73.62           H  
ATOM   3879 HD23 LEU F 109      -1.533  -2.358 -19.506  1.00 73.62           H  
ATOM   3880  N   SER F 110      -3.709  -8.687 -18.210  1.00 75.84           N  
ATOM   3881  CA  SER F 110      -4.313  -9.938 -18.636  1.00 83.38           C  
ATOM   3882  C   SER F 110      -5.748 -10.169 -18.125  1.00 84.90           C  
ATOM   3883  O   SER F 110      -6.587 -10.787 -18.773  1.00 87.53           O  
ATOM   3884  CB  SER F 110      -3.323 -11.173 -18.445  1.00 79.72           C  
ATOM   3885  OG  SER F 110      -2.694 -11.080 -17.194  1.00 81.43           O  
ATOM   3886  H   SER F 110      -3.070  -8.717 -17.429  1.00 75.84           H  
ATOM   3887  HA  SER F 110      -4.376 -10.076 -19.715  1.00 83.38           H  
ATOM   3888  HB3 SER F 110      -2.563 -11.226 -19.224  1.00 79.72           H  
ATOM   3889  HB2 SER F 110      -3.832 -12.136 -18.497  1.00 79.72           H  
ATOM   3890  HG  SER F 110      -1.939 -10.494 -17.277  1.00 81.43           H  
ATOM   3891  N   LEU F 111      -6.022  -9.558 -16.974  1.00 85.17           N  
ATOM   3892  CA  LEU F 111      -7.324  -9.626 -16.318  1.00 85.77           C  
ATOM   3893  C   LEU F 111      -8.228  -8.408 -16.583  1.00 81.61           C  
ATOM   3894  O   LEU F 111      -9.300  -8.311 -15.892  1.00 81.75           O  
ATOM   3895  CB  LEU F 111      -7.241  -9.831 -14.780  1.00 80.43           C  
ATOM   3896  CG  LEU F 111      -6.506 -10.974 -14.138  1.00 80.06           C  
ATOM   3897  CD1 LEU F 111      -6.599 -10.834 -12.572  1.00 85.29           C  
ATOM   3898  CD2 LEU F 111      -7.147 -12.259 -14.645  1.00 82.29           C  
ATOM   3899  H   LEU F 111      -5.324  -8.909 -16.641  1.00 85.17           H  
ATOM   3900  HA  LEU F 111      -7.858 -10.479 -16.736  1.00 85.77           H  
ATOM   3901  HB3 LEU F 111      -8.265  -9.748 -14.414  1.00 80.43           H  
ATOM   3902  HB2 LEU F 111      -6.732  -8.935 -14.425  1.00 80.43           H  
ATOM   3903  HG  LEU F 111      -5.443 -10.937 -14.375  1.00 80.06           H  
ATOM   3904 HD11 LEU F 111      -6.442  -9.799 -12.268  1.00 85.29           H  
ATOM   3905 HD12 LEU F 111      -7.564 -11.210 -12.233  1.00 85.29           H  
ATOM   3906 HD13 LEU F 111      -5.904 -11.508 -12.070  1.00 85.29           H  
ATOM   3907 HD21 LEU F 111      -6.835 -12.509 -15.660  1.00 82.29           H  
ATOM   3908 HD22 LEU F 111      -6.887 -13.097 -13.998  1.00 82.29           H  
ATOM   3909 HD23 LEU F 111      -8.225 -12.190 -14.785  1.00 82.29           H  
ATOM   3910  N   LEU F 112      -7.829  -7.511 -17.475  1.00 77.31           N  
ATOM   3911  CA  LEU F 112      -8.580  -6.507 -18.103  1.00 83.67           C  
ATOM   3912  C   LEU F 112      -8.782  -6.925 -19.585  1.00 87.61           C  
ATOM   3913  O   LEU F 112      -7.902  -7.650 -20.073  1.00 85.78           O  
ATOM   3914  CB  LEU F 112      -7.839  -5.106 -17.939  1.00 79.44           C  
ATOM   3915  CG  LEU F 112      -7.698  -4.564 -16.496  1.00 73.97           C  
ATOM   3916  CD1 LEU F 112      -6.849  -3.328 -16.381  1.00 68.80           C  
ATOM   3917  CD2 LEU F 112      -9.042  -4.354 -15.818  1.00 70.16           C  
ATOM   3918  H   LEU F 112      -6.973  -7.680 -17.983  1.00 77.31           H  
ATOM   3919  HA  LEU F 112      -9.553  -6.433 -17.617  1.00 83.67           H  
ATOM   3920  HB3 LEU F 112      -8.277  -4.321 -18.556  1.00 79.44           H  
ATOM   3921  HB2 LEU F 112      -6.832  -5.301 -18.308  1.00 79.44           H  
ATOM   3922  HG  LEU F 112      -7.069  -5.330 -16.042  1.00 73.97           H  
ATOM   3923 HD11 LEU F 112      -6.483  -3.183 -15.365  1.00 68.80           H  
ATOM   3924 HD12 LEU F 112      -5.886  -3.497 -16.863  1.00 68.80           H  
ATOM   3925 HD13 LEU F 112      -7.354  -2.375 -16.538  1.00 68.80           H  
ATOM   3926 HD21 LEU F 112      -9.510  -5.338 -15.816  1.00 70.16           H  
ATOM   3927 HD22 LEU F 112      -9.013  -4.139 -14.750  1.00 70.16           H  
ATOM   3928 HD23 LEU F 112      -9.670  -3.610 -16.308  1.00 70.16           H  
ATOM   3929  N   ASP F 113      -9.893  -6.481 -20.190  1.00 87.57           N  
ATOM   3930  CA  ASP F 113     -10.124  -6.456 -21.616  1.00 94.32           C  
ATOM   3931  C   ASP F 113      -9.323  -5.250 -22.261  1.00100.22           C  
ATOM   3932  O   ASP F 113      -9.010  -4.429 -21.414  1.00106.58           O  
ATOM   3933  CB  ASP F 113     -11.658  -6.240 -21.960  1.00 93.65           C  
ATOM   3934  CG  ASP F 113     -12.509  -7.500 -21.931  1.00 90.59           C  
ATOM   3935  OD1 ASP F 113     -13.704  -7.306 -22.135  1.00 93.18           O  
ATOM   3936  OD2 ASP F 113     -12.031  -8.589 -21.625  1.00 75.28           O1-
ATOM   3937  H   ASP F 113     -10.661  -6.186 -19.605  1.00 87.57           H  
ATOM   3938  HA  ASP F 113      -9.829  -7.402 -22.071  1.00 94.32           H  
ATOM   3939  HB3 ASP F 113     -11.716  -5.783 -22.949  1.00 93.65           H  
ATOM   3940  HB2 ASP F 113     -12.095  -5.552 -21.236  1.00 93.65           H  
ATOM   3941  N   GLU F 114      -9.260  -5.137 -23.585  1.00 93.90           N  
ATOM   3942  CA  GLU F 114      -8.686  -4.030 -24.406  1.00 97.50           C  
ATOM   3943  C   GLU F 114      -8.943  -2.629 -23.964  1.00 95.50           C  
ATOM   3944  O   GLU F 114      -8.062  -1.743 -23.945  1.00 86.46           O  
ATOM   3945  CB  GLU F 114      -9.209  -4.255 -25.809  1.00  0.00           C  
ATOM   3946  CG  GLU F 114      -8.789  -5.618 -26.431  1.00  0.00           C  
ATOM   3947  CD  GLU F 114      -9.140  -5.766 -27.870  1.00  0.00           C  
ATOM   3948  OE1 GLU F 114      -8.357  -6.332 -28.630  1.00  0.00           O  
ATOM   3949  OE2 GLU F 114     -10.224  -5.365 -28.351  1.00  0.00           O1-
ATOM   3950  H   GLU F 114      -9.810  -5.863 -24.023  1.00 93.90           H  
ATOM   3951  HA  GLU F 114      -7.601  -4.109 -24.463  1.00 97.50           H  
ATOM   3952  HB3 GLU F 114      -8.790  -3.491 -26.465  1.00  0.00           H  
ATOM   3953  HB2 GLU F 114     -10.275  -4.106 -25.981  1.00  0.00           H  
ATOM   3954  HG3 GLU F 114      -9.363  -6.370 -25.892  1.00  0.00           H  
ATOM   3955  HG2 GLU F 114      -7.702  -5.705 -26.449  1.00  0.00           H  
ATOM   3956  N   GLU F 115     -10.184  -2.333 -23.630  1.00 97.65           N  
ATOM   3957  CA  GLU F 115     -10.641  -0.990 -23.244  1.00 93.88           C  
ATOM   3958  C   GLU F 115     -10.101  -0.556 -21.887  1.00 89.67           C  
ATOM   3959  O   GLU F 115      -9.406   0.502 -21.856  1.00 87.59           O  
ATOM   3960  CB  GLU F 115     -12.124  -1.000 -23.236  1.00  0.00           C  
ATOM   3961  CG  GLU F 115     -12.849  -1.161 -24.559  1.00  0.00           C  
ATOM   3962  CD  GLU F 115     -14.364  -0.808 -24.508  1.00  0.00           C  
ATOM   3963  OE1 GLU F 115     -14.743   0.325 -24.723  1.00  0.00           O  
ATOM   3964  OE2 GLU F 115     -15.093  -1.779 -24.223  1.00  0.00           O1-
ATOM   3965  H   GLU F 115     -10.894  -3.016 -23.852  1.00 97.65           H  
ATOM   3966  HA  GLU F 115     -10.211  -0.234 -23.901  1.00 93.88           H  
ATOM   3967  HB3 GLU F 115     -12.612  -0.134 -22.789  1.00  0.00           H  
ATOM   3968  HB2 GLU F 115     -12.539  -1.760 -22.573  1.00  0.00           H  
ATOM   3969  HG3 GLU F 115     -12.653  -2.144 -24.988  1.00  0.00           H  
ATOM   3970  HG2 GLU F 115     -12.449  -0.399 -25.228  1.00  0.00           H  
ATOM   3971  N   ASP F 116     -10.321  -1.328 -20.855  1.00 87.67           N  
ATOM   3972  CA  ASP F 116      -9.758  -1.130 -19.534  1.00 79.78           C  
ATOM   3973  C   ASP F 116      -8.223  -1.225 -19.471  1.00 86.73           C  
ATOM   3974  O   ASP F 116      -7.565  -0.379 -18.870  1.00 84.31           O  
ATOM   3975  CB  ASP F 116     -10.325  -2.036 -18.478  1.00 72.95           C  
ATOM   3976  CG  ASP F 116     -11.859  -1.953 -18.316  1.00 70.77           C  
ATOM   3977  OD1 ASP F 116     -12.404  -2.785 -17.553  1.00 68.85           O  
ATOM   3978  OD2 ASP F 116     -12.511  -1.028 -18.857  1.00 65.57           O1-
ATOM   3979  H   ASP F 116     -10.727  -2.211 -21.129  1.00 87.67           H  
ATOM   3980  HA  ASP F 116      -9.959  -0.109 -19.208  1.00 79.78           H  
ATOM   3981  HB3 ASP F 116      -9.728  -1.798 -17.598  1.00 72.95           H  
ATOM   3982  HB2 ASP F 116     -10.085  -3.062 -18.758  1.00 72.95           H  
ATOM   3983  N   ALA F 117      -7.671  -2.225 -20.161  1.00 83.22           N  
ATOM   3984  CA  ALA F 117      -6.216  -2.373 -20.379  1.00 74.08           C  
ATOM   3985  C   ALA F 117      -5.541  -1.032 -20.825  1.00 72.41           C  
ATOM   3986  O   ALA F 117      -4.735  -0.549 -20.056  1.00 77.96           O  
ATOM   3987  CB  ALA F 117      -5.873  -3.646 -21.265  1.00 80.73           C  
ATOM   3988  H   ALA F 117      -8.245  -2.923 -20.611  1.00 83.22           H  
ATOM   3989  HA  ALA F 117      -5.795  -2.627 -19.406  1.00 74.08           H  
ATOM   3990  HB1 ALA F 117      -6.102  -3.551 -22.327  1.00 80.73           H  
ATOM   3991  HB2 ALA F 117      -4.853  -4.014 -21.151  1.00 80.73           H  
ATOM   3992  HB3 ALA F 117      -6.343  -4.583 -20.968  1.00 80.73           H  
ATOM   3993  N   ASN F 118      -5.934  -0.542 -21.986  1.00 78.49           N  
ATOM   3994  CA  ASN F 118      -5.306   0.645 -22.649  1.00 82.64           C  
ATOM   3995  C   ASN F 118      -5.524   1.966 -21.859  1.00 81.72           C  
ATOM   3996  O   ASN F 118      -4.741   2.878 -22.011  1.00 75.63           O  
ATOM   3997  CB  ASN F 118      -5.848   0.658 -24.119  1.00 86.00           C  
ATOM   3998  CG  ASN F 118      -5.199  -0.425 -25.000  1.00 89.48           C  
ATOM   3999  OD1 ASN F 118      -4.679  -1.400 -24.525  1.00 96.17           O  
ATOM   4000  ND2 ASN F 118      -5.345  -0.314 -26.355  1.00 83.44           N  
ATOM   4001  H   ASN F 118      -6.804  -0.868 -22.381  1.00 78.49           H  
ATOM   4002  HA  ASN F 118      -4.243   0.437 -22.526  1.00 82.64           H  
ATOM   4003  HB3 ASN F 118      -5.535   1.640 -24.473  1.00 86.00           H  
ATOM   4004  HB2 ASN F 118      -6.936   0.609 -24.175  1.00 86.00           H  
ATOM   4005 HD22 ASN F 118      -4.878  -0.974 -26.959  1.00 83.44           H  
ATOM   4006 HD21 ASN F 118      -5.920   0.384 -26.807  1.00 83.44           H  
ATOM   4007  N   GLU F 119      -6.596   1.997 -20.947  1.00 84.94           N  
ATOM   4008  CA  GLU F 119      -6.865   3.060 -20.027  1.00 80.22           C  
ATOM   4009  C   GLU F 119      -5.818   3.050 -18.888  1.00 74.27           C  
ATOM   4010  O   GLU F 119      -5.338   4.063 -18.484  1.00 70.94           O  
ATOM   4011  CB  GLU F 119      -8.315   3.011 -19.570  1.00  0.00           C  
ATOM   4012  CG  GLU F 119      -8.836   4.191 -18.732  1.00  0.00           C  
ATOM   4013  CD  GLU F 119      -8.802   5.578 -19.349  1.00  0.00           C  
ATOM   4014  OE1 GLU F 119      -8.860   6.540 -18.544  1.00  0.00           O  
ATOM   4015  OE2 GLU F 119      -8.629   5.589 -20.567  1.00  0.00           O1-
ATOM   4016  H   GLU F 119      -7.153   1.162 -20.837  1.00 84.94           H  
ATOM   4017  HA  GLU F 119      -6.648   3.907 -20.678  1.00 80.22           H  
ATOM   4018  HB3 GLU F 119      -8.552   2.095 -19.029  1.00  0.00           H  
ATOM   4019  HB2 GLU F 119      -8.928   2.948 -20.470  1.00  0.00           H  
ATOM   4020  HG3 GLU F 119      -8.403   4.299 -17.738  1.00  0.00           H  
ATOM   4021  HG2 GLU F 119      -9.893   4.007 -18.538  1.00  0.00           H  
ATOM   4022  N   THR F 120      -5.391   1.866 -18.343  1.00 72.96           N  
ATOM   4023  CA  THR F 120      -4.519   1.773 -17.146  1.00 69.35           C  
ATOM   4024  C   THR F 120      -3.080   1.621 -17.606  1.00 82.46           C  
ATOM   4025  O   THR F 120      -2.145   1.919 -16.826  1.00 82.48           O  
ATOM   4026  CB  THR F 120      -4.912   0.480 -16.412  1.00 71.57           C  
ATOM   4027  OG1 THR F 120      -6.281   0.556 -16.304  1.00 78.22           O  
ATOM   4028  CG2 THR F 120      -4.387   0.210 -14.921  1.00 74.78           C  
ATOM   4029  H   THR F 120      -5.642   1.032 -18.855  1.00 72.96           H  
ATOM   4030  HA  THR F 120      -4.546   2.646 -16.494  1.00 69.35           H  
ATOM   4031  HB  THR F 120      -4.528  -0.345 -17.012  1.00 71.57           H  
ATOM   4032  HG1 THR F 120      -6.632   0.656 -17.191  1.00 78.22           H  
ATOM   4033 HG21 THR F 120      -4.861   0.790 -14.130  1.00 74.78           H  
ATOM   4034 HG22 THR F 120      -4.393  -0.866 -14.745  1.00 74.78           H  
ATOM   4035 HG23 THR F 120      -3.332   0.473 -15.000  1.00 74.78           H  
ATOM   4036  N   ALA F 121      -2.908   1.090 -18.864  1.00 80.80           N  
ATOM   4037  CA  ALA F 121      -1.604   0.738 -19.417  1.00 83.58           C  
ATOM   4038  C   ALA F 121      -0.496   1.837 -19.250  1.00 79.93           C  
ATOM   4039  O   ALA F 121       0.556   1.392 -18.739  1.00 78.92           O  
ATOM   4040  CB  ALA F 121      -1.802   0.255 -20.860  1.00 81.37           C  
ATOM   4041  H   ALA F 121      -3.744   0.798 -19.349  1.00 80.80           H  
ATOM   4042  HA  ALA F 121      -1.213  -0.112 -18.857  1.00 83.58           H  
ATOM   4043  HB1 ALA F 121      -2.234   0.933 -21.596  1.00 81.37           H  
ATOM   4044  HB2 ALA F 121      -0.885  -0.094 -21.334  1.00 81.37           H  
ATOM   4045  HB3 ALA F 121      -2.438  -0.630 -20.830  1.00 81.37           H  
ATOM   4046  N   PRO F 122      -0.651   3.153 -19.541  1.00 74.64           N  
ATOM   4047  CA  PRO F 122       0.368   4.161 -19.388  1.00 75.34           C  
ATOM   4048  C   PRO F 122       0.916   4.432 -17.975  1.00 80.80           C  
ATOM   4049  O   PRO F 122       2.051   4.867 -17.920  1.00 72.77           O  
ATOM   4050  CB  PRO F 122      -0.195   5.441 -20.004  1.00 73.11           C  
ATOM   4051  CG  PRO F 122      -1.254   4.946 -20.972  1.00 79.00           C  
ATOM   4052  CD  PRO F 122      -1.674   3.596 -20.473  1.00 71.61           C  
ATOM   4053  HA  PRO F 122       1.246   3.957 -20.001  1.00 75.34           H  
ATOM   4054  HB3 PRO F 122       0.608   6.033 -20.443  1.00 73.11           H  
ATOM   4055  HB2 PRO F 122      -0.791   5.947 -19.244  1.00 73.11           H  
ATOM   4056  HG3 PRO F 122      -0.818   5.003 -21.970  1.00 79.00           H  
ATOM   4057  HG2 PRO F 122      -2.067   5.658 -21.106  1.00 79.00           H  
ATOM   4058  HD2 PRO F 122      -2.695   3.561 -20.094  1.00 71.61           H  
ATOM   4059  HD3 PRO F 122      -1.663   3.071 -21.428  1.00 71.61           H  
ATOM   4060  N   TYR F 123       0.080   4.295 -16.958  1.00 82.44           N  
ATOM   4061  CA  TYR F 123       0.390   4.611 -15.558  1.00 88.80           C  
ATOM   4062  C   TYR F 123       1.587   3.742 -15.053  1.00 84.67           C  
ATOM   4063  O   TYR F 123       2.428   4.237 -14.313  1.00 78.68           O  
ATOM   4064  CB  TYR F 123      -0.894   4.451 -14.695  1.00 81.05           C  
ATOM   4065  CG  TYR F 123      -1.946   5.592 -14.862  1.00 81.19           C  
ATOM   4066  CD1 TYR F 123      -1.842   6.816 -14.191  1.00 77.56           C  
ATOM   4067  CD2 TYR F 123      -3.085   5.408 -15.671  1.00 83.63           C  
ATOM   4068  CE1 TYR F 123      -2.771   7.834 -14.432  1.00 80.77           C  
ATOM   4069  CE2 TYR F 123      -4.060   6.361 -15.819  1.00 77.37           C  
ATOM   4070  CZ  TYR F 123      -3.935   7.653 -15.232  1.00 80.68           C  
ATOM   4071  OH  TYR F 123      -4.796   8.666 -15.481  1.00 81.30           O  
ATOM   4072  H   TYR F 123      -0.671   3.635 -17.102  1.00 82.44           H  
ATOM   4073  HA  TYR F 123       0.815   5.613 -15.610  1.00 88.80           H  
ATOM   4074  HB3 TYR F 123      -0.593   4.515 -13.649  1.00 81.05           H  
ATOM   4075  HB2 TYR F 123      -1.313   3.446 -14.757  1.00 81.05           H  
ATOM   4076  HD1 TYR F 123      -0.971   7.083 -13.611  1.00 77.56           H  
ATOM   4077  HD2 TYR F 123      -3.287   4.510 -16.235  1.00 83.63           H  
ATOM   4078  HE1 TYR F 123      -2.599   8.827 -14.045  1.00 80.77           H  
ATOM   4079  HE2 TYR F 123      -4.913   6.138 -16.444  1.00 77.37           H  
ATOM   4080  HH  TYR F 123      -5.525   8.509 -16.085  1.00 81.30           H  
ATOM   4081  N   PHE F 124       1.707   2.510 -15.554  1.00 81.04           N  
ATOM   4082  CA  PHE F 124       2.909   1.627 -15.359  1.00 78.02           C  
ATOM   4083  C   PHE F 124       4.145   2.201 -16.147  1.00 85.00           C  
ATOM   4084  O   PHE F 124       5.263   2.169 -15.553  1.00 83.75           O  
ATOM   4085  CB  PHE F 124       2.592   0.201 -15.885  1.00 75.11           C  
ATOM   4086  CG  PHE F 124       1.538  -0.577 -15.209  1.00 72.88           C  
ATOM   4087  CD1 PHE F 124       1.900  -1.212 -14.048  1.00 71.12           C  
ATOM   4088  CD2 PHE F 124       0.183  -0.594 -15.634  1.00 74.70           C  
ATOM   4089  CE1 PHE F 124       0.912  -1.873 -13.329  1.00 66.98           C  
ATOM   4090  CE2 PHE F 124      -0.761  -1.251 -14.934  1.00 72.44           C  
ATOM   4091  CZ  PHE F 124      -0.403  -1.887 -13.753  1.00 71.67           C  
ATOM   4092  H   PHE F 124       0.914   2.126 -16.047  1.00 81.04           H  
ATOM   4093  HA  PHE F 124       3.206   1.552 -14.313  1.00 78.02           H  
ATOM   4094  HB3 PHE F 124       3.493  -0.402 -16.002  1.00 75.11           H  
ATOM   4095  HB2 PHE F 124       2.207   0.361 -16.892  1.00 75.11           H  
ATOM   4096  HD1 PHE F 124       2.886  -1.091 -13.624  1.00 71.12           H  
ATOM   4097  HD2 PHE F 124      -0.191  -0.010 -16.462  1.00 74.70           H  
ATOM   4098  HE1 PHE F 124       1.100  -2.466 -12.446  1.00 66.98           H  
ATOM   4099  HE2 PHE F 124      -1.827  -1.277 -15.106  1.00 72.44           H  
ATOM   4100  HZ  PHE F 124      -1.144  -2.559 -13.346  1.00 71.67           H  
ATOM   4101  N   ASP F 125       3.936   2.720 -17.319  1.00 86.20           N  
ATOM   4102  CA  ASP F 125       4.949   3.390 -18.065  1.00 81.46           C  
ATOM   4103  C   ASP F 125       5.439   4.717 -17.405  1.00 76.51           C  
ATOM   4104  O   ASP F 125       6.664   4.924 -17.264  1.00 71.34           O  
ATOM   4105  CB  ASP F 125       4.685   3.548 -19.634  1.00 86.05           C  
ATOM   4106  CG  ASP F 125       4.083   2.342 -20.344  1.00 85.14           C  
ATOM   4107  OD1 ASP F 125       4.446   1.240 -19.946  1.00 81.45           O  
ATOM   4108  OD2 ASP F 125       3.396   2.469 -21.359  1.00 86.90           O1-
ATOM   4109  H   ASP F 125       3.004   2.689 -17.708  1.00 86.20           H  
ATOM   4110  HA  ASP F 125       5.821   2.741 -17.976  1.00 81.46           H  
ATOM   4111  HB3 ASP F 125       5.586   3.782 -20.201  1.00 86.05           H  
ATOM   4112  HB2 ASP F 125       3.875   4.268 -19.751  1.00 86.05           H  
ATOM   4113  N   TYR F 126       4.572   5.517 -16.780  1.00 85.50           N  
ATOM   4114  CA  TYR F 126       5.011   6.655 -15.990  1.00 85.51           C  
ATOM   4115  C   TYR F 126       5.943   6.323 -14.822  1.00 80.88           C  
ATOM   4116  O   TYR F 126       6.621   7.238 -14.330  1.00 80.80           O  
ATOM   4117  CB  TYR F 126       3.814   7.491 -15.503  1.00 74.57           C  
ATOM   4118  CG  TYR F 126       2.841   7.932 -16.615  1.00 78.58           C  
ATOM   4119  CD1 TYR F 126       3.277   8.339 -17.855  1.00 83.62           C  
ATOM   4120  CD2 TYR F 126       1.471   8.042 -16.286  1.00 93.65           C  
ATOM   4121  CE1 TYR F 126       2.306   8.811 -18.790  1.00 86.61           C  
ATOM   4122  CE2 TYR F 126       0.504   8.541 -17.154  1.00102.08           C  
ATOM   4123  CZ  TYR F 126       0.941   8.903 -18.405  1.00 94.12           C  
ATOM   4124  OH  TYR F 126       0.113   9.387 -19.326  1.00 99.14           O  
ATOM   4125  H   TYR F 126       3.568   5.423 -16.839  1.00 85.50           H  
ATOM   4126  HA  TYR F 126       5.663   7.289 -16.590  1.00 85.51           H  
ATOM   4127  HB3 TYR F 126       4.182   8.373 -14.980  1.00 74.57           H  
ATOM   4128  HB2 TYR F 126       3.323   7.008 -14.659  1.00 74.57           H  
ATOM   4129  HD1 TYR F 126       4.302   8.351 -18.195  1.00 83.62           H  
ATOM   4130  HD2 TYR F 126       1.155   7.761 -15.292  1.00 93.65           H  
ATOM   4131  HE1 TYR F 126       2.559   9.142 -19.787  1.00 86.61           H  
ATOM   4132  HE2 TYR F 126      -0.518   8.687 -16.840  1.00102.08           H  
ATOM   4133  HH  TYR F 126      -0.770   9.084 -19.099  1.00 99.14           H  
ATOM   4134  N   ILE F 127       5.867   5.117 -14.271  1.00 77.40           N  
ATOM   4135  CA  ILE F 127       6.753   4.596 -13.153  1.00 78.67           C  
ATOM   4136  C   ILE F 127       8.044   4.064 -13.818  1.00 79.52           C  
ATOM   4137  O   ILE F 127       9.138   4.279 -13.249  1.00 76.74           O  
ATOM   4138  CB  ILE F 127       6.255   3.472 -12.268  1.00 69.71           C  
ATOM   4139  CG1 ILE F 127       4.979   3.986 -11.622  1.00 75.58           C  
ATOM   4140  CG2 ILE F 127       7.147   3.090 -11.086  1.00 66.88           C  
ATOM   4141  CD1 ILE F 127       3.901   2.877 -11.417  1.00 68.70           C  
ATOM   4142  H   ILE F 127       5.297   4.360 -14.618  1.00 77.40           H  
ATOM   4143  HA  ILE F 127       7.064   5.470 -12.580  1.00 78.67           H  
ATOM   4144  HB  ILE F 127       6.082   2.634 -12.944  1.00 69.71           H  
ATOM   4145 HG13 ILE F 127       4.372   4.689 -12.192  1.00 75.58           H  
ATOM   4146 HG12 ILE F 127       5.151   4.586 -10.729  1.00 75.58           H  
ATOM   4147 HG21 ILE F 127       7.634   3.966 -10.657  1.00 66.88           H  
ATOM   4148 HG22 ILE F 127       6.707   2.747 -10.150  1.00 66.88           H  
ATOM   4149 HG23 ILE F 127       7.900   2.350 -11.358  1.00 66.88           H  
ATOM   4150 HD11 ILE F 127       3.806   2.211 -12.275  1.00 68.70           H  
ATOM   4151 HD12 ILE F 127       4.069   2.310 -10.501  1.00 68.70           H  
ATOM   4152 HD13 ILE F 127       2.890   3.265 -11.296  1.00 68.70           H  
ATOM   4153  N   ILE F 128       7.998   3.445 -15.017  1.00 78.10           N  
ATOM   4154  CA  ILE F 128       9.190   3.052 -15.836  1.00 75.61           C  
ATOM   4155  C   ILE F 128       9.943   4.317 -16.241  1.00 71.91           C  
ATOM   4156  O   ILE F 128      11.182   4.233 -16.262  1.00 74.81           O  
ATOM   4157  CB  ILE F 128       8.831   2.142 -17.094  1.00  0.00           C  
ATOM   4158  CG1 ILE F 128       8.772   0.702 -16.732  1.00  0.00           C  
ATOM   4159  CG2 ILE F 128       9.694   2.373 -18.422  1.00  0.00           C  
ATOM   4160  CD1 ILE F 128       7.672  -0.049 -17.578  1.00  0.00           C  
ATOM   4161  H   ILE F 128       7.077   3.212 -15.361  1.00 78.10           H  
ATOM   4162  HA  ILE F 128       9.914   2.497 -15.238  1.00 75.61           H  
ATOM   4163  HB  ILE F 128       7.776   2.380 -17.231  1.00  0.00           H  
ATOM   4164 HG13 ILE F 128       8.348   0.543 -15.741  1.00  0.00           H  
ATOM   4165 HG12 ILE F 128       9.766   0.257 -16.672  1.00  0.00           H  
ATOM   4166 HG21 ILE F 128       9.264   1.860 -19.282  1.00  0.00           H  
ATOM   4167 HG22 ILE F 128       9.644   3.417 -18.732  1.00  0.00           H  
ATOM   4168 HG23 ILE F 128      10.751   2.132 -18.313  1.00  0.00           H  
ATOM   4169 HD11 ILE F 128       7.115  -0.798 -17.014  1.00  0.00           H  
ATOM   4170 HD12 ILE F 128       6.925   0.628 -17.994  1.00  0.00           H  
ATOM   4171 HD13 ILE F 128       8.139  -0.518 -18.444  1.00  0.00           H  
ATOM   4172  N   LYS F 129       9.259   5.345 -16.676  1.00 68.87           N  
ATOM   4173  CA  LYS F 129       9.779   6.610 -16.984  1.00 77.45           C  
ATOM   4174  C   LYS F 129      10.381   7.386 -15.736  1.00 80.72           C  
ATOM   4175  O   LYS F 129      11.441   7.920 -15.852  1.00 75.35           O  
ATOM   4176  CB  LYS F 129       8.773   7.480 -17.639  1.00  0.00           C  
ATOM   4177  CG  LYS F 129       9.144   8.952 -18.090  1.00  0.00           C  
ATOM   4178  CD  LYS F 129      10.144   9.077 -19.330  1.00  0.00           C  
ATOM   4179  CE  LYS F 129       9.357   9.187 -20.649  1.00  0.00           C  
ATOM   4180  NZ  LYS F 129      10.162   9.364 -21.834  1.00  0.00           N1+
ATOM   4181  H   LYS F 129       8.258   5.229 -16.737  1.00 68.87           H  
ATOM   4182  HA  LYS F 129      10.562   6.389 -17.710  1.00 77.45           H  
ATOM   4183  HB3 LYS F 129       7.852   7.500 -17.057  1.00  0.00           H  
ATOM   4184  HB2 LYS F 129       8.509   6.954 -18.557  1.00  0.00           H  
ATOM   4185  HG3 LYS F 129       9.678   9.396 -17.249  1.00  0.00           H  
ATOM   4186  HG2 LYS F 129       8.227   9.496 -18.314  1.00  0.00           H  
ATOM   4187  HD3 LYS F 129      10.928   8.327 -19.431  1.00  0.00           H  
ATOM   4188  HD2 LYS F 129      10.641  10.025 -19.123  1.00  0.00           H  
ATOM   4189  HE3 LYS F 129       8.610   9.978 -20.584  1.00  0.00           H  
ATOM   4190  HE2 LYS F 129       8.891   8.206 -20.734  1.00  0.00           H  
ATOM   4191  HZ1 LYS F 129      10.647  10.247 -21.761  1.00  0.00           H  
ATOM   4192  HZ2 LYS F 129      10.872   8.651 -21.921  1.00  0.00           H  
ATOM   4193  HZ3 LYS F 129       9.540   9.545 -22.609  1.00  0.00           H  
ATOM   4194  N   ALA F 130       9.642   7.505 -14.620  1.00 81.31           N  
ATOM   4195  CA  ALA F 130      10.165   7.959 -13.314  1.00 82.86           C  
ATOM   4196  C   ALA F 130      11.570   7.282 -12.962  1.00 83.70           C  
ATOM   4197  O   ALA F 130      12.532   8.013 -12.740  1.00 69.86           O  
ATOM   4198  CB  ALA F 130       9.103   7.752 -12.214  1.00 80.35           C  
ATOM   4199  H   ALA F 130       8.686   7.181 -14.653  1.00 81.31           H  
ATOM   4200  HA  ALA F 130      10.294   9.038 -13.388  1.00 82.86           H  
ATOM   4201  HB1 ALA F 130       9.413   8.216 -11.277  1.00 80.35           H  
ATOM   4202  HB2 ALA F 130       8.221   8.263 -12.600  1.00 80.35           H  
ATOM   4203  HB3 ALA F 130       8.860   6.742 -11.885  1.00 80.35           H  
ATOM   4204  N   MET F 131      11.634   5.970 -13.048  1.00 85.14           N  
ATOM   4205  CA  MET F 131      12.908   5.162 -12.967  1.00 86.28           C  
ATOM   4206  C   MET F 131      13.967   5.315 -14.107  1.00 93.76           C  
ATOM   4207  O   MET F 131      15.112   5.011 -13.872  1.00 90.32           O  
ATOM   4208  CB  MET F 131      12.560   3.651 -12.846  1.00 86.08           C  
ATOM   4209  CG  MET F 131      11.975   3.253 -11.514  1.00 81.27           C  
ATOM   4210  SD  MET F 131      11.666   1.539 -11.401  1.00 92.46           S  
ATOM   4211  CE  MET F 131      10.523   1.610  -9.938  1.00 80.32           C  
ATOM   4212  H   MET F 131      10.767   5.475 -13.201  1.00 85.14           H  
ATOM   4213  HA  MET F 131      13.445   5.441 -12.060  1.00 86.28           H  
ATOM   4214  HB3 MET F 131      13.484   3.072 -12.839  1.00 86.08           H  
ATOM   4215  HB2 MET F 131      11.949   3.223 -13.641  1.00 86.08           H  
ATOM   4216  HG3 MET F 131      11.093   3.835 -11.248  1.00 81.27           H  
ATOM   4217  HG2 MET F 131      12.746   3.529 -10.794  1.00 81.27           H  
ATOM   4218  HE1 MET F 131       9.820   2.365 -10.291  1.00 80.32           H  
ATOM   4219  HE2 MET F 131      10.020   0.655  -9.789  1.00 80.32           H  
ATOM   4220  HE3 MET F 131      11.014   1.882  -9.004  1.00 80.32           H  
ATOM   4221  N   SER F 132      13.546   5.771 -15.304  1.00 95.91           N  
ATOM   4222  CA  SER F 132      14.467   6.255 -16.404  1.00 85.14           C  
ATOM   4223  C   SER F 132      14.953   7.747 -16.111  1.00 86.53           C  
ATOM   4224  O   SER F 132      15.800   8.300 -16.803  1.00 78.45           O  
ATOM   4225  CB  SER F 132      13.769   6.124 -17.805  1.00 80.67           C  
ATOM   4226  OG  SER F 132      13.216   4.805 -17.935  1.00 69.34           O  
ATOM   4227  H   SER F 132      12.566   5.993 -15.408  1.00 95.91           H  
ATOM   4228  HA  SER F 132      15.358   5.633 -16.313  1.00 85.14           H  
ATOM   4229  HB3 SER F 132      14.523   6.301 -18.572  1.00 80.67           H  
ATOM   4230  HB2 SER F 132      13.041   6.909 -18.008  1.00 80.67           H  
ATOM   4231  HG  SER F 132      12.418   4.713 -17.409  1.00 69.34           H  
ATOM   4232  N   GLU F 133      14.395   8.314 -15.046  1.00 91.40           N  
ATOM   4233  CA  GLU F 133      14.693   9.642 -14.534  1.00 89.64           C  
ATOM   4234  C   GLU F 133      14.287  10.756 -15.554  1.00 78.61           C  
ATOM   4235  O   GLU F 133      15.118  11.471 -16.083  1.00  0.00           O  
ATOM   4236  CB  GLU F 133      16.191   9.801 -14.174  1.00 88.51           C  
ATOM   4237  CG  GLU F 133      16.627   9.289 -12.795  1.00 95.17           C  
ATOM   4238  CD  GLU F 133      16.089  10.171 -11.644  1.00107.44           C  
ATOM   4239  OE1 GLU F 133      16.418   9.964 -10.479  1.00104.29           O  
ATOM   4240  OE2 GLU F 133      15.215  11.066 -11.844  1.00105.48           O1-
ATOM   4241  H   GLU F 133      13.666   7.757 -14.623  1.00 91.40           H  
ATOM   4242  HA  GLU F 133      13.993   9.838 -13.722  1.00 89.64           H  
ATOM   4243  HB3 GLU F 133      16.519  10.837 -14.083  1.00 88.51           H  
ATOM   4244  HB2 GLU F 133      16.722   9.470 -15.066  1.00 88.51           H  
ATOM   4245  HG3 GLU F 133      17.694   9.463 -12.658  1.00 95.17           H  
ATOM   4246  HG2 GLU F 133      16.303   8.266 -12.604  1.00 95.17           H  
ATOM   4247  N   NMA F 133A     12.986  10.793 -15.806  1.00  0.00           N  
ATOM   4248  CA  NMA F 133A     12.252  11.752 -16.716  1.00  0.00           C  
ATOM   4249  H   NMA F 133A     12.297  10.157 -15.432  1.00  0.00           H  
ATOM   4250  HA1 NMA F 133A     11.399  11.299 -17.221  1.00  0.00           H  
ATOM   4251  HA2 NMA F 133A     11.881  12.605 -16.147  1.00  0.00           H  
ATOM   4252  HA3 NMA F 133A     12.932  12.144 -17.472  1.00  0.00           H  
TER    4253      NMA F 133A
HETATM 4254  NB  BLA B 402      -5.641  -2.911   0.962  1.00 74.58           N  
HETATM 4255  OB  BLA B 402      -5.762  -1.280  -0.596  1.00 57.82           O  
HETATM 4256  ND  BLA B 402      -5.565  -9.423   5.187  1.00 81.96           N  
HETATM 4257  C1A BLA B 402      -6.994  -8.351   2.569  1.00 82.96           C  
HETATM 4258  C1B BLA B 402      -5.918  -4.196   0.935  1.00 71.15           C  
HETATM 4259  C1C BLA B 402      -4.540  -6.747   8.225  1.00 74.59           C  
HETATM 4260  C1D BLA B 402      -4.897 -10.319   5.897  1.00 77.69           C  
HETATM 4261  C2A BLA B 402      -7.853  -8.052   1.485  1.00 83.27           C  
HETATM 4262  C2B BLA B 402      -5.885  -4.590  -0.461  1.00 66.12           C  
HETATM 4263  C2C BLA B 402      -4.082  -7.318   9.419  1.00 79.37           C  
HETATM 4264  C2D BLA B 402      -5.135 -11.660   5.411  1.00 80.98           C  
HETATM 4265  C3A BLA B 402      -7.849  -6.595   1.319  1.00 80.59           C  
HETATM 4266  C3B BLA B 402      -5.568  -3.474  -1.153  1.00 71.88           C  
HETATM 4267  C3C BLA B 402      -3.562  -8.493   9.099  1.00 85.58           C  
HETATM 4268  C3D BLA B 402      -6.066 -11.507   4.433  1.00 87.44           C  
HETATM 4269  C4A BLA B 402      -6.832  -6.169   2.117  1.00 78.17           C  
HETATM 4270  C4B BLA B 402      -5.637  -2.424  -0.269  1.00 66.32           C  
HETATM 4271  C4C BLA B 402      -4.114  -8.857   7.788  1.00 79.62           C  
HETATM 4272  C4D BLA B 402      -6.217 -10.127   4.215  1.00 83.04           C  
HETATM 4273  CAA BLA B 402      -8.762  -9.159   0.878  1.00 84.41           C  
HETATM 4274  CAB BLA B 402      -5.222  -3.276  -2.550  1.00 67.51           C  
HETATM 4275  CAC BLA B 402      -2.748  -9.332  10.026  1.00 88.26           C  
HETATM 4276  CAD BLA B 402      -6.769 -12.662   3.648  1.00 90.03           C  
HETATM 4277  CBA BLA B 402      -8.208 -10.407   0.076  1.00 94.26           C  
HETATM 4278  CBB BLA B 402      -4.491  -2.277  -3.009  1.00 75.13           C  
HETATM 4279  CBC BLA B 402      -3.031  -9.296  11.342  1.00 93.41           C  
HETATM 4280  CBD BLA B 402      -6.275 -13.067   2.246  1.00 91.41           C  
HETATM 4281  CGA BLA B 402      -6.891 -10.181  -0.766  1.00 81.49           C  
HETATM 4282  CGD BLA B 402      -7.067 -14.206   1.599  1.00102.06           C  
HETATM 4283  CHA BLA B 402      -6.827  -9.680   3.120  1.00 84.63           C  
HETATM 4284  CHB BLA B 402      -6.190  -4.838   2.105  1.00 78.63           C  
HETATM 4285  CHD BLA B 402      -4.139  -9.969   7.033  1.00 78.65           C  
HETATM 4286  CMA BLA B 402      -8.668  -5.610   0.509  1.00 79.97           C  
HETATM 4287  CMB BLA B 402      -6.012  -5.986  -1.157  1.00 57.21           C  
HETATM 4288  CMC BLA B 402      -4.141  -6.447  10.727  1.00 84.34           C  
HETATM 4289  CMD BLA B 402      -4.550 -13.006   5.769  1.00 83.70           C  
HETATM 4290  NA  BLA B 402      -6.343  -7.125   2.883  1.00 81.97           N  
HETATM 4291  NC  BLA B 402      -4.889  -7.792   7.492  1.00 73.05           N  
HETATM 4292  O1A BLA B 402      -6.663  -9.156  -1.405  1.00 86.16           O1-
HETATM 4293  O1D BLA B 402      -8.237 -14.437   2.036  1.00101.46           O1-
HETATM 4294  O2A BLA B 402      -6.174 -11.216  -1.027  1.00 85.32           O  
HETATM 4295  O2D BLA B 402      -6.673 -14.805   0.549  1.00103.42           O  
HETATM 4296  OC  BLA B 402      -4.758  -5.553   8.033  1.00 83.13           O  
HETATM 4297  HNB BLA B 402      -5.679  -2.307   1.771  1.00 74.58           H  
HETATM 4298 HAA1 BLA B 402      -9.803  -8.939   0.641  1.00 84.41           H  
HETATM 4299 HAA2 BLA B 402      -9.118  -9.624   1.797  1.00 84.41           H  
HETATM 4300 HCAB BLA B 402      -5.668  -4.027  -3.185  1.00 67.51           H  
HETATM 4301 HAD1 BLA B 402      -7.826 -12.396   3.648  1.00 90.03           H  
HETATM 4302 HAD2 BLA B 402      -6.692 -13.552   4.273  1.00 90.03           H  
HETATM 4303 HBA1 BLA B 402      -9.049 -10.731  -0.536  1.00 94.26           H  
HETATM 4304 HBA2 BLA B 402      -8.037 -11.230   0.771  1.00 94.26           H  
HETATM 4305 HBB1 BLA B 402      -4.301  -2.170  -4.067  1.00 75.13           H  
HETATM 4306 HBB2 BLA B 402      -4.031  -1.499  -2.417  1.00 75.13           H  
HETATM 4307 HBC1 BLA B 402      -3.866  -8.785  11.798  1.00 93.41           H  
HETATM 4308 HBC2 BLA B 402      -2.367  -9.807  12.023  1.00 93.41           H  
HETATM 4309 HBD1 BLA B 402      -5.255 -13.444   2.318  1.00 91.41           H  
HETATM 4310 HBD2 BLA B 402      -6.363 -12.289   1.487  1.00 91.41           H  
HETATM 4311 HCHA BLA B 402      -7.299 -10.441   2.516  1.00 84.63           H  
HETATM 4312 HCHB BLA B 402      -6.048  -4.355   3.061  1.00 78.63           H  
HETATM 4313 HCHD BLA B 402      -3.466 -10.766   7.313  1.00 78.65           H  
HETATM 4314 HMA1 BLA B 402      -8.382  -4.588   0.759  1.00 79.97           H  
HETATM 4315 HMA2 BLA B 402      -8.527  -5.539  -0.569  1.00 79.97           H  
HETATM 4316 HMA3 BLA B 402      -9.718  -5.563   0.797  1.00 79.97           H  
HETATM 4317 HMB1 BLA B 402      -5.532  -5.956  -2.135  1.00 57.21           H  
HETATM 4318 HMB2 BLA B 402      -5.529  -6.682  -0.471  1.00 57.21           H  
HETATM 4319 HMB3 BLA B 402      -6.948  -6.540  -1.237  1.00 57.21           H  
HETATM 4320 HMC1 BLA B 402      -5.007  -6.749  11.316  1.00 84.34           H  
HETATM 4321 HMC2 BLA B 402      -3.316  -6.692  11.396  1.00 84.34           H  
HETATM 4322 HMC3 BLA B 402      -4.080  -5.366  10.608  1.00 84.34           H  
HETATM 4323 HMD1 BLA B 402      -4.210 -13.277   4.769  1.00 83.70           H  
HETATM 4324 HMD2 BLA B 402      -3.682 -12.912   6.421  1.00 83.70           H  
HETATM 4325 HMD3 BLA B 402      -5.300 -13.732   6.082  1.00 83.70           H  
HETATM 4326  HNA BLA B 402      -5.789  -6.911   3.700  1.00 81.97           H  
HETATM 4327  HNC BLA B 402      -5.386  -7.725   6.616  1.00 73.05           H  
HETATM 4328  NB  BLA A 401       8.274   3.302  -1.205  1.00 74.58           N  
HETATM 4329  OB  BLA A 401       6.521   4.732  -0.655  1.00 57.82           O  
HETATM 4330  ND  BLA A 401      13.979  -2.663  -0.772  1.00 81.96           N  
HETATM 4331  C1A BLA A 401      13.563   0.530   0.165  1.00 82.96           C  
HETATM 4332  C1B BLA A 401       9.443   2.774  -0.544  1.00 71.15           C  
HETATM 4333  C1C BLA A 401      12.567  -3.577  -4.935  1.00 74.59           C  
HETATM 4334  C1D BLA A 401      14.600  -3.707  -1.016  1.00 77.69           C  
HETATM 4335  C2A BLA A 401      13.473   1.810   0.703  1.00 83.27           C  
HETATM 4336  C2B BLA A 401       9.449   3.373   0.840  1.00 66.12           C  
HETATM 4337  C2C BLA A 401      12.823  -4.989  -5.253  1.00 79.37           C  
HETATM 4338  C2D BLA A 401      15.798  -3.871  -0.276  1.00 80.98           C  
HETATM 4339  C3A BLA A 401      12.543   2.439  -0.086  1.00 80.59           C  
HETATM 4340  C3B BLA A 401       8.255   4.038   0.961  1.00 71.88           C  
HETATM 4341  C3C BLA A 401      13.163  -5.612  -4.098  1.00 85.58           C  
HETATM 4342  C3D BLA A 401      15.803  -2.826   0.565  1.00 87.44           C  
HETATM 4343  C4A BLA A 401      11.603   1.564  -0.501  1.00 78.17           C  
HETATM 4344  C4B BLA A 401       7.544   4.099  -0.303  1.00 66.32           C  
HETATM 4345  C4C BLA A 401      13.507  -4.608  -3.165  1.00 79.62           C  
HETATM 4346  C4D BLA A 401      14.719  -1.905   0.047  1.00 83.04           C  
HETATM 4347  CAA BLA A 401      14.353   2.586   1.717  1.00 84.41           C  
HETATM 4348  CAB BLA A 401       7.570   4.655   2.164  1.00 67.51           C  
HETATM 4349  CAC BLA A 401      13.364  -7.060  -3.956  1.00 88.26           C  
HETATM 4350  CAD BLA A 401      16.882  -2.783   1.698  1.00 90.03           C  
HETATM 4351  CBA BLA A 401      14.569   2.279   3.252  1.00 94.26           C  
HETATM 4352  CBB BLA A 401       6.253   4.882   2.310  1.00 75.13           C  
HETATM 4353  CBC BLA A 401      13.801  -7.792  -5.001  1.00 93.41           C  
HETATM 4354  CBD BLA A 401      16.507  -2.906   3.248  1.00 91.41           C  
HETATM 4355  CGA BLA A 401      13.417   1.567   3.982  1.00 81.49           C  
HETATM 4356  CGD BLA A 401      17.344  -2.007   4.156  1.00102.06           C  
HETATM 4357  CHA BLA A 401      14.542  -0.558   0.327  1.00 84.63           C  
HETATM 4358  CHB BLA A 401      10.303   1.876  -1.146  1.00 78.63           C  
HETATM 4359  CHD BLA A 401      14.172  -4.698  -1.963  1.00 78.65           C  
HETATM 4360  CMA BLA A 401      12.448   3.979  -0.328  1.00 79.97           C  
HETATM 4361  CMB BLA A 401      10.479   3.131   2.038  1.00 57.21           C  
HETATM 4362  CMC BLA A 401      12.462  -5.465  -6.645  1.00 84.34           C  
HETATM 4363  CMD BLA A 401      16.727  -5.014  -0.483  1.00 83.70           C  
HETATM 4364  NA  BLA A 401      12.307   0.321  -0.480  1.00 81.97           N  
HETATM 4365  NC  BLA A 401      13.071  -3.476  -3.705  1.00 73.05           N  
HETATM 4366  O1A BLA A 401      12.438   2.282   4.234  1.00 86.16           O1-
HETATM 4367  O1D BLA A 401      18.518  -1.592   3.804  1.00101.46           O1-
HETATM 4368  O2A BLA A 401      13.485   0.392   4.404  1.00 85.32           O  
HETATM 4369  O2D BLA A 401      16.918  -1.907   5.295  1.00103.42           O  
HETATM 4370  OC  BLA A 401      12.021  -2.747  -5.659  1.00 83.13           O  
HETATM 4371  HNB BLA A 401       7.895   3.185  -2.134  1.00 74.58           H  
HETATM 4372 HAA1 BLA A 401      13.661   3.425   1.793  1.00 84.41           H  
HETATM 4373 HAA2 BLA A 401      15.203   2.959   1.146  1.00 84.41           H  
HETATM 4374 HCAB BLA A 401       8.249   4.982   2.937  1.00 67.51           H  
HETATM 4375 HAD1 BLA A 401      17.687  -2.084   1.473  1.00 90.03           H  
HETATM 4376 HAD2 BLA A 401      17.345  -3.767   1.619  1.00 90.03           H  
HETATM 4377 HBA1 BLA A 401      14.718   3.225   3.772  1.00 94.26           H  
HETATM 4378 HBA2 BLA A 401      15.514   1.754   3.388  1.00 94.26           H  
HETATM 4379 HBB1 BLA A 401       5.760   5.369   3.139  1.00 75.13           H  
HETATM 4380 HBB2 BLA A 401       5.529   4.611   1.556  1.00 75.13           H  
HETATM 4381 HBC1 BLA A 401      14.156  -7.330  -5.910  1.00 93.41           H  
HETATM 4382 HBC2 BLA A 401      13.898  -8.866  -4.963  1.00 93.41           H  
HETATM 4383 HBD1 BLA A 401      16.678  -3.867   3.733  1.00 91.41           H  
HETATM 4384 HBD2 BLA A 401      15.446  -2.750   3.441  1.00 91.41           H  
HETATM 4385 HCHA BLA A 401      15.432  -0.138   0.772  1.00 84.63           H  
HETATM 4386 HCHB BLA A 401      10.095   1.394  -2.090  1.00 78.63           H  
HETATM 4387 HCHD BLA A 401      14.415  -5.702  -1.649  1.00 78.65           H  
HETATM 4388 HMA1 BLA A 401      11.900   4.186  -1.247  1.00 79.97           H  
HETATM 4389 HMA2 BLA A 401      12.062   4.630   0.457  1.00 79.97           H  
HETATM 4390 HMA3 BLA A 401      13.440   4.346  -0.591  1.00 79.97           H  
HETATM 4391 HMB1 BLA A 401      10.060   3.375   3.014  1.00 57.21           H  
HETATM 4392 HMB2 BLA A 401      10.755   2.077   2.063  1.00 57.21           H  
HETATM 4393 HMB3 BLA A 401      11.417   3.686   2.043  1.00 57.21           H  
HETATM 4394 HMC1 BLA A 401      12.135  -6.505  -6.617  1.00 84.34           H  
HETATM 4395 HMC2 BLA A 401      11.814  -4.734  -7.130  1.00 84.34           H  
HETATM 4396 HMC3 BLA A 401      13.378  -5.518  -7.234  1.00 84.34           H  
HETATM 4397 HMD1 BLA A 401      17.505  -5.259   0.240  1.00 83.70           H  
HETATM 4398 HMD2 BLA A 401      16.217  -5.959  -0.672  1.00 83.70           H  
HETATM 4399 HMD3 BLA A 401      17.339  -4.838  -1.368  1.00 83.70           H  
HETATM 4400  HNA BLA A 401      11.971  -0.576  -0.799  1.00 81.97           H  
HETATM 4401  HNC BLA A 401      13.033  -2.614  -3.180  1.00 73.05           H  
HETATM 4402 NA   NA      1      41.761   7.491   4.220  1.00  0.00          Na1+
HETATM 4403 NA   NA      1     -29.221 -23.510  -4.028  1.00  0.00          Na1+
HETATM 4404 CL   CL      1       0.932 -31.533  -5.371  1.00  0.00          Cl1-
HETATM 4405  O   T3P     1     -19.655 -13.781  -0.147  1.00  0.00           O  
HETATM 4406  H1  T3P     1     -18.818 -13.405  -0.418  1.00  0.00           H  
HETATM 4407  H2  T3P     1     -19.469 -14.205   0.691  1.00  0.00           H  
HETATM 4408 NA   NA      2      18.522  21.317  24.589  1.00  0.00          Na1+
HETATM 4409 NA   NA      2      -8.361  -9.018 -28.415  1.00  0.00          Na1+
HETATM 4410 CL   CL      2      28.193  15.335   2.666  1.00  0.00          Cl1-
HETATM 4411  O   T3P     2      27.903  31.704  22.811  1.00  0.00           O  
HETATM 4412  H1  T3P     2      27.660  32.317  22.117  1.00  0.00           H  
HETATM 4413  H2  T3P     2      28.554  31.130  22.407  1.00  0.00           H  
HETATM 4414 NA   NA      3      14.336  24.083 -19.961  1.00  0.00          Na1+
HETATM 4415 NA   NA      3     -13.965 -17.865  -6.743  1.00  0.00          Na1+
HETATM 4416 CL   CL      3     -20.900   8.729   0.024  1.00  0.00          Cl1-
HETATM 4417  O   T3P     3       5.766  -4.739 -19.969  1.00  0.00           O  
HETATM 4418  H1  T3P     3       5.744  -5.691 -19.875  1.00  0.00           H  
HETATM 4419  H2  T3P     3       6.635  -4.553 -20.324  1.00  0.00           H  
HETATM 4420 NA   NA      4      28.372   7.096   1.536  1.00  0.00          Na1+
HETATM 4421 NA   NA      4      56.348  25.103  22.296  1.00  0.00          Na1+
HETATM 4422 CL   CL      4      10.915  19.716 -21.248  1.00  0.00          Cl1-
HETATM 4423  O   T3P     4      25.755  -0.573   5.227  1.00  0.00           O  
HETATM 4424  H1  T3P     4      24.896  -0.790   5.589  1.00  0.00           H  
HETATM 4425  H2  T3P     4      25.595   0.190   4.671  1.00  0.00           H  
HETATM 4426 NA   NA      5     -52.046 -25.862 -19.930  1.00  0.00          Na1+
HETATM 4427 NA   NA      5      -2.580 -24.267   4.998  1.00  0.00          Na1+
HETATM 4428 CL   CL      5     -25.430   2.894  21.819  1.00  0.00          Cl1-
HETATM 4429  O   T3P     5      24.932  -3.694  13.135  1.00  0.00           O  
HETATM 4430  H1  T3P     5      24.450  -3.916  12.339  1.00  0.00           H  
HETATM 4431  H2  T3P     5      24.827  -4.459  13.701  1.00  0.00           H  
HETATM 4432 NA   NA      6     -15.015  18.440 -16.912  1.00  0.00          Na1+
HETATM 4433 NA   NA      6     -47.707 -19.555  -8.642  1.00  0.00          Na1+
HETATM 4434 CL   CL      6      32.999   5.833  -2.719  1.00  0.00          Cl1-
HETATM 4435  O   T3P     6      16.511  24.704  -4.814  1.00  0.00           O  
HETATM 4436  H1  T3P     6      16.220  24.368  -5.662  1.00  0.00           H  
HETATM 4437  H2  T3P     6      17.119  25.410  -5.031  1.00  0.00           H  
HETATM 4438 NA   NA      7     -27.252  17.544 -26.293  1.00  0.00          Na1+
HETATM 4439 NA   NA      7     -35.878 -11.617 -26.572  1.00  0.00          Na1+
HETATM 4440 CL   CL      7      14.315 -25.312  -5.596  1.00  0.00          Cl1-
HETATM 4441  O   T3P     7      -2.727  23.356  -3.924  1.00  0.00           O  
HETATM 4442  H1  T3P     7      -2.285  24.025  -3.401  1.00  0.00           H  
HETATM 4443  H2  T3P     7      -3.041  23.824  -4.697  1.00  0.00           H  
HETATM 4444 NA   NA      8      26.044  16.371  17.536  1.00  0.00          Na1+
HETATM 4445 NA   NA      8      -4.324  27.291   2.144  1.00  0.00          Na1+
HETATM 4446 CL   CL      8       4.786 -23.700  -1.388  1.00  0.00          Cl1-
HETATM 4447  O   T3P     8     -39.066 -10.835  -9.683  1.00  0.00           O  
HETATM 4448  H1  T3P     8     -39.704 -10.718  -8.979  1.00  0.00           H  
HETATM 4449  H2  T3P     8     -39.157 -11.753  -9.939  1.00  0.00           H  
HETATM 4450 NA   NA      9     -26.133 -25.183   7.563  1.00  0.00          Na1+
HETATM 4451 CL   CL      9      43.694  21.940  22.018  1.00  0.00          Cl1-
HETATM 4452  O   T3P     9      47.187  36.498  13.571  1.00  0.00           O  
HETATM 4453  H1  T3P     9      46.537  35.997  13.080  1.00  0.00           H  
HETATM 4454  H2  T3P     9      47.934  35.905  13.655  1.00  0.00           H  
HETATM 4455 NA   NA     10     -16.919   1.606 -25.421  1.00  0.00          Na1+
HETATM 4456 CL   CL     10      -2.384  10.401  19.659  1.00  0.00          Cl1-
HETATM 4457  O   T3P    10      27.919   4.545  23.178  1.00  0.00           O  
HETATM 4458  H1  T3P    10      28.264   5.041  22.436  1.00  0.00           H  
HETATM 4459  H2  T3P    10      28.354   3.694  23.122  1.00  0.00           H  
HETATM 4460 NA   NA     11       9.677 -25.282  -2.748  1.00  0.00          Na1+
HETATM 4461 CL   CL     11      67.405  34.696  17.904  1.00  0.00          Cl1-
HETATM 4462  O   T3P    11      15.860  26.699  16.891  1.00  0.00           O  
HETATM 4463  H1  T3P    11      15.153  27.342  16.827  1.00  0.00           H  
HETATM 4464  H2  T3P    11      16.646  27.222  17.051  1.00  0.00           H  
HETATM 4465 NA   NA     12      25.961  17.995  -1.598  1.00  0.00          Na1+
HETATM 4466 CL   CL     12     -20.516 -27.039   4.179  1.00  0.00          Cl1-
HETATM 4467  O   T3P    12      12.337  21.434  18.147  1.00  0.00           O  
HETATM 4468  H1  T3P    12      12.144  21.503  19.082  1.00  0.00           H  
HETATM 4469  H2  T3P    12      11.544  21.057  17.766  1.00  0.00           H  
HETATM 4470 NA   NA     13     -67.812 -33.990 -19.641  1.00  0.00          Na1+
HETATM 4471 CL   CL     13     -42.920 -10.697 -18.188  1.00  0.00          Cl1-
HETATM 4472  O   T3P    13      19.464  11.288  20.387  1.00  0.00           O  
HETATM 4473  H1  T3P    13      19.795  10.551  20.901  1.00  0.00           H  
HETATM 4474  H2  T3P    13      18.552  11.063  20.205  1.00  0.00           H  
HETATM 4475 NA   NA     14      11.117  36.295  19.957  1.00  0.00          Na1+
HETATM 4476 CL   CL     14      13.339   0.056  20.416  1.00  0.00          Cl1-
HETATM 4477  O   T3P    14      -6.337  26.607  -9.887  1.00  0.00           O  
HETATM 4478  H1  T3P    14      -5.960  27.037 -10.655  1.00  0.00           H  
HETATM 4479  H2  T3P    14      -7.268  26.822  -9.924  1.00  0.00           H  
HETATM 4480 NA   NA     15      -8.954  23.251  23.727  1.00  0.00          Na1+
HETATM 4481 CL   CL     15      55.453   9.976  22.322  1.00  0.00          Cl1-
HETATM 4482  O   T3P    15       6.044  22.963 -19.626  1.00  0.00           O  
HETATM 4483  H1  T3P    15       6.673  22.356 -19.235  1.00  0.00           H  
HETATM 4484  H2  T3P    15       5.675  23.438 -18.882  1.00  0.00           H  
HETATM 4485 NA   NA     16       4.010  19.823 -26.773  1.00  0.00          Na1+
HETATM 4486 CL   CL     16      19.900  22.024 -13.941  1.00  0.00          Cl1-
HETATM 4487  O   T3P    16     -54.722 -30.324 -22.367  1.00  0.00           O  
HETATM 4488  H1  T3P    16     -54.168 -30.190 -21.598  1.00  0.00           H  
HETATM 4489  H2  T3P    16     -54.376 -31.118 -22.775  1.00  0.00           H  
HETATM 4490 NA   NA     17     -36.460 -14.813 -16.234  1.00  0.00          Na1+
HETATM 4491 CL   CL     17     -12.032 -19.938  -6.119  1.00  0.00          Cl1-
HETATM 4492  O   T3P    17      12.001  16.576  11.161  1.00  0.00           O  
HETATM 4493  H1  T3P    17      11.992  15.633  10.998  1.00  0.00           H  
HETATM 4494  H2  T3P    17      12.922  16.824  11.081  1.00  0.00           H  
HETATM 4495 NA   NA     18      40.585  12.304  -8.273  1.00  0.00          Na1+
HETATM 4496 CL   CL     18      -4.934  36.366  12.134  1.00  0.00          Cl1-
HETATM 4497  O   T3P    18     -16.129  20.113 -11.312  1.00  0.00           O  
HETATM 4498  H1  T3P    18     -16.796  19.504 -11.630  1.00  0.00           H  
HETATM 4499  H2  T3P    18     -15.476  19.554 -10.890  1.00  0.00           H  
HETATM 4500 NA   NA     19     -28.511   3.489 -10.058  1.00  0.00          Na1+
HETATM 4501 CL   CL     19      29.899  36.783  24.516  1.00  0.00          Cl1-
HETATM 4502  O   T3P    19      53.232  30.584  14.912  1.00  0.00           O  
HETATM 4503  H1  T3P    19      52.683  30.450  14.139  1.00  0.00           H  
HETATM 4504  H2  T3P    19      54.088  30.236  14.661  1.00  0.00           H  
HETATM 4505 NA   NA     20      31.588   3.479  11.249  1.00  0.00          Na1+
HETATM 4506 CL   CL     20       9.158  16.603 -28.195  1.00  0.00          Cl1-
HETATM 4507  O   T3P    20      34.265 -13.455  10.597  1.00  0.00           O  
HETATM 4508  H1  T3P    20      34.963 -13.861  10.083  1.00  0.00           H  
HETATM 4509  H2  T3P    20      33.468 -13.622  10.094  1.00  0.00           H  
HETATM 4510 NA   NA     21     -49.143 -18.802 -21.203  1.00  0.00          Na1+
HETATM 4511 CL   CL     21      46.418  34.479   9.475  1.00  0.00          Cl1-
HETATM 4512  O   T3P    21      25.181   7.100 -21.056  1.00  0.00           O  
HETATM 4513  H1  T3P    21      24.480   6.448 -21.066  1.00  0.00           H  
HETATM 4514  H2  T3P    21      25.154   7.495 -21.928  1.00  0.00           H  
HETATM 4515  O   T3P    22     -12.863  20.422  15.274  1.00  0.00           O  
HETATM 4516  H1  T3P    22     -12.611  21.300  15.559  1.00  0.00           H  
HETATM 4517  H2  T3P    22     -12.477  20.332  14.403  1.00  0.00           H  
HETATM 4518  O   T3P    23      25.759   8.471   9.045  1.00  0.00           O  
HETATM 4519  H1  T3P    23      25.345   9.049   8.404  1.00  0.00           H  
HETATM 4520  H2  T3P    23      26.555   8.933   9.307  1.00  0.00           H  
HETATM 4521  O   T3P    24      13.502   3.981 -27.978  1.00  0.00           O  
HETATM 4522  H1  T3P    24      14.374   3.648 -28.192  1.00  0.00           H  
HETATM 4523  H2  T3P    24      13.088   3.270 -27.488  1.00  0.00           H  
HETATM 4524  O   T3P    25      42.633  23.817 -18.428  1.00  0.00           O  
HETATM 4525  H1  T3P    25      42.097  23.756 -19.219  1.00  0.00           H  
HETATM 4526  H2  T3P    25      42.896  22.915 -18.246  1.00  0.00           H  
HETATM 4527  O   T3P    26      24.932   6.062  19.426  1.00  0.00           O  
HETATM 4528  H1  T3P    26      24.543   6.137  20.297  1.00  0.00           H  
HETATM 4529  H2  T3P    26      24.298   5.551  18.923  1.00  0.00           H  
HETATM 4530  O   T3P    27      37.629   7.983   8.241  1.00  0.00           O  
HETATM 4531  H1  T3P    27      37.682   8.583   7.497  1.00  0.00           H  
HETATM 4532  H2  T3P    27      37.515   7.119   7.845  1.00  0.00           H  
HETATM 4533  O   T3P    28     -13.181  31.847   7.221  1.00  0.00           O  
HETATM 4534  H1  T3P    28     -12.357  31.724   7.692  1.00  0.00           H  
HETATM 4535  H2  T3P    28     -13.008  32.571   6.619  1.00  0.00           H  
HETATM 4536  O   T3P    29     -23.328  23.044 -17.764  1.00  0.00           O  
HETATM 4537  H1  T3P    29     -23.661  22.459 -17.083  1.00  0.00           H  
HETATM 4538  H2  T3P    29     -23.905  23.807 -17.728  1.00  0.00           H  
HETATM 4539  O   T3P    30     -32.271  -5.524   7.300  1.00  0.00           O  
HETATM 4540  H1  T3P    30     -32.263  -6.479   7.363  1.00  0.00           H  
HETATM 4541  H2  T3P    30     -31.768  -5.332   6.508  1.00  0.00           H  
HETATM 4542  O   T3P    31      48.572  29.440   3.720  1.00  0.00           O  
HETATM 4543  H1  T3P    31      49.492  29.402   3.461  1.00  0.00           H  
HETATM 4544  H2  T3P    31      48.433  28.643   4.232  1.00  0.00           H  
HETATM 4545  O   T3P    32     -37.312 -13.662 -21.905  1.00  0.00           O  
HETATM 4546  H1  T3P    32     -37.271 -14.587 -22.147  1.00  0.00           H  
HETATM 4547  H2  T3P    32     -38.102 -13.336 -22.336  1.00  0.00           H  
HETATM 4548  O   T3P    33       2.236   8.303 -24.391  1.00  0.00           O  
HETATM 4549  H1  T3P    33       1.841   8.697 -23.613  1.00  0.00           H  
HETATM 4550  H2  T3P    33       3.170   8.257 -24.188  1.00  0.00           H  
HETATM 4551  O   T3P    34     -18.377 -20.439 -14.006  1.00  0.00           O  
HETATM 4552  H1  T3P    34     -17.573 -20.571 -13.503  1.00  0.00           H  
HETATM 4553  H2  T3P    34     -19.079 -20.686 -13.404  1.00  0.00           H  
HETATM 4554  O   T3P    35     -13.587 -30.824 -25.613  1.00  0.00           O  
HETATM 4555  H1  T3P    35     -13.367 -30.718 -24.688  1.00  0.00           H  
HETATM 4556  H2  T3P    35     -13.017 -30.204 -26.068  1.00  0.00           H  
HETATM 4557  O   T3P    36      -0.841  16.923 -11.507  1.00  0.00           O  
HETATM 4558  H1  T3P    36      -1.290  16.079 -11.462  1.00  0.00           H  
HETATM 4559  H2  T3P    36      -1.217  17.434 -10.790  1.00  0.00           H  
HETATM 4560  O   T3P    37     -23.670 -22.390   3.894  1.00  0.00           O  
HETATM 4561  H1  T3P    37     -24.035 -23.255   4.082  1.00  0.00           H  
HETATM 4562  H2  T3P    37     -22.722 -22.518   3.929  1.00  0.00           H  
HETATM 4563  O   T3P    38     -39.898 -17.098 -24.241  1.00  0.00           O  
HETATM 4564  H1  T3P    38     -40.499 -16.363 -24.122  1.00  0.00           H  
HETATM 4565  H2  T3P    38     -40.422 -17.768 -24.680  1.00  0.00           H  
HETATM 4566  O   T3P    39      10.002  -1.696   7.490  1.00  0.00           O  
HETATM 4567  H1  T3P    39       9.499  -1.927   8.271  1.00  0.00           H  
HETATM 4568  H2  T3P    39      10.663  -2.385   7.418  1.00  0.00           H  
HETATM 4569  O   T3P    40     -15.843 -19.840   7.308  1.00  0.00           O  
HETATM 4570  H1  T3P    40     -15.331 -20.603   7.040  1.00  0.00           H  
HETATM 4571  H2  T3P    40     -16.626 -19.872   6.759  1.00  0.00           H  
HETATM 4572  O   T3P    41     -18.032 -17.823  -2.824  1.00  0.00           O  
HETATM 4573  H1  T3P    41     -18.138 -16.898  -3.043  1.00  0.00           H  
HETATM 4574  H2  T3P    41     -18.857 -18.229  -3.090  1.00  0.00           H  
HETATM 4575  O   T3P    42      42.345  23.375 -12.245  1.00  0.00           O  
HETATM 4576  H1  T3P    42      41.546  22.861 -12.360  1.00  0.00           H  
HETATM 4577  H2  T3P    42      42.828  23.254 -13.062  1.00  0.00           H  
HETATM 4578  O   T3P    43      35.407  28.083  17.709  1.00  0.00           O  
HETATM 4579  H1  T3P    43      35.257  28.997  17.953  1.00  0.00           H  
HETATM 4580  H2  T3P    43      34.558  27.776  17.392  1.00  0.00           H  
HETATM 4581  O   T3P    44      27.762 -15.657  22.935  1.00  0.00           O  
HETATM 4582  H1  T3P    44      27.186 -14.940  22.672  1.00  0.00           H  
HETATM 4583  H2  T3P    44      28.008 -15.450  23.837  1.00  0.00           H  
HETATM 4584  O   T3P    45      33.662  17.662  13.172  1.00  0.00           O  
HETATM 4585  H1  T3P    45      32.887  17.886  12.656  1.00  0.00           H  
HETATM 4586  H2  T3P    45      33.942  16.814  12.828  1.00  0.00           H  
HETATM 4587  O   T3P    46     -27.166  -9.587 -18.601  1.00  0.00           O  
HETATM 4588  H1  T3P    46     -26.844  -8.711 -18.388  1.00  0.00           H  
HETATM 4589  H2  T3P    46     -26.420 -10.164 -18.434  1.00  0.00           H  
HETATM 4590  O   T3P    47      34.103  33.704  17.530  1.00  0.00           O  
HETATM 4591  H1  T3P    47      34.678  33.206  16.949  1.00  0.00           H  
HETATM 4592  H2  T3P    47      34.215  34.614  17.256  1.00  0.00           H  
HETATM 4593  O   T3P    48      -6.876 -38.329 -22.373  1.00  0.00           O  
HETATM 4594  H1  T3P    48      -6.371 -38.017 -23.124  1.00  0.00           H  
HETATM 4595  H2  T3P    48      -6.233 -38.775 -21.821  1.00  0.00           H  
HETATM 4596  O   T3P    49      32.143  23.017  -8.738  1.00  0.00           O  
HETATM 4597  H1  T3P    49      32.484  22.438  -8.057  1.00  0.00           H  
HETATM 4598  H2  T3P    49      32.916  23.282  -9.236  1.00  0.00           H  
HETATM 4599  O   T3P    50      53.514  10.232  18.111  1.00  0.00           O  
HETATM 4600  H1  T3P    50      54.123  10.071  17.390  1.00  0.00           H  
HETATM 4601  H2  T3P    50      53.357   9.368  18.491  1.00  0.00           H  
HETATM 4602  O   T3P    51       0.077  17.373 -23.535  1.00  0.00           O  
HETATM 4603  H1  T3P    51      -0.047  17.449 -24.481  1.00  0.00           H  
HETATM 4604  H2  T3P    51       0.411  16.485 -23.407  1.00  0.00           H  
HETATM 4605  O   T3P    52      31.522   1.648  12.986  1.00  0.00           O  
HETATM 4606  H1  T3P    52      32.295   1.851  13.514  1.00  0.00           H  
HETATM 4607  H2  T3P    52      30.912   1.241  13.602  1.00  0.00           H  
HETATM 4608  O   T3P    53      42.334   9.619  10.764  1.00  0.00           O  
HETATM 4609  H1  T3P    53      42.143  10.063  11.591  1.00  0.00           H  
HETATM 4610  H2  T3P    53      41.493   9.592  10.307  1.00  0.00           H  
HETATM 4611  O   T3P    54     -15.143  29.177   3.834  1.00  0.00           O  
HETATM 4612  H1  T3P    54     -15.396  28.777   4.666  1.00  0.00           H  
HETATM 4613  H2  T3P    54     -14.221  29.406   3.948  1.00  0.00           H  
HETATM 4614  O   T3P    55     -15.938   9.444  21.793  1.00  0.00           O  
HETATM 4615  H1  T3P    55     -16.793   9.255  22.180  1.00  0.00           H  
HETATM 4616  H2  T3P    55     -15.774   8.708  21.203  1.00  0.00           H  
HETATM 4617  O   T3P    56     -35.883 -28.834   3.554  1.00  0.00           O  
HETATM 4618  H1  T3P    56     -36.528 -29.261   2.991  1.00  0.00           H  
HETATM 4619  H2  T3P    56     -36.071 -27.899   3.467  1.00  0.00           H  
HETATM 4620  O   T3P    57      65.949  26.980  21.441  1.00  0.00           O  
HETATM 4621  H1  T3P    57      65.222  27.340  21.949  1.00  0.00           H  
HETATM 4622  H2  T3P    57      66.040  26.081  21.756  1.00  0.00           H  
HETATM 4623  O   T3P    58      50.109  22.167   2.932  1.00  0.00           O  
HETATM 4624  H1  T3P    58      49.939  22.554   2.073  1.00  0.00           H  
HETATM 4625  H2  T3P    58      50.567  22.853   3.418  1.00  0.00           H  
HETATM 4626  O   T3P    59      38.066  28.038  12.436  1.00  0.00           O  
HETATM 4627  H1  T3P    59      37.767  28.489  11.647  1.00  0.00           H  
HETATM 4628  H2  T3P    59      37.261  27.781  12.885  1.00  0.00           H  
HETATM 4629  O   T3P    60     -12.821  18.516   5.714  1.00  0.00           O  
HETATM 4630  H1  T3P    60     -12.595  18.998   4.918  1.00  0.00           H  
HETATM 4631  H2  T3P    60     -13.678  18.859   5.967  1.00  0.00           H  
HETATM 4632  O   T3P    61      35.497   6.270  21.040  1.00  0.00           O  
HETATM 4633  H1  T3P    61      34.722   6.330  20.481  1.00  0.00           H  
HETATM 4634  H2  T3P    61      36.227   6.171  20.428  1.00  0.00           H  
HETATM 4635  O   T3P    62      36.836  18.339  -8.790  1.00  0.00           O  
HETATM 4636  H1  T3P    62      36.651  18.963  -8.088  1.00  0.00           H  
HETATM 4637  H2  T3P    62      36.026  18.304  -9.299  1.00  0.00           H  
HETATM 4638  O   T3P    63     -18.958 -31.290 -19.380  1.00  0.00           O  
HETATM 4639  H1  T3P    63     -18.617 -32.111 -19.024  1.00  0.00           H  
HETATM 4640  H2  T3P    63     -18.187 -30.731 -19.475  1.00  0.00           H  
HETATM 4641  O   T3P    64     -19.969  16.038  -3.573  1.00  0.00           O  
HETATM 4642  H1  T3P    64     -19.445  15.466  -4.134  1.00  0.00           H  
HETATM 4643  H2  T3P    64     -19.501  16.051  -2.738  1.00  0.00           H  
HETATM 4644  O   T3P    65      16.204 -17.492 -17.535  1.00  0.00           O  
HETATM 4645  H1  T3P    65      15.322 -17.251 -17.252  1.00  0.00           H  
HETATM 4646  H2  T3P    65      16.316 -18.392 -17.231  1.00  0.00           H  
HETATM 4647  O   T3P    66     -53.948 -21.252 -19.387  1.00  0.00           O  
HETATM 4648  H1  T3P    66     -54.889 -21.228 -19.215  1.00  0.00           H  
HETATM 4649  H2  T3P    66     -53.881 -21.376 -20.334  1.00  0.00           H  
HETATM 4650  O   T3P    67      62.102  30.664  13.615  1.00  0.00           O  
HETATM 4651  H1  T3P    67      62.290  29.773  13.911  1.00  0.00           H  
HETATM 4652  H2  T3P    67      62.443  30.697  12.722  1.00  0.00           H  
HETATM 4653  O   T3P    68     -34.035 -18.641  20.470  1.00  0.00           O  
HETATM 4654  H1  T3P    68     -34.243 -18.359  21.361  1.00  0.00           H  
HETATM 4655  H2  T3P    68     -34.883 -18.855  20.082  1.00  0.00           H  
HETATM 4656  O   T3P    69     -25.378 -19.539  17.415  1.00  0.00           O  
HETATM 4657  H1  T3P    69     -25.931 -20.079  17.981  1.00  0.00           H  
HETATM 4658  H2  T3P    69     -24.816 -20.166  16.959  1.00  0.00           H  
HETATM 4659  O   T3P    70      45.430  16.696   8.862  1.00  0.00           O  
HETATM 4660  H1  T3P    70      45.520  16.539   9.802  1.00  0.00           H  
HETATM 4661  H2  T3P    70      45.778  15.905   8.452  1.00  0.00           H  
HETATM 4662  O   T3P    71      43.391   0.323  25.266  1.00  0.00           O  
HETATM 4663  H1  T3P    71      42.881  -0.052  24.549  1.00  0.00           H  
HETATM 4664  H2  T3P    71      43.421  -0.369  25.927  1.00  0.00           H  
HETATM 4665  O   T3P    72     -42.440 -27.204   5.275  1.00  0.00           O  
HETATM 4666  H1  T3P    72     -41.751 -26.759   4.782  1.00  0.00           H  
HETATM 4667  H2  T3P    72     -42.351 -28.126   5.034  1.00  0.00           H  
HETATM 4668  O   T3P    73       6.479  17.215  18.962  1.00  0.00           O  
HETATM 4669  H1  T3P    73       6.988  17.595  18.246  1.00  0.00           H  
HETATM 4670  H2  T3P    73       5.637  17.670  18.927  1.00  0.00           H  
HETATM 4671  O   T3P    74     -13.327 -27.159   5.741  1.00  0.00           O  
HETATM 4672  H1  T3P    74     -13.371 -27.010   4.796  1.00  0.00           H  
HETATM 4673  H2  T3P    74     -13.358 -28.111   5.835  1.00  0.00           H  
HETATM 4674  O   T3P    75      17.664  18.463 -12.590  1.00  0.00           O  
HETATM 4675  H1  T3P    75      18.552  18.374 -12.244  1.00  0.00           H  
HETATM 4676  H2  T3P    75      17.529  17.672 -13.112  1.00  0.00           H  
HETATM 4677  O   T3P    76     -53.020 -27.220 -15.398  1.00  0.00           O  
HETATM 4678  H1  T3P    76     -52.315 -26.952 -14.809  1.00  0.00           H  
HETATM 4679  H2  T3P    76     -53.768 -27.376 -14.821  1.00  0.00           H  
HETATM 4680  O   T3P    77      20.099  25.888  26.961  1.00  0.00           O  
HETATM 4681  H1  T3P    77      20.205  25.936  27.911  1.00  0.00           H  
HETATM 4682  H2  T3P    77      19.185  26.128  26.809  1.00  0.00           H  
HETATM 4683  O   T3P    78      -8.691  23.353  26.476  1.00  0.00           O  
HETATM 4684  H1  T3P    78      -9.329  22.698  26.757  1.00  0.00           H  
HETATM 4685  H2  T3P    78      -7.948  22.842  26.154  1.00  0.00           H  
HETATM 4686  O   T3P    79      28.114   9.508 -31.839  1.00  0.00           O  
HETATM 4687  H1  T3P    79      27.286   9.357 -32.294  1.00  0.00           H  
HETATM 4688  H2  T3P    79      28.620  10.059 -32.436  1.00  0.00           H  
HETATM 4689  O   T3P    80      30.384 -20.094  13.187  1.00  0.00           O  
HETATM 4690  H1  T3P    80      30.670 -19.390  13.768  1.00  0.00           H  
HETATM 4691  H2  T3P    80      30.155 -19.653  12.369  1.00  0.00           H  
HETATM 4692  O   T3P    81      41.597  13.808   5.197  1.00  0.00           O  
HETATM 4693  H1  T3P    81      42.445  14.241   5.104  1.00  0.00           H  
HETATM 4694  H2  T3P    81      41.594  13.135   4.516  1.00  0.00           H  
HETATM 4695  O   T3P    82      52.781  24.324  17.130  1.00  0.00           O  
HETATM 4696  H1  T3P    82      51.962  23.910  17.405  1.00  0.00           H  
HETATM 4697  H2  T3P    82      53.466  23.743  17.462  1.00  0.00           H  
HETATM 4698  O   T3P    83      14.572 -23.140 -10.404  1.00  0.00           O  
HETATM 4699  H1  T3P    83      14.191 -23.083  -9.528  1.00  0.00           H  
HETATM 4700  H2  T3P    83      15.155 -22.382 -10.461  1.00  0.00           H  
HETATM 4701  O   T3P    84     -45.273  -4.909  -9.706  1.00  0.00           O  
HETATM 4702  H1  T3P    84     -45.511  -4.960  -8.780  1.00  0.00           H  
HETATM 4703  H2  T3P    84     -44.366  -4.603  -9.704  1.00  0.00           H  
HETATM 4704  O   T3P    85      20.204 -14.938  20.234  1.00  0.00           O  
HETATM 4705  H1  T3P    85      20.525 -15.691  20.729  1.00  0.00           H  
HETATM 4706  H2  T3P    85      19.643 -15.317  19.557  1.00  0.00           H  
HETATM 4707  O   T3P    86     -19.255  22.820  -3.232  1.00  0.00           O  
HETATM 4708  H1  T3P    86     -19.476  22.151  -2.585  1.00  0.00           H  
HETATM 4709  H2  T3P    86     -19.512  22.437  -4.071  1.00  0.00           H  
HETATM 4710  O   T3P    87      35.962  16.745  22.959  1.00  0.00           O  
HETATM 4711  H1  T3P    87      36.261  17.645  23.089  1.00  0.00           H  
HETATM 4712  H2  T3P    87      36.577  16.212  23.463  1.00  0.00           H  
HETATM 4713  O   T3P    88      -4.807 -25.306  -6.433  1.00  0.00           O  
HETATM 4714  H1  T3P    88      -4.420 -25.077  -7.279  1.00  0.00           H  
HETATM 4715  H2  T3P    88      -4.516 -26.203  -6.272  1.00  0.00           H  
HETATM 4716  O   T3P    89      16.206 -20.694   6.676  1.00  0.00           O  
HETATM 4717  H1  T3P    89      17.163 -20.669   6.694  1.00  0.00           H  
HETATM 4718  H2  T3P    89      15.954 -20.876   7.582  1.00  0.00           H  
HETATM 4719  O   T3P    90      29.432  -6.728   8.550  1.00  0.00           O  
HETATM 4720  H1  T3P    90      29.284  -7.359   9.254  1.00  0.00           H  
HETATM 4721  H2  T3P    90      29.611  -7.265   7.778  1.00  0.00           H  
HETATM 4722  O   T3P    91     -18.339 -17.865   6.362  1.00  0.00           O  
HETATM 4723  H1  T3P    91     -17.781 -17.821   5.585  1.00  0.00           H  
HETATM 4724  H2  T3P    91     -18.555 -16.952   6.554  1.00  0.00           H  
HETATM 4725  O   T3P    92     -11.853  17.347  29.934  1.00  0.00           O  
HETATM 4726  H1  T3P    92     -12.726  16.983  30.079  1.00  0.00           H  
HETATM 4727  H2  T3P    92     -11.305  16.586  29.739  1.00  0.00           H  
HETATM 4728  O   T3P    93      31.459   7.699  19.002  1.00  0.00           O  
HETATM 4729  H1  T3P    93      32.376   7.492  19.185  1.00  0.00           H  
HETATM 4730  H2  T3P    93      31.140   6.951  18.498  1.00  0.00           H  
HETATM 4731  O   T3P    94     -57.491 -18.211 -23.850  1.00  0.00           O  
HETATM 4732  H1  T3P    94     -56.573 -18.453 -23.973  1.00  0.00           H  
HETATM 4733  H2  T3P    94     -57.475 -17.556 -23.153  1.00  0.00           H  
HETATM 4734  O   T3P    95      44.713   4.477  20.395  1.00  0.00           O  
HETATM 4735  H1  T3P    95      45.504   4.488  19.856  1.00  0.00           H  
HETATM 4736  H2  T3P    95      44.499   3.549  20.488  1.00  0.00           H  
HETATM 4737  O   T3P    96       1.934  30.600  23.331  1.00  0.00           O  
HETATM 4738  H1  T3P    96       2.216  30.180  24.144  1.00  0.00           H  
HETATM 4739  H2  T3P    96       2.747  30.786  22.862  1.00  0.00           H  
HETATM 4740  O   T3P    97     -21.129   0.808 -12.305  1.00  0.00           O  
HETATM 4741  H1  T3P    97     -21.297  -0.092 -12.025  1.00  0.00           H  
HETATM 4742  H2  T3P    97     -21.192   1.325 -11.502  1.00  0.00           H  
HETATM 4743  O   T3P    98      27.986   0.961 -17.348  1.00  0.00           O  
HETATM 4744  H1  T3P    98      27.210   0.686 -17.835  1.00  0.00           H  
HETATM 4745  H2  T3P    98      27.846   1.892 -17.177  1.00  0.00           H  
HETATM 4746  O   T3P    99      18.362  21.099  -5.684  1.00  0.00           O  
HETATM 4747  H1  T3P    99      17.614  21.598  -6.011  1.00  0.00           H  
HETATM 4748  H2  T3P    99      18.033  20.663  -4.898  1.00  0.00           H  
HETATM 4749  O   T3P   100     -25.261   0.098   2.317  1.00  0.00           O  
HETATM 4750  H1  T3P   100     -25.236  -0.368   3.153  1.00  0.00           H  
HETATM 4751  H2  T3P   100     -25.075   1.009   2.543  1.00  0.00           H  
HETATM 4752  O   T3P   101      15.743  25.210   5.377  1.00  0.00           O  
HETATM 4753  H1  T3P   101      15.386  24.409   5.761  1.00  0.00           H  
HETATM 4754  H2  T3P   101      15.076  25.875   5.544  1.00  0.00           H  
HETATM 4755  O   T3P   102      -8.734  20.850  23.302  1.00  0.00           O  
HETATM 4756  H1  T3P   102      -8.055  20.331  22.871  1.00  0.00           H  
HETATM 4757  H2  T3P   102      -9.354  20.202  23.638  1.00  0.00           H  
HETATM 4758  O   T3P   103     -20.538  11.579 -27.882  1.00  0.00           O  
HETATM 4759  H1  T3P   103     -20.810  11.783 -28.777  1.00  0.00           H  
HETATM 4760  H2  T3P   103     -19.750  11.045 -27.986  1.00  0.00           H  
HETATM 4761  O   T3P   104     -28.939 -16.946 -15.899  1.00  0.00           O  
HETATM 4762  H1  T3P   104     -29.526 -17.564 -15.463  1.00  0.00           H  
HETATM 4763  H2  T3P   104     -28.219 -17.487 -16.222  1.00  0.00           H  
HETATM 4764  O   T3P   105       5.700  13.757  22.876  1.00  0.00           O  
HETATM 4765  H1  T3P   105       6.571  13.853  23.260  1.00  0.00           H  
HETATM 4766  H2  T3P   105       5.864  13.517  21.964  1.00  0.00           H  
HETATM 4767  O   T3P   106      37.964  16.700  -4.229  1.00  0.00           O  
HETATM 4768  H1  T3P   106      38.047  17.618  -3.971  1.00  0.00           H  
HETATM 4769  H2  T3P   106      37.910  16.723  -5.184  1.00  0.00           H  
HETATM 4770  O   T3P   107      44.327  -0.100  22.272  1.00  0.00           O  
HETATM 4771  H1  T3P   107      44.797   0.703  22.048  1.00  0.00           H  
HETATM 4772  H2  T3P   107      43.419   0.076  22.025  1.00  0.00           H  
HETATM 4773  O   T3P   108      31.605 -16.456  23.604  1.00  0.00           O  
HETATM 4774  H1  T3P   108      31.951 -15.703  23.125  1.00  0.00           H  
HETATM 4775  H2  T3P   108      31.197 -17.002  22.932  1.00  0.00           H  
HETATM 4776  O   T3P   109      33.847  24.486  25.045  1.00  0.00           O  
HETATM 4777  H1  T3P   109      33.049  24.469  25.574  1.00  0.00           H  
HETATM 4778  H2  T3P   109      34.403  25.138  25.469  1.00  0.00           H  
HETATM 4779  O   T3P   110     -44.586  -1.724 -16.832  1.00  0.00           O  
HETATM 4780  H1  T3P   110     -44.638  -2.559 -16.367  1.00  0.00           H  
HETATM 4781  H2  T3P   110     -45.360  -1.240 -16.542  1.00  0.00           H  
HETATM 4782  O   T3P   111       5.689  -6.745 -24.281  1.00  0.00           O  
HETATM 4783  H1  T3P   111       5.173  -7.233 -24.923  1.00  0.00           H  
HETATM 4784  H2  T3P   111       5.469  -7.146 -23.441  1.00  0.00           H  
HETATM 4785  O   T3P   112      22.684 -26.469   7.822  1.00  0.00           O  
HETATM 4786  H1  T3P   112      23.459 -26.015   7.490  1.00  0.00           H  
HETATM 4787  H2  T3P   112      22.312 -26.902   7.053  1.00  0.00           H  
HETATM 4788  O   T3P   113      21.949  19.470 -19.281  1.00  0.00           O  
HETATM 4789  H1  T3P   113      22.195  19.867 -20.117  1.00  0.00           H  
HETATM 4790  H2  T3P   113      22.055  18.529 -19.421  1.00  0.00           H  
HETATM 4791  O   T3P   114       3.966 -31.305 -19.438  1.00  0.00           O  
HETATM 4792  H1  T3P   114       3.367 -31.905 -18.993  1.00  0.00           H  
HETATM 4793  H2  T3P   114       4.812 -31.455 -19.017  1.00  0.00           H  
HETATM 4794  O   T3P   115      16.993 -19.227   2.065  1.00  0.00           O  
HETATM 4795  H1  T3P   115      17.710 -18.705   1.705  1.00  0.00           H  
HETATM 4796  H2  T3P   115      16.490 -19.505   1.300  1.00  0.00           H  
HETATM 4797  O   T3P   116     -49.539  -5.730 -21.476  1.00  0.00           O  
HETATM 4798  H1  T3P   116     -48.668  -5.787 -21.083  1.00  0.00           H  
HETATM 4799  H2  T3P   116     -49.522  -4.916 -21.979  1.00  0.00           H  
HETATM 4800  O   T3P   117      14.595 -25.705 -12.230  1.00  0.00           O  
HETATM 4801  H1  T3P   117      13.863 -25.188 -11.893  1.00  0.00           H  
HETATM 4802  H2  T3P   117      15.108 -25.929 -11.454  1.00  0.00           H  
HETATM 4803  O   T3P   118      27.544  27.283   0.896  1.00  0.00           O  
HETATM 4804  H1  T3P   118      27.000  27.649   0.198  1.00  0.00           H  
HETATM 4805  H2  T3P   118      27.946  26.507   0.505  1.00  0.00           H  
HETATM 4806  O   T3P   119      42.164  29.462  -5.394  1.00  0.00           O  
HETATM 4807  H1  T3P   119      42.714  28.734  -5.106  1.00  0.00           H  
HETATM 4808  H2  T3P   119      42.762  30.044  -5.863  1.00  0.00           H  
HETATM 4809  O   T3P   120     -20.151   6.121 -18.040  1.00  0.00           O  
HETATM 4810  H1  T3P   120     -19.778   6.482 -17.235  1.00  0.00           H  
HETATM 4811  H2  T3P   120     -20.835   6.743 -18.286  1.00  0.00           H  
HETATM 4812  O   T3P   121      17.101 -14.657  13.504  1.00  0.00           O  
HETATM 4813  H1  T3P   121      17.430 -14.011  12.878  1.00  0.00           H  
HETATM 4814  H2  T3P   121      17.160 -14.218  14.353  1.00  0.00           H  
HETATM 4815  O   T3P   122     -28.222 -18.682   9.066  1.00  0.00           O  
HETATM 4816  H1  T3P   122     -27.493 -18.600   8.452  1.00  0.00           H  
HETATM 4817  H2  T3P   122     -28.282 -17.823   9.484  1.00  0.00           H  
HETATM 4818  O   T3P   123      34.495  39.183  25.399  1.00  0.00           O  
HETATM 4819  H1  T3P   123      33.779  39.287  24.774  1.00  0.00           H  
HETATM 4820  H2  T3P   123      34.193  39.633  26.188  1.00  0.00           H  
HETATM 4821  O   T3P   124     -38.094  13.938 -16.957  1.00  0.00           O  
HETATM 4822  H1  T3P   124     -38.270  13.779 -17.884  1.00  0.00           H  
HETATM 4823  H2  T3P   124     -37.601  13.170 -16.670  1.00  0.00           H  
HETATM 4824  O   T3P   125     -33.412 -30.850 -26.367  1.00  0.00           O  
HETATM 4825  H1  T3P   125     -32.799 -30.289 -25.892  1.00  0.00           H  
HETATM 4826  H2  T3P   125     -34.141 -30.272 -26.592  1.00  0.00           H  
HETATM 4827  O   T3P   126      30.845  17.664 -23.954  1.00  0.00           O  
HETATM 4828  H1  T3P   126      31.101  16.745 -24.022  1.00  0.00           H  
HETATM 4829  H2  T3P   126      31.116  17.925 -23.074  1.00  0.00           H  
HETATM 4830  O   T3P   127     -25.503   5.946   2.397  1.00  0.00           O  
HETATM 4831  H1  T3P   127     -25.864   6.813   2.581  1.00  0.00           H  
HETATM 4832  H2  T3P   127     -26.239   5.348   2.524  1.00  0.00           H  
HETATM 4833  O   T3P   128     -31.613 -35.317 -16.875  1.00  0.00           O  
HETATM 4834  H1  T3P   128     -32.032 -35.791 -17.593  1.00  0.00           H  
HETATM 4835  H2  T3P   128     -30.795 -35.790 -16.720  1.00  0.00           H  
HETATM 4836  O   T3P   129     -39.639 -26.571 -24.768  1.00  0.00           O  
HETATM 4837  H1  T3P   129     -40.403 -26.146 -24.378  1.00  0.00           H  
HETATM 4838  H2  T3P   129     -39.681 -27.475 -24.456  1.00  0.00           H  
HETATM 4839  O   T3P   130      11.790  -2.062  11.129  1.00  0.00           O  
HETATM 4840  H1  T3P   130      12.139  -2.331  10.280  1.00  0.00           H  
HETATM 4841  H2  T3P   130      10.893  -2.395  11.137  1.00  0.00           H  
HETATM 4842  O   T3P   131      -8.917  -8.732  17.102  1.00  0.00           O  
HETATM 4843  H1  T3P   131      -9.282  -9.347  17.737  1.00  0.00           H  
HETATM 4844  H2  T3P   131      -9.599  -8.070  16.989  1.00  0.00           H  
HETATM 4845  O   T3P   132     -37.708 -17.566  21.260  1.00  0.00           O  
HETATM 4846  H1  T3P   132     -37.436 -16.849  21.833  1.00  0.00           H  
HETATM 4847  H2  T3P   132     -38.327 -18.072  21.787  1.00  0.00           H  
HETATM 4848  O   T3P   133     -49.317 -24.485   8.864  1.00  0.00           O  
HETATM 4849  H1  T3P   133     -48.964 -25.348   9.082  1.00  0.00           H  
HETATM 4850  H2  T3P   133     -50.041 -24.667   8.265  1.00  0.00           H  
HETATM 4851  O   T3P   134     -14.104  22.491   7.606  1.00  0.00           O  
HETATM 4852  H1  T3P   134     -13.149  22.506   7.541  1.00  0.00           H  
HETATM 4853  H2  T3P   134     -14.286  21.890   8.329  1.00  0.00           H  
HETATM 4854  O   T3P   135      22.948   7.569 -30.299  1.00  0.00           O  
HETATM 4855  H1  T3P   135      23.903   7.544 -30.352  1.00  0.00           H  
HETATM 4856  H2  T3P   135      22.740   8.493 -30.157  1.00  0.00           H  
HETATM 4857  O   T3P   136     -30.478  -2.795  -2.452  1.00  0.00           O  
HETATM 4858  H1  T3P   136     -30.500  -2.949  -3.396  1.00  0.00           H  
HETATM 4859  H2  T3P   136     -30.224  -1.876  -2.364  1.00  0.00           H  
HETATM 4860  O   T3P   137      28.850  26.059  19.522  1.00  0.00           O  
HETATM 4861  H1  T3P   137      28.113  25.570  19.888  1.00  0.00           H  
HETATM 4862  H2  T3P   137      29.410  26.249  20.275  1.00  0.00           H  
HETATM 4863  O   T3P   138       2.899 -26.270  -2.991  1.00  0.00           O  
HETATM 4864  H1  T3P   138       3.538 -25.725  -2.532  1.00  0.00           H  
HETATM 4865  H2  T3P   138       3.422 -26.956  -3.406  1.00  0.00           H  
HETATM 4866  O   T3P   139       3.081  29.059  10.065  1.00  0.00           O  
HETATM 4867  H1  T3P   139       2.947  28.836  10.986  1.00  0.00           H  
HETATM 4868  H2  T3P   139       2.264  29.481   9.799  1.00  0.00           H  
HETATM 4869  O   T3P   140      30.941  22.645   7.080  1.00  0.00           O  
HETATM 4870  H1  T3P   140      30.124  22.204   6.848  1.00  0.00           H  
HETATM 4871  H2  T3P   140      30.853  22.837   8.014  1.00  0.00           H  
HETATM 4872  O   T3P   141     -11.609  20.596   9.992  1.00  0.00           O  
HETATM 4873  H1  T3P   141     -10.854  21.166   9.849  1.00  0.00           H  
HETATM 4874  H2  T3P   141     -11.444  19.834   9.436  1.00  0.00           H  
HETATM 4875  O   T3P   142      20.033   8.822   2.352  1.00  0.00           O  
HETATM 4876  H1  T3P   142      19.684   9.603   2.783  1.00  0.00           H  
HETATM 4877  H2  T3P   142      19.337   8.547   1.755  1.00  0.00           H  
HETATM 4878  O   T3P   143     -61.381 -34.473 -14.710  1.00  0.00           O  
HETATM 4879  H1  T3P   143     -60.637 -33.871 -14.695  1.00  0.00           H  
HETATM 4880  H2  T3P   143     -61.058 -35.241 -15.183  1.00  0.00           H  
HETATM 4881  O   T3P   144      29.481 -12.064  23.871  1.00  0.00           O  
HETATM 4882  H1  T3P   144      29.013 -12.815  24.234  1.00  0.00           H  
HETATM 4883  H2  T3P   144      30.388 -12.187  24.151  1.00  0.00           H  
HETATM 4884  O   T3P   145      -7.717  11.002  27.239  1.00  0.00           O  
HETATM 4885  H1  T3P   145      -7.169  10.243  27.039  1.00  0.00           H  
HETATM 4886  H2  T3P   145      -7.783  11.005  28.193  1.00  0.00           H  
HETATM 4887  O   T3P   146      28.964  14.015 -24.735  1.00  0.00           O  
HETATM 4888  H1  T3P   146      28.442  13.887 -25.528  1.00  0.00           H  
HETATM 4889  H2  T3P   146      28.826  13.216 -24.225  1.00  0.00           H  
HETATM 4890  O   T3P   147      31.261  21.655 -11.764  1.00  0.00           O  
HETATM 4891  H1  T3P   147      30.415  21.837 -11.354  1.00  0.00           H  
HETATM 4892  H2  T3P   147      31.052  21.496 -12.685  1.00  0.00           H  
HETATM 4893  O   T3P   148     -23.247  -0.835 -11.392  1.00  0.00           O  
HETATM 4894  H1  T3P   148     -23.231  -0.591 -12.317  1.00  0.00           H  
HETATM 4895  H2  T3P   148     -23.891  -1.541 -11.341  1.00  0.00           H  
HETATM 4896  O   T3P   149     -33.910  -7.078  14.111  1.00  0.00           O  
HETATM 4897  H1  T3P   149     -33.770  -6.442  13.410  1.00  0.00           H  
HETATM 4898  H2  T3P   149     -34.570  -6.673  14.674  1.00  0.00           H  
HETATM 4899  O   T3P   150     -31.685 -17.734  24.381  1.00  0.00           O  
HETATM 4900  H1  T3P   150     -31.134 -18.447  24.059  1.00  0.00           H  
HETATM 4901  H2  T3P   150     -32.250 -18.144  25.036  1.00  0.00           H  
HETATM 4902  O   T3P   151       0.677 -15.382  26.066  1.00  0.00           O  
HETATM 4903  H1  T3P   151       0.920 -16.306  26.007  1.00  0.00           H
[truncated: 2,240,257 more chars]
