# Supplementary material for: Structural and photophysical characterization of the small ultra-red fluorescent protein
Source: Nat Commun. 2023 Jul 12;14:4155. doi: 10.1038/s41467-023-39776-9 (PMC10338489; doi:10.1038/s41467-023-39776-9)
Supplement: Supplementary file 10 — Source Data [file 41467_2023_39776_MOESM10_ESM.zip › Source Data File/Source Data File.xlsx]

## Sheet: Fig. 3b,c
Fig. 3b											Fig. 3c
Uncropped gels for Fig. 3b, c.

## Sheet: Fig. 3d
Fig. 3d
	smURFP IRES eGFP + 25 uM BV				smURFP IRES eGFP + 25 uM PCB				MsmURFP IRES eGFP + 25 uM BV				MsmURFP IRES eGFP + 25 uM PCB
	Excitation / Emission (nm)	Excitation / Emission (nm)	Excitation / Emission (nm)		Excitation / Emission (nm)	Excitation / Emission (nm)	Excitation / Emission (nm)		Excitation / Emission (nm)	Excitation / Emission (nm)	Excitation / Emission (nm)		Excitation / Emission (nm)	Excitation / Emission (nm)	Excitation / Emission (nm)
	495 / 535 (GFP)	628 / 680 (smURFP, Cy5)	628 / 680 (smURFP, Cy5.5)		495 / 535 (GFP)	628 / 680 (smURFP, Cy5)	628 / 680 (smURFP, Cy5.5)		495 / 535 (GFP)	628 / 680 (smURFP, Cy5)	628 / 680 (smURFP, Cy5.5)		495 / 535 (GFP)	628 / 680 (smURFP, Cy5)	628 / 680 (smURFP, Cy5.5)
	MFI - Mean Background Int	MFI - Mean Background Int	MFI - Mean Background Int		MFI - Mean Background Int	MFI - Mean Background Int	MFI - Mean Background Int		MFI - Mean Background Int	MFI - Mean Background Int	MFI - Mean Background Int		MFI - Mean Background Int	MFI - Mean Background Int	MFI - Mean Background Int
	n = 40 cells	n = 40 cells	n = 40 cells		n = 40 cells	n = 40 cells	n = 40 cells		n = 40 cells	n = 40 cells	n = 40 cells		n = 40 cells	n = 40 cells	n = 40 cells
	16571	2011.9	489.64		12208	38033	24930		23441	8.761	10.042		10024	2143.4	593.77
	16820	1776.9	238.38		15112	42934	28423		6643.4	6.368	9.1632		9614.7	1167.1	549.55
	18826	1928.4	900.26		8354.6	58102	24812		8459.8	8.736	6.2602		12509	1014.1	375.99
	16880	1731.2	397.96		8611.2	40911	23366		5132	7.649	5.2112		19496	979.38	286.23
	13443	1362.7	502.84		16862	37654	24165		11950	1.219	4.5472		5566.9	1696	306.43
	8566.2	1019.1	1285.4		7166	34673	38750		27181	2.489	2.3022		18078	1070.1	478.89
	16613	2542	786.86		14400	57606	49076		8064.8	7.878	5.4182		21658	893.03	583.22
	19502	1793.3	737.15		22875	22167	38665		22958	7.498	7.9522		8681.1	642.14	308.95
	12425	3905.9	433.23		13185	19520	20944		3965.2	5.974	6.0712		12418	1476.7	412.01
	12784	4915.1	285.9		11047	24784	33190		4008.2	6.688	7.4082		15547	1736	350.31
	13319	2051.2	234.48		7336.9	45958	15074		23220	3.358	2.4302		22078	1859.3	684.61
	14230	1829.8	258.5		11393	31348	19879		15720	-0.438	6.1242		13496	902.69	647.03
	18072	2195.9	232.89		12982	24417	22470		14290	2.062	6.5052		14481	1531.3	434.29
	12988	1882	485.35		8734.8	26127	33674		22005	4.11	5.4322		19875	892.9	704.21
	4329.9	1353	257.06		9567	34553	22190		7411.3	-0.653	6.6102		8064.5	1890.4	232.32
	7259.4	1737.4	634.47		5747	14646	8145.9		6944.2	2.035	3.4172		9002	865.81	197.71
	23247	1971.2	695.05		6435.1	19858	24426		14251	7.583	4.0572		15616	999.28	414.43
	5499	2291.6	680.43		5301	15125	10541		12990	7.174	5.0872		9601.9	1678.8	205.48
	3709.7	1493.3	914.55		3903.8	40328	7857.1		9431.1	10.102	6.0862		6918.2	1073.7	221.1
	11321	1935.2	217.16		10140	56442	19044		6027.4	8.975	4.2792		6730.5	754.05	338.11
	12311	2885.6	698.2		15798	54660	33364		22267	22.233	19.085		20253	1493.7	458.37
	16794	1687.2	516.08		10179	38778	28073		18883	15.976	17.655		6838.4	987.47	359.19
	13737	604.88	700.49		7709.4	33902	12958		13517	14.492	21.243		13810	930.32	383.38
	12538	745.19	449		23732	58628	57972		15521	13.76	21.598		8655.6	1026.1	467.82
	25110	772.6	677.08		11716	19418	32403		9216.7	14.496	16.244		6828.1	797.38	424.78
	16552	1412.4	928.67		7729	27470	26187		6155.3	15.798	10.88		17386	1302.8	468.42
	16602	766.84	649.8		10068	24880	20780		8160.2	16.654	10.816		5178	1055.8	293.99
	21324	1950.9	687.48		12632	20571	19292		7945.7	20.606	18.404		8289.1	1421.6	496.56
	6388.5	3479.4	418.3		13079	19043	15812		10790	20.323	22.486		25028	551.35	310.95
	7530.4	3143.2	424.56		10105	21388	12669		22999	19.267	16.507		9647.7	606.28	443.84
	6569.7	2079	710.01		7623.9	26299	21185		24670	19.129	13.234		5826.9	1690.6	677.54
	5917.3	2603.9	671.36		5104	16551	13801		18251	18.684	12.424		10030	1511	627.85
	5083.5	3823.3	803.43		16646	21727	9853.9		6334.6	20.635	14.944		7733.8	982.72	430.33
	16697	2897.4	943.3		7277.4	35783	7010.8		9525.5	20.96	18.843		13368	937.88	331.42
	8738.9	2589.4	1638.3		10571	45825	15212		13453	14.078	17.751		15171	1261.7	343.84
	10986	1409	753.53		4211.2	19459	21649		16684	7.816	18.116		5868.1	1262	471.79
	7731.6	2007.6	646.97		13089	10451	10343		8693	5.835	18.409		3869.1	780.7	311.78
	4588.1	767.5	1318.2		8549.8	14245	8737.2		9941.3	9.992	23.301		6941.5	997.6	425.91
	11126	580.74	1246.6		6277.3	15685	12447		9003.4	14.763	24.11		18170	1002.1	530.2
	12629	1570.3	1534.9		11442	53697	22036		9238.3	23.135	20.42		6022.1	1057.7	338.1
Mean Fluorescent Intensity (MFI) =	12634	1987.59	677.096	Mean Fluorescent Intensity (MFI) =	10622.5	31591.2	22285.2	Mean Fluorescent Intensity (MFI) =	12883.6	10.905	11.7719	Mean Fluorescent Intensity (MFI) =	11859.3	1173.07	423.018
Standard Deviation (SD) =	5443.1	948.18	350.79	Standard Deviation (SD) =	4460.7	14117	11205	Standard Deviation (SD) =	6561.7	6.8907	6.8458	Standard Deviation (SD) =	5559.2	384.46	134.75
Standard Error of the Mean (SEM) =	860.62	149.92	55.465	Standard Error of the Mean (SEM) =	705.29	2232	1771.7	Standard Error of the Mean (SEM) =	1037.5	1.0895	1.0824	Standard Error of the Mean (SEM) =	878.98	60.789	21.306

## Sheet: Fig. 4a
Fig. 4a
	smURFP			Biliverdin (BV)
Wavelength (nm)	Normalized Absorbance		Wavelength (nm)	Normalized Absorbance
X-Axis	Y-Axis		X-Axis	Y-Axis
190	0.15839		190	0.018422
191	-0.030733		191	-0.00070851
192	-0.08747		192	-0.026924
193	-0.073286		193	-0.021256
194	0.29787		194	0.089275
195	-0.31206		195	-0.092815
196	-2.26		196	-0.68583
197	-4.7187		197	-1.4065
198	-5.5603		198	-1.6445
199	-4.0946		199	-1.2017
200	-2.0544		200	-0.59446
201	-0.81324		201	-0.2161
202	-0.96217		202	-0.1821
203	-0.61702		203	-0.1332
204	-0.026005		204	-0.069438
205	0.53191		205	-0.051014
206	0.83688		206	-0.035427
207	1.3168		207	0.1828
208	1.8582		208	0.28979
209	2.0804		209	0.31884
210	2.2033		210	0.079353
211	2.1962		211	-0.13392
212	2.2435		212	-0.088568
213	2.3522		213	-0.030467
214	2.7494		214	0.024799
215	3.5414		215	-0.014171
216	4.0567		216	-0.031884
217	4.104		217	-0.029759
218	4.669		218	-0.053849
219	4.3641		219	-0.012045
220	3.6856		220	0.099903
221	2.5792		221	0.25224
222	1.9598		222	0.42158
223	2.4019		223	0.53991
224	2.5532		224	0.66531
225	2.7447		225	0.77515
226	2.9409		226	0.82685
227	3.2435		227	0.8049
228	3.6619		228	0.7071
229	3.9645		229	0.5725
230	3.9811		230	0.45559
231	3.6927		231	0.35781
232	3.2719		232	0.27917
233	2.9267		233	0.21965
234	2.5839		234	0.17714
235	2.2459		235	0.14666
236	1.9362		236	0.12612
237	1.6312		237	0.11124
238	1.3853		238	0.099903
239	1.1749		239	0.092108
240	0.99291		240	0.086441
241	0.84634		241	0.0829
242	0.7305		242	0.079353
243	0.64303		243	0.077233
244	0.57683		244	0.076519
245	0.52719		245	0.077233
246	0.48463		246	0.077939
247	0.45626		247	0.076519
248	0.43026		248	0.075812
249	0.41844		249	0.075812
250	0.41371		250	0.078646
251	0.41608		251	0.079353
252	0.42317		252	0.079353
253	0.42553		253	0.079353
254	0.43262		254	0.078646
255	0.44681		255	0.080066
256	0.46099		256	0.08148
257	0.48227		257	0.082193
258	0.50355		258	0.0829
259	0.52246		259	0.0829
260	0.53664		260	0.08148
261	0.55083		261	0.082193
262	0.5721		262	0.084314
263	0.59811		263	0.085734
264	0.62648		264	0.086441
265	0.65012		265	0.087147
266	0.67139		266	0.088568
267	0.69504		267	0.089981
268	0.7234		268	0.091402
269	0.74704		269	0.091402
270	0.76832		270	0.092108
271	0.78487		271	0.092815
272	0.80378		272	0.092815
273	0.82506		273	0.093529
274	0.84397		274	0.094235
275	0.86052		275	0.094942
276	0.86998		276	0.094942
277	0.87943		277	0.094942
278	0.88652		278	0.095656
279	0.88889		279	0.097069
280	0.88889		280	0.097776
281	0.88652		281	0.097776
282	0.8818		282	0.097776
283	0.87234		283	0.097776
284	0.85816		284	0.098489
285	0.83688		285	0.098489
286	0.80615		286	0.099196
287	0.76832		287	0.099903
288	0.72813		288	0.10061
289	0.69031		289	0.10132
290	0.65957		290	0.10132
291	0.62884		291	0.10274
292	0.59102		292	0.10416
293	0.54374		293	0.10628
294	0.48936		294	0.10699
295	0.43499		295	0.10912
296	0.38771		296	0.11053
297	0.34752		297	0.11195
298	0.31678		298	0.11407
299	0.28842		299	0.11549
300	0.26478		300	0.11762
301	0.2435		301	0.11974
302	0.22459		302	0.12187
303	0.21277		303	0.12541
304	0.19858		304	0.12825
305	0.18676		305	0.12966
306	0.1773		306	0.13037
307	0.17021		307	0.13249
308	0.16312		308	0.13462
309	0.16076		309	0.13746
310	0.15603		310	0.13816
311	0.15366		311	0.13888
312	0.14894		312	0.14029
313	0.14657		313	0.141
314	0.14184		314	0.14242
315	0.13948		315	0.14312
316	0.13712		316	0.14454
317	0.13712		317	0.14525
318	0.13475		318	0.14525
319	0.13002		319	0.14596
320	0.13239		320	0.14596
321	0.13239		321	0.14596
322	0.13239		322	0.14596
323	0.13002		323	0.14525
324	0.12766		324	0.14454
325	0.12766		325	0.14454
326	0.13239		326	0.14525
327	0.13239		327	0.14596
328	0.13239		328	0.14596
329	0.12766		329	0.14596
330	0.12766		330	0.14525
331	0.12766		331	0.14525
332	0.13002		332	0.14666
333	0.13239		333	0.14808
334	0.13239		334	0.1495
335	0.13475		335	0.15021
336	0.13475		336	0.15234
337	0.13475		337	0.15446
338	0.13475		338	0.15659
339	0.13712		339	0.16013
340	0.13712		340	0.16225
341	0.14184		341	0.16509
342	0.14657		342	0.16792
343	0.1513		343	0.17217
344	0.15366		344	0.17643
345	0.15366		345	0.18068
346	0.15603		346	0.18422
347	0.16076		347	0.18776
348	0.16312		348	0.1913
349	0.17021		349	0.19627
350	0.17494		350	0.20051
351	0.1773		351	0.20406
352	0.18203		352	0.2076
353	0.18203		353	0.21114
354	0.1844		354	0.21469
355	0.18676		355	0.21823
356	0.19149		356	0.22248
357	0.19858		357	0.22673
358	0.20331		358	0.23028
359	0.20804		359	0.2324
360	0.20804		360	0.23452
361	0.20804		361	0.23736
362	0.21277		362	0.23949
363	0.21513		363	0.24019
364	0.21749		364	0.24161
365	0.21986		365	0.24232
366	0.22459		366	0.24374
367	0.22695		367	0.24515
368	0.22931		368	0.24586
369	0.22931		369	0.24586
370	0.23168		370	0.24586
371	0.23641		371	0.24515
372	0.23641		372	0.24374
373	0.23641		373	0.24303
374	0.23641		374	0.24232
375	0.23877		375	0.2409
376	0.23877		376	0.23949
377	0.24113		377	0.23736
378	0.2435		378	0.23595
379	0.24586		379	0.23382
380	0.24586		380	0.2324
381	0.24586		381	0.22956
382	0.2435		382	0.22602
383	0.24113		383	0.22248
384	0.23877		384	0.21894
385	0.23641		385	0.2161
386	0.23641		386	0.21327
387	0.23404		387	0.20973
388	0.23404		388	0.20619
389	0.23404		389	0.20264
390	0.23168		390	0.19839
391	0.22931		391	0.19414
392	0.22931		392	0.18989
393	0.22695		393	0.18564
394	0.22459		394	0.18138
395	0.21986		395	0.17784
396	0.21749		396	0.17359
397	0.21513		397	0.16934
398	0.2104		398	0.16438
399	0.20331		399	0.15942
400	0.19622		400	0.15517
401	0.18913		401	0.15021
402	0.18203		402	0.14525
403	0.17494		403	0.14029
404	0.17021		404	0.13604
405	0.16312		405	0.13179
406	0.15603		406	0.12683
407	0.14894		407	0.12187
408	0.14421		408	0.11691
409	0.13712		409	0.11337
410	0.13002		410	0.10912
411	0.12057		411	0.10416
412	0.11348		412	0.099903
413	0.10875		413	0.095656
414	0.10402		414	0.091402
415	0.096927		415	0.087147
416	0.089835		416	0.082193
417	0.085106		417	0.078646
418	0.080378		418	0.075812
419	0.073286		419	0.072272
420	0.068558		420	0.068731
421	0.06383		421	0.065185
422	0.06383		422	0.06306
423	0.059102		423	0.060226
424	0.054374		424	0.057391
425	0.049645		425	0.054558
426	0.042553		426	0.051723
427	0.040189		427	0.048889
428	0.042553		428	0.047472
429	0.040189		429	0.044638
430	0.035461		430	0.041803
431	0.033097		431	0.040387
432	0.028369		432	0.03897
433	0.026005		433	0.037552
434	0.021277		434	0.035427
435	0.021277		435	0.03401
436	0.023641		436	0.033301
437	0.021277		437	0.031176
438	0.018913		438	0.029759
439	0.018913		439	0.02905
440	0.016548		440	0.027633
441	0.014184		441	0.025507
442	0.0094563		442	0.023382
443	0.0094563		443	0.021965
444	0.0047281		444	0.020547
445	0.0023641		445	0.01913
446	0.0023641		446	0.018422
447	0.0023641		447	0.018422
448	0.0023641		448	0.017714
449	0.0023641		449	0.018422
450	0.0047281		450	0.017005
451	0.0023641		451	0.017005
452	0.0023641		452	0.015588
453	0.0047281		453	0.014879
454	0.0047281		454	0.014879
455	0.0023641		455	0.014171
456	0.0023641		456	0.013462
457	0.0023641		457	0.013462
458	0.0023641		458	0.012753
459	0.0023641		459	0.012753
460	0		460	0.012045
461	-0.0023641		461	0.010628
462	-0.0047281		462	0.010628
463	-0.0047281		463	0.0092108
464	-0.0047281		464	0.0092108
465	-0.0023641		465	0.0092108
466	0		466	0.0092108
467	0		467	0.0092108
468	-0.0023641		468	0.0085027
469	0		469	0.0085027
470	-0.0023641		470	0.0085027
471	-0.0047281		471	0.0070852
472	-0.0070922		472	0.0063768
473	-0.0047281		473	0.0063768
474	-0.0023641		474	0.0063768
475	-0.0070922		475	0.0063768
476	-0.01182		476	0.0056683
477	-0.0094563		477	0.0056683
478	-0.0070922		478	0.0070852
479	0		479	0.0077939
480	0.0023641		480	0.0070852
481	0.0023641		481	0.0070852
482	-0.0023641		482	0.0049597
483	-0.0047281		483	0.0042512
484	-0.0094563		484	0.0035427
485	-0.0094563		485	0.0028341
486	-0.0070922		486	0.0028341
487	-0.0094563		487	0.0021256
488	-0.0070922		488	0.0021256
489	-0.0070922		489	0.0028341
490	0		490	0.0042512
491	0.0023641		491	0.0049597
492	0.0023641		492	0.0042512
493	0.0023641		493	0.0035427
494	0		494	0.0028341
495	0.0023641		495	0.0035427
496	0.0023641		496	0.0042512
497	0.0047281		497	0.0042512
498	0.0070922		498	0.0042512
499	0.0094563		499	0.0042512
500	0.0094563		500	0.0035427
501	0.0070922		501	0.0035427
502	0.0047281		502	0.0021256
503	0.0047281		503	0.0021256
504	0.0047281		504	0.0028341
505	0.0094563		505	0.0028341
506	0.01182		506	0.0035427
507	0.014184		507	0.0028341
508	0.016548		508	0.0035427
509	0.018913		509	0.0035427
510	0.018913		510	0.0035427
511	0.014184		511	0.0028341
512	0.01182		512	0.0021256
513	0.014184		513	0.0014171
514	0.016548		514	0.0021256
515	0.016548		515	0.0014171
516	0.018913		516	0.0014171
517	0.026005		517	0.0021256
518	0.026005		518	0.0035427
519	0.026005		519	0.0035427
520	0.028369		520	0.0028341
521	0.028369		521	0.0021256
522	0.028369		522	0.0021256
523	0.033097		523	0.0035427
524	0.035461		524	0.0042512
525	0.033097		525	0.0035427
526	0.030733		526	0.0021256
527	0.033097		527	0.00070851
528	0.040189		528	0.00070851
529	0.042553		529	0.00070851
530	0.042553		530	0.00070851
531	0.044917		531	0.0021256
532	0.052009		532	0.0028341
533	0.054374		533	0.0021256
534	0.059102		534	0.0021256
535	0.061466		535	0.0035427
536	0.066194		536	0.0049597
537	0.070922		537	0.0049597
538	0.07565		538	0.0049597
539	0.080378		539	0.0056683
540	0.082742		540	0.0056683
541	0.080378		541	0.0049597
542	0.082742		542	0.0035427
543	0.085106		543	0.0035427
544	0.089835		544	0.0056683
545	0.096927		545	0.0063768
546	0.10165		546	0.0056683
547	0.10402		547	0.0056683
548	0.10638		548	0.0056683
549	0.11348		549	0.0063768
550	0.12057		550	0.0070852
551	0.12293		551	0.0077939
552	0.13002		552	0.0092108
553	0.13475		553	0.0092108
554	0.13948		554	0.0085027
555	0.14184		555	0.0085027
556	0.14657		556	0.0092108
557	0.1513		557	0.0099196
558	0.15366		558	0.0092108
559	0.15839		559	0.0092108
560	0.16785		560	0.0099196
561	0.17494		561	0.0099196
562	0.1773		562	0.0099196
563	0.1844		563	0.0099196
564	0.19385		564	0.0099196
565	0.20331		565	0.011337
566	0.20804		566	0.010628
567	0.21513		567	0.010628
568	0.21986		568	0.010628
569	0.22695		569	0.011337
570	0.23877		570	0.012045
571	0.25059		571	0.013462
572	0.26005		572	0.014171
573	0.26714		573	0.016297
574	0.2766		574	0.017714
575	0.29078		575	0.018422
576	0.3026		576	0.017714
577	0.31678		577	0.017714
578	0.32861		578	0.01913
579	0.33806		579	0.018422
580	0.34279		580	0.018422
581	0.34988		581	0.018422
582	0.35697		582	0.019839
583	0.36407		583	0.019839
584	0.37352		584	0.020547
585	0.38534		585	0.021965
586	0.39953		586	0.023382
587	0.41135		587	0.02409
588	0.41608		588	0.024799
589	0.42317		589	0.026924
590	0.43499		590	0.027633
591	0.44208		591	0.026924
592	0.4539		592	0.026924
593	0.45863		593	0.026924
594	0.46572		594	0.027633
595	0.47518		595	0.02905
596	0.487		596	0.030467
597	0.49409		597	0.031176
598	0.49645		598	0.030467
599	0.49645		599	0.031176
600	0.50355		600	0.031176
601	0.51064		601	0.031176
602	0.52009		602	0.031884
603	0.52955		603	0.032593
604	0.53664		604	0.033301
605	0.54374		605	0.03401
606	0.54846		606	0.035427
607	0.56028		607	0.037552
608	0.56974		608	0.037552
609	0.5792		609	0.038261
610	0.58865		610	0.037552
611	0.60284		611	0.03897
612	0.61702		612	0.040387
613	0.63121		613	0.041803
614	0.64539		614	0.042512
615	0.65721		615	0.043221
616	0.67139		616	0.043929
617	0.68322		617	0.043929
618	0.69504		618	0.043929
619	0.70922		619	0.044638
620	0.72577		620	0.046055
621	0.74468		621	0.047472
622	0.76123		622	0.047472
623	0.77541		623	0.048181
624	0.79433		624	0.049597
625	0.81087		625	0.051723
626	0.82506		626	0.051014
627	0.83452		627	0.048889
628	0.84161		628	0.047472
629	0.85816		629	0.048889
630	0.87943		630	0.051723
631	0.89598		631	0.052432
632	0.91726		632	0.053849
633	0.92908		633	0.054558
634	0.9409		634	0.055974
635	0.95508		635	0.0581
636	0.96454		636	0.058808
637	0.97636		637	0.059517
638	0.98582		638	0.058808
639	0.99291		639	0.059517
640	0.99527		640	0.060226
641	0.99291		641	0.058808
642	1		642	0.059517
643	1		643	0.060226
644	0.99764		644	0.061643
645	0.98818		645	0.061643
646	0.98345		646	0.06306
647	0.974		647	0.063768
648	0.96454		648	0.064476
649	0.95035		649	0.065894
650	0.92671		650	0.065185
651	0.90307		651	0.063768
652	0.87943		652	0.061643
653	0.85343		653	0.062351
654	0.82742		654	0.06306
655	0.79905		655	0.062351
656	0.77305		656	0.063768
657	0.75177		657	0.066602
658	0.72104		658	0.067311
659	0.67376		659	0.064476
660	0.63121		660	0.062351
661	0.60284		661	0.06306
662	0.5792		662	0.063768
663	0.55319		663	0.065185
664	0.51773		664	0.065185
665	0.47991		665	0.064476
666	0.44681		666	0.064476
667	0.41844		667	0.064476
668	0.39716		668	0.065185
669	0.37116		669	0.065894
670	0.34515		670	0.065185
671	0.31915		671	0.064476
672	0.29078		672	0.064476
673	0.26005		673	0.063768
674	0.23641		674	0.064476
675	0.21986		675	0.065185
676	0.20331		676	0.065894
677	0.1844		677	0.064476
678	0.17258		678	0.063768
679	0.15366		679	0.062351
680	0.14421		680	0.062351
681	0.13239		681	0.060934
682	0.12057		682	0.059517
683	0.10402		683	0.058808
684	0.10165		684	0.060226
685	0.092199		685	0.061643
686	0.082742		686	0.061643
687	0.068558		687	0.058808
688	0.061466		688	0.057391
689	0.061466		689	0.057391
690	0.056738		690	0.057391
691	0.047281		691	0.056683
692	0.037825		692	0.054558
693	0.033097		693	0.05314
694	0.030733		694	0.05314
695	0.028369		695	0.055266
696	0.035461		696	0.057391
697	0.030733		697	0.056683
698	0.021277		698	0.053849
699	0.01182		699	0.051723
700	0.0094563		700	0.052432
701	0.0047281		701	0.052432
702	0		702	0.051723
703	0.0070922		703	0.051723
704	0.01182		704	0.051723
705	0.021277		705	0.051723
706	0.021277		706	0.052432
707	0.014184		707	0.051014
708	0		708	0.048181
709	-0.0047281		709	0.045346
710	0		710	0.046764
711	0.0023641		711	0.048181
712	0		712	0.046055
713	-0.0070922		713	0.041803
714	-0.016548		714	0.039678
715	-0.014184		715	0.041095
716	-0.0047281		716	0.043221
717	-0.0023641		717	0.043221
718	-0.0094563		718	0.041803
719	-0.016548		719	0.039678
720	-0.018913		720	0.03897
721	-0.021277		721	0.038261
722	-0.018913		722	0.03897
723	-0.016548		723	0.038261
724	-0.014184		724	0.038261
725	-0.018913		725	0.035427
726	-0.016548		726	0.03401
727	-0.01182		727	0.03401
728	-0.01182		728	0.033301
729	-0.018913		729	0.033301
730	-0.023641		730	0.032593
731	-0.021277		731	0.031176
732	-0.016548		732	0.030467
733	-0.0094563		733	0.030467
734	-0.014184		734	0.030467
735	-0.021277		735	0.030467
736	-0.021277		736	0.028341
737	-0.018913		737	0.025507
738	-0.01182		738	0.026924
739	-0.0070922		739	0.028341
740	-0.0023641		740	0.028341
741	-0.0070922		741	0.025507
742	-0.014184		742	0.022673
743	-0.018913		743	0.022673
744	-0.016548		744	0.021965
745	-0.014184		745	0.022673
746	-0.016548		746	0.021256
747	-0.028369		747	0.018422
748	-0.040189		748	0.014171
749	-0.028369		749	0.015588
750	-0.016548		750	0.01913
751	-0.014184		751	0.01913
752	-0.018913		752	0.017005
753	-0.01182		753	0.016297
754	-0.014184		754	0.017005
755	-0.016548		755	0.017714
756	-0.014184		756	0.017714
757	-0.0094563		757	0.016297
758	-0.018913		758	0.013462
759	-0.026005		759	0.012753
760	-0.021277		760	0.013462
761	-0.01182		761	0.014171
762	-0.0094563		762	0.014171
763	-0.0070922		763	0.014879
764	-0.0094563		764	0.014879
765	-0.016548		765	0.012045
766	-0.021277		766	0.0085027
767	-0.021277		767	0.0077939
768	-0.018913		768	0.0077939
769	-0.023641		769	0.0063768
770	-0.026005		770	0.0049597
771	-0.021277		771	0.0049597
772	-0.018913		772	0.0056683
773	-0.021277		773	0.0077939
774	-0.01182		774	0.0092108
775	0.0023641		775	0.0092108
776	0.0070922		776	0.0092108
777	0		777	0.0085027
778	-0.018913		778	0.0049597
779	-0.023641		779	0.0021256
780	-0.014184		780	0.0042512
781	-0.01182		781	0.0063768
782	-0.01182		782	0.0042512
783	-0.01182		783	0.0021256
784	-0.0070922		784	0.0028341
785	-0.014184		785	0.0042512
786	-0.01182		786	0.0049597
787	-0.0023641		787	0.0049597
788	0.0094563		788	0.0063768
789	0.0094563		789	0.0063768
790	0		790	0.0049597
791	-0.01182		791	0.0028341
792	-0.023641		792	0.00070851
793	-0.026005		793	0
794	-0.026005		794	-0.0021256
795	-0.021277		795	-0.0042512
796	-0.021277		796	-0.0042512
797	-0.018913		797	-0.00070851
798	-0.023641		798	-0.0014171
799	-0.014184		799	-0.0014171
800	0		800	0
801	0		801	0
802	-0.016548		802	-0.0021256
803	-0.028369		803	-0.0021256
804	-0.028369		804	-0.0028341
805	-0.028369		805	-0.0042512
806	-0.030733		806	-0.0063768
807	-0.030733		807	-0.0070852
808	-0.030733		808	-0.0063768
809	-0.030733		809	-0.0035427
810	-0.021277		810	-0.0021256
811	-0.01182		811	-0.0014171
812	-0.018913		812	-0.0028341
813	-0.021277		813	-0.0035427
814	-0.021277		814	-0.0035427
815	-0.01182		815	-0.0021256
816	-0.014184		816	-0.0035427
817	-0.021277		817	-0.0042512
818	-0.035461		818	-0.0085027
819	-0.042553		819	-0.0092108
820	-0.033097		820	-0.0077939
821	-0.030733		821	-0.0063768
822	-0.026005		822	-0.0077939
823	-0.028369		823	-0.010628
824	-0.028369		824	-0.0099196
825	-0.033097		825	-0.010628
826	-0.016548		826	-0.0063768
827	-0.0070922		827	-0.0028341
828	-0.0047281		828	-0.0014171
829	-0.0023641		829	-0.0028341
830	-0.0023641		830	-0.0056683
831	-0.0094563		831	-0.0092108
832	-0.033097		832	-0.014171
833	-0.037825		833	-0.014879
834	-0.030733		834	-0.012045
835	-0.01182		835	-0.0077939
836	-0.0047281		836	-0.0056683
837	-0.0023641		837	-0.0049597
838	0.0023641		838	-0.0056683
839	-0.0094563		839	-0.0063768
840	-0.016548		840	-0.010628

## Sheet: Fig. 4b
Fig. 4b
		smURFP			smURFP
	Wavelength (nm)	2-Photon Cross-Section (GM)		Wavelength (nm)	2-Photon Cross-Section X QY (GM)	2-Photon Brightness
	X-Axis	Y-Axis (Left)		X-Axis	Y-Axis (Right)
	820	1063.7		820	170.19
	824	998.64		824	159.78
	828	949.2		828	151.87
	832	903.67		832	144.59
	836	876.32		836	140.21
	840	842.87		840	134.86
	844	818.73		844	131
	848	784.67		848	125.55
	852	748.39		852	119.74
	856	716.08		856	114.57
	860	678.41		860	108.55
	864	641.24		864	102.6
	868	602.23		868	96.356
	872	569.36		872	91.098
	876	534.42		876	85.507
	880	516.36		880	82.618
	884	490.93		884	78.549
	888	470.77		888	75.323
	892	443.74		892	70.998
	896	418.96		896	67.033
	900	393.24		900	62.918
	904	392.13		904	62.741
	908	361.27		908	57.802
	912	332.65		912	53.224
	916	305.84		916	48.935
	920	275.22		920	44.036
	924	252.09		924	40.335
	928	222.9		928	35.665
	932	191.24		932	30.598
	936	167.63		936	26.821
	940	154.18		940	24.668
	944	134.79		944	21.566
	948	120.49		948	19.279
	952	105.01		952	16.802
	956	92.565		956	14.81
	960	84.109		960	13.458
	964	76.192		964	12.191
	968	67.855		968	10.857
	972	60.864		972	9.7383
	976	52.998		976	8.4796
	980	47.276		980	7.5641
	984	42.618		984	6.8188
	988	37.952		988	6.0724
	992	33.504		992	5.3607
	996	30.242		996	4.8388
	1000	27.052		1000	4.3282
	1004	25.307		1004	4.0491
	1008	23.446		1008	3.7513
	1012	21.689		1012	3.4702
	1016	20.57		1016	3.2911
	1020	19.316		1020	3.0905
	1024	18.195		1024	2.9113
	1028	17.727		1028	2.8363
	1032	17.078		1032	2.7325
	1036	17.557		1036	2.8091
	1040	18.002		1040	2.8802
	1044	18.351		1044	2.9362
	1048	17.688		1048	2.8302
	1052	19.76		1052	3.1615
	1056	20.985		1056	3.3576
	1060	21.4		1060	3.424
	1064	22.529		1064	3.6046
	1068	23.804		1068	3.8086
	1072	24.856		1072	3.9769
	1076	26.895		1076	4.3033
	1080	29.167		1080	4.6667
	1084	30.307		1084	4.8491
	1088	31.295		1088	5.0072
	1092	34.45		1092	5.5119
	1096	35.924		1096	5.7478
	1100	37.532		1100	6.0051
	1104	38.59		1104	6.1744
	1108	41.2		1108	6.5921
	1112	42.439		1112	6.7903
	1116	43.268		1116	6.9229
	1120	44.78		1120	7.1649
	1124	43.741		1124	6.9985
	1128	46.475		1128	7.436
	1132	47.899		1132	7.6638
	1136	48.542		1136	7.7667
	1140	50.168		1140	8.0268
	1144	52.019		1144	8.323
	1148	54.241		1148	8.6785
	1152	56.842		1152	9.0947
	1156	56.063		1156	8.9701
	1160	56.01		1160	8.9616
	1164	54.595		1164	8.7353
	1168	55.552		1168	8.8883
	1172	57.038		1172	9.1261
	1176	57.695		1176	9.2312
	1180	58.606		1180	9.377
	1184	58.403		1184	9.3444
	1188	59.267		1188	9.4828
	1192	58.65		1192	9.384
	1196	60.619		1196	9.6991
	1200	58.563		1200	9.3701
	1204	59.255		1204	9.4807
	1208	58.174		1208	9.3078
	1212	57.062		1212	9.13
	1216	54.849		1216	8.7758
	1220	52.142		1220	8.3427
	1224	49.959		1224	7.9935
	1228	47.925		1228	7.668
	1232	45.567		1232	7.2906
	1236	43.062		1236	6.8899
	1240	39.766		1240	6.3625
	1244	37.109		1244	5.9374
	1248	33.301		1248	5.3282
	1252	33.136		1252	5.3017
	1256	31.201		1256	4.9922
	1260	28.813		1260	4.6101
	1264	27.172		1264	4.3475
	1268	25.387		1268	4.062
	1272	24.236		1272	3.8778
	1276	23.253		1276	3.7204
	1280	21.532		1280	3.4452
	1284	20.66		1284	3.3055
	1288	19.542		1288	3.1267
	1292	18.602		1292	2.9763
	1296	17.627		1296	2.8204
	1300	16.725		1300	2.676

## Sheet: Fig. 5
Fig. 5
	AlexaFluor647				AlexaFluor647				Cy5				Cy5				smURFP				smURFP				TDsmURFP				TDsmURFP
	76 W/cm2				264 W/cm2				76 W/cm2				264 W/cm2				76 W/cm2				264 W/cm2				76 W/cm2				264 W/cm2
	Photons Detected Before Photobleaching	Frequency	Normalized Frequency		Photons Detected Before Photobleaching	Frequency	Normalized Frequency		Photons Detected Before Photobleaching	Frequency	Normalized Frequency		Photons Detected Before Photobleaching	Frequency	Normalized Frequency		Photons Detected Before Photobleaching	Frequency	Normalized Frequency		Photons Detected Before Photobleaching	Frequency	Normalized Frequency		Photons Detected Before Photobleaching	Frequency	Normalized Frequency		Photons Detected Before Photobleaching	Frequency	Normalized Frequency
	X-Axis		Y-Axis		X-Axis		Y-Axis		X-Axis		Y-Axis		X-Axis		Y-Axis		X-Axis		Y-Axis		X-Axis		Y-Axis		X-Axis		Y-Axis		X-Axis		Y-Axis
	25000	280	1		25000	158	1		25000	252	1		25000	158	1		25000	73	1		25000	69	0.76667		25000	83	0.92222		25000	77	0.74038
	50000	54	0.19286		50000	58	0.36709		50000	36	0.14286		50000	29	0.18354		50000	53	0.72603		50000	90	1		50000	90	1		50000	104	1
	75000	23	0.082143		75000	15	0.094937		75000	22	0.087302		75000	15	0.094937		75000	31	0.42466		75000	74	0.82222		75000	58	0.64444		75000	57	0.54808
	100000	8	0.028571		100000	13	0.082278		100000	12	0.047619		100000	7	0.044304		100000	35	0.47945		100000	50	0.55556		100000	66	0.73333		100000	61	0.58654
	125000	6	0.021429		125000	9	0.056962		125000	12	0.047619		125000	5	0.031646		125000	30	0.41096		125000	42	0.46667		125000	49	0.54444		125000	42	0.40385
	150000	6	0.021429		150000	5	0.031646		150000	9	0.035714		150000	3	0.018987		150000	12	0.16438		150000	19	0.21111		150000	48	0.53333		150000	37	0.35577
	175000	0	0		175000	1	0.0063291		175000	7	0.027778		175000	4	0.025316		175000	19	0.26027		175000	14	0.15556		175000	35	0.38889		175000	22	0.21154
	200000	1	0.0035714		200000	2	0.012658		200000	6	0.02381		200000	3	0.018987		200000	13	0.17808		200000	10	0.11111		200000	29	0.32222		200000	16	0.15385
	225000	0	0		225000	1	0.0063291		225000	8	0.031746		225000	4	0.025316		225000	11	0.15068		225000	9	0.1		225000	32	0.35556		225000	8	0.076923
	250000	3	0.010714		250000	3	0.018987		250000	1	0.0039683		250000	3	0.018987		250000	6	0.082192		250000	6	0.066667		250000	15	0.16667		250000	6	0.057692
	275000	0	0		275000	2	0.012658		275000	2	0.0079365		275000	0	0		275000	10	0.13699		275000	5	0.055556		275000	16	0.17778		275000	4	0.038462
	300000	0	0		300000	0	0		300000	6	0.02381		300000	1	0.0063291		300000	4	0.054795		300000	7	0.077778		300000	14	0.15556		300000	4	0.038462
	325000	0	0		325000	0	0		325000	4	0.015873		325000	0	0		325000	4	0.054795		325000	3	0.033333		325000	12	0.13333		325000	1	0.0096154
	350000	0	0		350000	1	0.0063291		350000	0	0		350000	1	0.0063291		350000	8	0.10959		350000	1	0.011111		350000	9	0.1		350000	4	0.038462
	375000	0	0		375000	0	0		375000	0	0		375000	0	0		375000	4	0.054795		375000	3	0.033333		375000	5	0.055556		375000	3	0.028846
	400000	0	0		400000	1	0.0063291		400000	1	0.0039683		400000	1	0.0063291		400000	2	0.027397		400000	2	0.022222		400000	3	0.033333		400000	2	0.019231
	425000	0	0		425000	0	0		425000	1	0.0039683		425000	0	0		425000	0	0		425000	0	0		425000	2	0.022222		425000	3	0.028846
	450000	0	0		450000	0	0		450000	0	0		450000	0	0		450000	1	0.013699		450000	0	0		450000	5	0.055556		450000	2	0.019231
	475000	0	0		475000	0	0		475000	0	0		475000	0	0		475000	1	0.013699		475000	1	0.011111		475000	1	0.011111		475000	2	0.019231
	500000	0	0		500000	0	0		500000	1	0.0039683		500000	2	0.012658		500000	0	0		500000	0	0		500000	1	0.011111		500000	0	0
	525000	0	0		525000	1	0.0063291		525000	1	0.0039683		525000	0	0		525000	0	0		525000	0	0		525000	1	0.011111		525000	1	0.0096154

## Sheet: Supp Fig. 3a
Supplementary Fig. 3a
		Frame	Time (ns)	Delta G binding (kcal/mol)
		0	0	23.2496
		1	0.02	0.794803
		2	0.04	7.08559
		3	0.06	12.8032
		4	0.08	-0.976506
		5	0.1	6.63581
		6	0.12	4.17417
		7	0.14	-16.8823
		8	0.16	-23.9661
		9	0.18	-32.2663
		10	0.2	-14.2853
		11	0.22	-26.3976
		12	0.24	-10.7857
		13	0.26	-16.4175
		14	0.28	-16.7226
		15	0.3	-13.1326
		16	0.32	-25.1438
		17	0.34	-19.2655
		18	0.36	-13.9112
		19	0.38	-26.6959
		20	0.4	-14.6565
		21	0.42	-22.7463
		22	0.44	-32.3647
		23	0.46	-16.2072
		24	0.48	-17.1868
		25	0.5	-21.7889
		26	0.52	-24.1539
		27	0.54	-31.5049
		28	0.56	-31.1803
		29	0.58	-18.0147
		30	0.6	-23.598
		31	0.62	-8.15389
		32	0.64	-11.7145
		33	0.66	-10.2507
		34	0.68	6.10018
		35	0.7	3.1319
		36	0.72	-15.0507
		37	0.74	-11.4509
		38	0.76	-18.4084
		39	0.78	-8.98895
		40	0.8	-17.9847
		41	0.82	-5.55713
		42	0.84	-1.59904
		43	0.86	-4.82356
		44	0.88	-11.3258
		45	0.9	-14.1651
		46	0.92	-19.3041
		47	0.94	-3.62564
		48	0.96	-11.4195
		49	0.98	-6.83016
		50	1	-17.8119
		51	1.02	-10.8432
		52	1.04	-21.7978
		53	1.06	-14.7942
		54	1.08	-19.7927
		55	1.1	-8.60027
		56	1.12	-11.8113
		57	1.14	-9.33522
		58	1.16	-12.8541
		59	1.18	-3.76962
		60	1.2	-14.3598
		61	1.22	-3.86464
		62	1.24	-14.5409
		63	1.26	-4.09055
		64	1.28	-10.0825
		65	1.3	-12.5013
		66	1.32	-8.28507
		67	1.34	-6.70521
		68	1.36	-11.924
		69	1.38	-5.82696
		70	1.4	-20.1112
		71	1.42	-13.4342
		72	1.44	-10.7214
		73	1.46	-17.0286
		74	1.48	4.74376
		75	1.5	-19.139
		76	1.52	-8.12235
		77	1.54	-9.29903
		78	1.56	-19.8024
		79	1.58	-15.0279
		80	1.6	-15.2495
		81	1.62	-11.9106
		82	1.64	-4.61958
		83	1.66	0.491245
		84	1.68	-9.82102
		85	1.7	-4.61353
		86	1.72	-3.74506
		87	1.74	-9.31368
		88	1.76	-16.5868
		89	1.78	-7.42948
		90	1.8	-8.3231
		91	1.82	-28.3753
		92	1.84	-10.6223
		93	1.86	-22.5235
		94	1.88	-15.5727
		95	1.9	-19.2998
		96	1.92	-9.34544
		97	1.94	-7.4615
		98	1.96	-10.6606
		99	1.98	-5.94517
		100	2	-22.1966
		101	2.02	-16.6341
		102	2.04	-24.2583
		103	2.06	-28.8322
		104	2.08	-12.2354
		105	2.1	-20.6014
		106	2.12	-24.1429
		107	2.14	-20.5783
		108	2.16	-8.19687
		109	2.18	-12.2881
		110	2.2	-26.3322
		111	2.22	-13.1918
		112	2.24	0.278916
		113	2.26	-7.71247
		114	2.28	-24.6989
		115	2.3	-16.6927
		116	2.32	-25.439
		117	2.34	-12.996
		118	2.36	-20.7534
		119	2.38	-9.43391
		120	2.4	-23.121
		121	2.42	-5.00926
		122	2.44	-13.8521
		123	2.46	-11.5524
		124	2.48	-17.885
		125	2.5	-17.1518
		126	2.52	-30.0258
		127	2.54	-15.191
		128	2.56	-9.80007
		129	2.58	-12.6756
		130	2.6	-22.16
		131	2.62	-22.5785
		132	2.64	-5.74876
		133	2.66	-10.9664
		134	2.68	-21.4609
		135	2.7	-19.976
		136	2.72	-3.58902
		137	2.74	-12.1922
		138	2.76	-8.42077
		139	2.78	-20.3665
		140	2.8	-8.66409
		141	2.82	3.5111
		142	2.84	-12.8258
		143	2.86	-14.0817
		144	2.88	-1.46028
		145	2.9	-14.4186
		146	2.92	-7.94581
		147	2.94	-16.731
		148	2.96	1.91713
		149	2.98	10.7174
		150	3	-4.99069
		151	3.02	-5.50397
		152	3.04	-11.6036
		153	3.06	-9.67778
		154	3.08	-1.26447
		155	3.1	7.7952
		156	3.12	-29.9124
		157	3.14	-19.2566
		158	3.16	-18.274
		159	3.18	-21.6247
		160	3.2	-10.1328
		161	3.22	-20.0017
		162	3.24	-1.16646
		163	3.26	-14.8757
		164	3.28	-27.2918
		165	3.3	-16.5884
		166	3.32	-5.45508
		167	3.34	-5.02137
		168	3.36	-8.34689
		169	3.38	-7.43755
		170	3.4	-3.43439
		171	3.42	-13.1065
		172	3.44	-1.01018
		173	3.46	-16.8902
		174	3.48	1.16063
		175	3.5	-19.2972
		176	3.52	-6.47186
		177	3.54	-16.2994
		178	3.56	-20.675
		179	3.58	-21.9618
		180	3.6	-29.5386
		181	3.62	-13.7586
		182	3.64	-6.61959
		183	3.66	-10.9986
		184	3.68	-19.6183
		185	3.7	-30.447
		186	3.72	-19.6471
		187	3.74	-10.8849
		188	3.76	-16.115
		189	3.78	-4.34171
		190	3.8	-14.1999
		191	3.82	-13.3101
		192	3.84	-19.0563
		193	3.86	-3.871
		194	3.88	3.10455
		195	3.9	-15.3243
		196	3.92	2.27929
		197	3.94	-11.2065
		198	3.96	2.16863
		199	3.98	-2.62923
		200	4	-15.3157
		201	4.02	-7.69848
		202	4.04	-11.3422
		203	4.06	-0.546819
		204	4.08	-11.0676
		205	4.1	-7.60372
		206	4.12	-2.32726
		207	4.14	-12.5361
		208	4.16	-22.9485
		209	4.18	-11.392
		210	4.2	-10.8461
		211	4.22	-20.2915
		212	4.24	-16.4416
		213	4.26	-13.1958
		214	4.28	-10.443
		215	4.3	-5.94333
		216	4.32	-9.43449
		217	4.34	-18.8627
		218	4.36	-12.0061
		219	4.38	-4.13655
		220	4.4	0.134398
		221	4.42	-4.29913
		222	4.44	-1.41831
		223	4.46	-6.42306
		224	4.48	-2.52761
		225	4.5	-14.6236
		226	4.52	-6.67391
		227	4.54	-2.81923
		228	4.56	-3.71638
		229	4.58	-2.13315
		230	4.6	-14.8238
		231	4.62	-19.4831
		232	4.64	-7.32528
		233	4.66	-14.8667
		234	4.68	-1.13582
		235	4.7	-5.44978
		236	4.72	-15.625
		237	4.74	3.90536
		238	4.76	-13.3576
		239	4.78	-11.4446
		240	4.8	-16.4882
		241	4.82	-12.7737
		242	4.84	-6.56567
		243	4.86	-5.55571
		244	4.88	-20.5414
		245	4.9	-20.3005
		246	4.92	-27.9161
		247	4.94	-12.1847
		248	4.96	-14.0066
		249	4.98	-13.9681
		250	5	-18.2912
		251	5.02	-11.9495
		252	5.04	-7.4813
		253	5.06	-10.2468
		254	5.08	-16.8354
		255	5.1	-1.11762
		256	5.12	0.0910464
		257	5.14	-19.6761
		258	5.16	-17.1366
		259	5.18	1.8843
		260	5.2	-23.424
		261	5.22	-7.77225
		262	5.24	-14.0374
		263	5.26	-10.6065
		264	5.28	-17.1086
		265	5.3	-16.2545
		266	5.32	1.69437
		267	5.34	-10.0683
		268	5.36	-12.966
		269	5.38	-8.43302
		270	5.4	-14.2202
		271	5.42	-12.2365
		272	5.44	-12.181
		273	5.46	-9.53019
		274	5.48	-13.5004
		275	5.5	-16.0317
		276	5.52	-14.2004
		277	5.54	-3.50091
		278	5.56	-21.7731
		279	5.58	-20.351
		280	5.6	-24.5362
		281	5.62	-19.9035
		282	5.64	-13.0646
		283	5.66	-12.9902
		284	5.68	-23.1262
		285	5.7	-1.80969
		286	5.72	-13.3903
		287	5.74	-2.6056
		288	5.76	-10.3293
		289	5.78	-20.4021
		290	5.8	-12.1977
		291	5.82	-9.90037
		292	5.84	0.378155
		293	5.86	-5.14891
		294	5.88	-14.2442
		295	5.9	-25.7962
		296	5.92	-6.6452
		297	5.94	3.62465
		298	5.96	-16.6294
		299	5.98	-13.072
		300	6	-10.517
		301	6.02	-11.6629
		302	6.04	-10.5151
		303	6.06	-0.28728
		304	6.08	-1.00347
		305	6.1	0.51381
		306	6.12	-6.36483
		307	6.14	-13.2684
		308	6.16	-14.0454
		309	6.18	-8.7472
		310	6.2	-16.0173
		311	6.22	-3.9343
		312	6.24	-12.6041
		313	6.26	1.16939
		314	6.28	5.82776
		315	6.3	-10.1801
		316	6.32	-0.797155
		317	6.34	1.6059
		318	6.36	1.18753
		319	6.38	1.90828
		320	6.4	-2.64896
		321	6.42	-10.0028
		322	6.44	4.73346
		323	6.46	8.75785
		324	6.48	-8.25194
		325	6.5	4.24778
		326	6.52	0.475756
		327	6.54	-3.97026
		328	6.56	0.171259
		329	6.58	3.79249
		330	6.6	-3.80244
		331	6.62	5.80168
		332	6.64	-1.70045
		333	6.66	3.29673
		334	6.68	3.12092
		335	6.7	-4.11233
		336	6.72	-6.21389
		337	6.74	3.50904
		338	6.76	-3.26019
		339	6.78	3.79602
		340	6.8	-6.60755
		341	6.82	16.4856
		342	6.84	0.871387
		343	6.86	-0.153512
		344	6.88	2.46685
		345	6.9	-6.75365
		346	6.92	9.39389
		347	6.94	-0.464442
		348	6.96	3.58089
		349	6.98	23.055
		350	7	10.9788
		351	7.02	0.610124
		352	7.04	-8.8691
		353	7.06	7.79479
		354	7.08	9.68458
		355	7.1	-5.81061
		356	7.12	-2.46316
		357	7.14	-5.98184
		358	7.16	-3.24756
		359	7.18	-2.89527
		360	7.2	-3.68321
		361	7.22	19.4881
		362	7.24	-3.1939
		363	7.26	-3.89372
		364	7.28	-11.3486
		365	7.3	2.88439
		366	7.32	-12.0676
		367	7.34	6.38307
		368	7.36	-14.758
		369	7.38	0.616715
		370	7.4	8.38993
		371	7.42	-4.47454
		372	7.44	-7.95767
		373	7.46	-10.6918
		374	7.48	1.53028
		375	7.5	-4.87943
		376	7.52	-9.93236
		377	7.54	-0.0419799
		378	7.56	1.26394
		379	7.58	-4.32578
		380	7.6	-13.1542
		381	7.62	-8.70326
		382	7.64	-19.7364
		383	7.66	-8.03362
		384	7.68	-13.9763
		385	7.7	-6.63321
		386	7.72	-0.803127
		387	7.74	4.14154
		388	7.76	-0.488456
		389	7.78	12.4384
		390	7.8	-11.2641
		391	7.82	-1.43304
		392	7.84	-11.8311
		393	7.86	-8.42417
		394	7.88	-5.45142
		395	7.9	3.86675
		396	7.92	4.98823
		397	7.94	17.1353
		398	7.96	9.24068
		399	7.98	-7.70117
		400	8	-8.82268
		401	8.02	-10.9756
		402	8.04	-9.20378
		403	8.06	-19.6381
		404	8.08	-3.43956
		405	8.1	-14.5155
		406	8.12	-10.8796
		407	8.14	-10.6883
		408	8.16	-5.26107
		409	8.18	2.30286
		410	8.2	1.69076
		411	8.22	-1.12445
		412	8.24	-9.57018
		413	8.26	-7.75623
		414	8.28	-3.53669
		415	8.3	-20.6023
		416	8.32	-8.75317
		417	8.34	-3.90581
		418	8.36	1.87807
		419	8.38	-13.0473
		420	8.4	-12.0553
		421	8.42	-4.86626
		422	8.44	-7.53938
		423	8.46	7.53701
		424	8.48	2.99406
		425	8.5	-4.13102
		426	8.52	-15.5565
		427	8.54	-15.9009
		428	8.56	-2.90897
		429	8.58	-7.75321
		430	8.6	-2.58639
		431	8.62	4.3444
		432	8.64	-15.7975
		433	8.66	8.34745
		434	8.68	-2.01173
		435	8.7	-7.24925
		436	8.72	-5.62562
		437	8.74	-16.3995
		438	8.76	-4.0241
		439	8.78	7.73134
		440	8.8	-13.9763
		441	8.82	-0.980625
		442	8.84	-0.635011
		443	8.86	-4.98393
		444	8.88	-0.933172
		445	8.9	-14.3956
		446	8.92	-1.87187
		447	8.94	-3.24177
		448	8.96	-0.37784
		449	8.98	-14.4226
		450	9	0.758484
		451	9.02	-1.50975
		452	9.04	3.03016
		453	9.06	-13.873
		454	9.08	-18.1629
		455	9.1	-9.98012
		456	9.12	4.12589
		457	9.14	-7.85845
		458	9.16	-10.2073
		459	9.18	2.66587
		460	9.2	-6.03926
		461	9.22	-9.81592
		462	9.24	-3.10342
		463	9.26	-4.91562
		464	9.28	-10.9731
		465	9.3	-11.1842
		466	9.32	-11.7626
		467	9.34	-15.2379
		468	9.36	-11.5821
		469	9.38	-5.4755
		470	9.4	-9.35509
		471	9.42	-8.79984
		472	9.44	-10.2075
		473	9.46	5.59466
		474	9.48	-4.26098
		475	9.5	-2.31145
		476	9.52	-0.228839
		477	9.54	-25.7621
		478	9.56	4.6904
		479	9.58	-8.52817
		480	9.6	-3.15805
		481	9.62	-23.7032
		482	9.64	-6.76617
		483	9.66	10.7244
		484	9.68	-20.2939
		485	9.7	-7.93955
		486	9.72	-10.3234
		487	9.74	-3.44775
		488	9.76	1.9904
		489	9.78	3.63743
		490	9.8	4.88537
		491	9.82	9.00194
		492	9.84	6.88771
		493	9.86	-1.80398
		494	9.88	-0.581062
		495	9.9	6.21628
		496	9.92	-1.28391
		497	9.94	-6.45437
		498	9.96	1.61131
		499	9.98	-10.3366
		500	10	-7.61063
		501	10.02	-10.8564
		502	10.04	-4.15752
		503	10.06	1.36405
		504	10.08	-4.72741
		505	10.1	-0.6464
		506	10.12	2.81011
		507	10.14	-5.62904
		508	10.16	-5.61474
		509	10.18	-5.10082
		510	10.2	6.36878
		511	10.22	-8.29839
		512	10.24	0.757792
		513	10.26	4.44855
		514	10.28	-5.56706
		515	10.3	-0.431879
		516	10.32	-2.21007
		517	10.34	7.1328
		518	10.36	-8.62874
		519	10.38	7.69404
		520	10.4	-5.50313
		521	10.42	-3.72104
		522	10.44	0.324577
		523	10.46	1.24803
		524	10.48	-6.38966
		525	10.5	-11.4895
		526	10.52	-5.66517
		527	10.54	-17.5235
		528	10.56	-12.6021
		529	10.58	-10.8052
		530	10.6	11.7869
		531	10.62	-2.13356
		532	10.64	8.55782
		533	10.66	-3.04378
		534	10.68	-11.773
		535	10.7	-0.936236
		536	10.72	-13.3646
		537	10.74	-3.16785
		538	10.76	13.5635
		539	10.78	-12.2559
		540	10.8	-18.159
		541	10.82	-6.30467
		542	10.84	5.6095
		543	10.86	-3.09665
		544	10.88	-4.95317
		545	10.9	-7.49323
		546	10.92	-16.1639
		547	10.94	-7.49391
		548	10.96	-1.53801
		549	10.98	1.52771
		550	11	-3.94567
		551	11.02	7.72333
		552	11.04	-4.33132
		553	11.06	-3.58298
		554	11.08	-17.7401
		555	11.1	-14.2091
		556	11.12	-15.5621
		557	11.14	-3.82123
		558	11.16	1.22945
		559	11.18	-6.74528
		560	11.2	-6.17102
		561	11.22	8.38669
		562	11.24	-10.7412
		563	11.26	-16.3047
		564	11.28	-3.64424
		565	11.3	-11.6837
		566	11.32	1.5969
		567	11.34	-1.06133
		568	11.36	-9.54608
		569	11.38	0.15527
		570	11.4	-11.1643
		571	11.42	8.13968
		572	11.44	-9.02662
		573	11.46	-13.309
		574	11.48	-1.7228
		575	11.5	-6.53266
		576	11.52	-5.51883
		577	11.54	-1.88277
		578	11.56	0.19549
		579	11.58	18.4837
		580	11.6	-10.3061
		581	11.62	13.9357
		582	11.64	-3.84209
		583	11.66	-4.86657
		584	11.68	-4.27992
		585	11.7	-2.95113
		586	11.72	-3.25039
		587	11.74	3.48663
		588	11.76	-7.74285
		589	11.78	-9.99628
		590	11.8	9.54696
		591	11.82	3.23786
		592	11.84	-8.01909
		593	11.86	5.03617
		594	11.88	-2.19324
		595	11.9	-3.79287
		596	11.92	-3.31666
		597	11.94	-5.6493
		598	11.96	-10.1231
		599	11.98	-4.87338
		600	12	-0.653726
		601	12.02	0.582061
		602	12.04	-16.2329
		603	12.06	-12.8413
		604	12.08	-8.90661
		605	12.1	-3.94105
		606	12.12	-4.29446
		607	12.14	1.44867
		608	12.16	-4.45361
		609	12.18	-9.12538
		610	12.2	-6.21426
		611	12.22	-13.2089
		612	12.24	0.795768
		613	12.26	0.17718
		614	12.28	3.64106
		615	12.3	-7.14205
		616	12.32	-12.346
		617	12.34	1.18949
		618	12.36	13.595
		619	12.38	-5.15587
		620	12.4	-5.18675
		621	12.42	-9.12742
		622	12.44	-20.3962
		623	12.46	1.92284
		624	12.48	1.19594
		625	12.5	-6.8574
		626	12.52	3.93614
		627	12.54	-2.24323
		628	12.56	-4.44523
		629	12.58	-11.5702
		630	12.6	11.5035
		631	12.62	-1.84413
		632	12.64	10.6435
		633	12.66	-23.459
		634	12.68	-2.25381
		635	12.7	-5.9056
		636	12.72	-17.0056
		637	12.74	7.63986
		638	12.76	-20.3876
		639	12.78	-8.60805
		640	12.8	-8.05716
		641	12.82	-16.3993
		642	12.84	1.88727
		643	12.86	9.28748
		644	12.88	-0.55988
		645	12.9	4.97928
		646	12.92	-2.437
		647	12.94	-9.05555
		648	12.96	-3.90218
		649	12.98	2.08685
		650	13	-8.1311
		651	13.02	-1.76865
		652	13.04	-14.1953
		653	13.06	7.79063
		654	13.08	-0.909655
		655	13.1	-1.11283
		656	13.12	-1.01864
		657	13.14	-4.14292
		658	13.16	7.18698
		659	13.18	-2.37731
		660	13.2	23.8971
		661	13.22	5.01417
		662	13.24	-11.9175
		663	13.26	-0.243498
		664	13.28	-0.150404
		665	13.3	-8.28447
		666	13.32	-8.29205
		667	13.34	-7.2752
		668	13.36	2.39986
		669	13.38	3.57623
		670	13.4	0.998124
		671	13.42	-8.01749
		672	13.44	13.2572
		673	13.46	1.961
		674	13.48	-2.44919
		675	13.5	-11.1451
		676	13.52	-0.606946
		677	13.54	-13.3196
		678	13.56	-3.49604
		679	13.58	-9.41853
		680	13.6	-5.20398
		681	13.62	-0.858782
		682	13.64	-10.4698
		683	13.66	-11.5832
		684	13.68	-4.28299
		685	13.7	0.657161
		686	13.72	-20.0644
		687	13.74	-2.652
		688	13.76	-6.88459
		689	13.78	-12.4245
		690	13.8	-9.43987
		691	13.82	0.170844
		692	13.84	-6.29594
		693	13.86	-15.2092
		694	13.88	0.229013
		695	13.9	-0.613706
		696	13.92	-0.581776
		697	13.94	-8.7995
		698	13.96	-1.0761
		699	13.98	3.37233
		700	14	-5.60029
		701	14.02	-6.63184
		702	14.04	-2.30156
		703	14.06	-5.14002
		704	14.08	-7.00075
		705	14.1	-7.57405
		706	14.12	-4.5036
		707	14.14	0.108775
		708	14.16	-8.39769
		709	14.18	-3.73194
		710	14.2	1.801
		711	14.22	-3.31461
		712	14.24	-10.8072
		713	14.26	3.86127
		714	14.28	8.68425
		715	14.3	-6.73383
		716	14.32	-13.6856
		717	14.34	-12.4936
		718	14.36	-16.157
		719	14.38	-16.7265
		720	14.4	-3.65493
		721	14.42	5.80982
		722	14.44	-3.89269
		723	14.46	-1.2431
		724	14.48	5.29328
		725	14.5	-11.9855
		726	14.52	2.60278
		727	14.54	-4.64374
		728	14.56	16.7584
		729	14.58	6.23306
		730	14.6	2.60089
		731	14.62	-1.40859
		732	14.64	4.78745
		733	14.66	5.28293
		734	14.68	-2.62062
		735	14.7	-2.31269
		736	14.72	14.6886
		737	14.74	-6.56281
		738	14.76	8.707
		739	14.78	0.073568
		740	14.8	1.64666
		741	14.82	-6.78832
		742	14.84	25.8209
		743	14.86	10.6898
		744	14.88	-1.19069
		745	14.9	10.1792
		746	14.92	19.0183
		747	14.94	-8.94639
		748	14.96	-9.39054
		749	14.98	-4.32384
		750	15	-1.70728
		751	15.02	-9.81081
		752	15.04	-9.66605
		753	15.06	0.735932
		754	15.08	9.78048
		755	15.1	-7.85839
		756	15.12	-3.06499
		757	15.14	17.9275
		758	15.16	-6.79655
		759	15.18	12.2045
		760	15.2	7.41736
		761	15.22	5.70011
		762	15.24	1.39486
		763	15.26	6.87281
		764	15.28	-5.32568
		765	15.3	15.0651
		766	15.32	-5.40365
		767	15.34	0.498619
		768	15.36	3.15959
		769	15.38	-7.332
		770	15.4	5.9246
		771	15.42	-0.559895
		772	15.44	-17.9444
		773	15.46	-1.85377
		774	15.48	0.695026
		775	15.5	5.26245
		776	15.52	22.5532
		777	15.54	13.2955
		778	15.56	0.910611
		779	15.58	16.6463
		780	15.6	-0.629824
		781	15.62	9.2715
		782	15.64	-6.6478
		783	15.66	-4.05239
		784	15.68	6.64028
		785	15.7	-0.0879926
		786	15.72	9.18834
		787	15.74	-0.997486
		788	15.76	8.85043
		789	15.78	4.50596
		790	15.8	5.30803
		791	15.82	-21.5979
		792	15.84	-10.3458
		793	15.86	-6.60018
		794	15.88	-0.0519827
		795	15.9	10.6745
		796	15.92	-3.73257
		797	15.94	-3.22433
		798	15.96	-4.72078
		799	15.98	-5.48022
		800	16	-11.8758
		801	16.02	8.06654
		802	16.04	11.4456
		803	16.06	-0.818919
		804	16.08	-11.3696
		805	16.1	-0.186146
		806	16.12	1.85691
		807	16.14	-3.10892
		808	16.16	7.35159
		809	16.18	-1.56556
		810	16.2	-1.88476
		811	16.22	-3.83016
		812	16.24	-11.265
		813	16.26	-2.05078
		814	16.28	-3.74907
		815	16.3	-10.4518
		816	16.32	-10.3315
		817	16.34	-15.3931
		818	16.36	8.57931
		819	16.38	-26.3883
		820	16.4	19.0442
		821	16.42	-12.4032
		822	16.44	-7.47733
		823	16.46	-12.808
		824	16.48	-12.3232
		825	16.5	-11.4974
		826	16.52	-15.4544
		827	16.54	-0.617253
		828	16.56	-2.80886
		829	16.58	-0.882159
		830	16.6	-10.0258
		831	16.62	9.97558
		832	16.64	-2.12359
		833	16.66	-1.46212
		834	16.68	-13.3545
		835	16.7	-7.37409
		836	16.72	-7.20396
		837	16.74	-7.94447
		838	16.76	-11.8355
		839	16.78	-4.19913
		840	16.8	-9.86957
		841	16.82	-5.08717
		842	16.84	-1.3843
		843	16.86	-10.7947
		844	16.88	-0.665493
		845	16.9	7.90894
		846	16.92	5.22307
		847	16.94	-2.78072
		848	16.96	11.9388
		849	16.98	-17.1717
		850	17	-5.96565
		851	17.02	-20.4348
		852	17.04	-11.1363
		853	17.06	-5.53131
		854	17.08	-16.9665
		855	17.1	-16.3639
		856	17.12	-2.29038
		857	17.14	-12.5577
		858	17.16	-15.9534
		859	17.18	-14.0073
		860	17.2	-5.86479
		861	17.22	-21.8683
		862	17.24	-16.2391
		863	17.26	-6.19401
		864	17.28	-11.8754
		865	17.3	1.71967
		866	17.32	-11.1109
		867	17.34	-16.7858
		868	17.36	13.4288
		869	17.38	-16.6537
		870	17.4	-14.85
		871	17.42	-13.1714
		872	17.44	1.4059
		873	17.46	5.95182
		874	17.48	-1.34949
		875	17.5	-2.71005
		876	17.52	6.17318
		877	17.54	-7.39068
		878	17.56	-4.64766
		879	17.58	4.16978
		880	17.6	7.13977
		881	17.62	-15.6693
		882	17.64	-1.39805
		883	17.66	-10.0511
		884	17.68	-10.0641
		885	17.7	-12.3109
		886	17.72	-7.61406
		887	17.74	-9.30929
		888	17.76	-11.8322
		889	17.78	-2.23393
		890	17.8	-4.01644
		891	17.82	-0.573648
		892	17.84	-5.7907
		893	17.86	-6.72476
		894	17.88	-6.33785
		895	17.9	-1.86063
		896	17.92	-7.87239
		897	17.94	-1.14708
		898	17.96	-0.582762
		899	17.98	-8.79344
		900	18	-5.04257
		901	18.02	-3.90728
		902	18.04	2.4666
		903	18.06	-3.4166
		904	18.08	0.912697
		905	18.1	11.0482
		906	18.12	-9.31038
		907	18.14	0.236258
		908	18.16	8.27411
		909	18.18	-2.06622
		910	18.2	-1.83876
		911	18.22	-7.85193
		912	18.24	2.52607
		913	18.26	-11.1466
		914	18.28	5.4755
		915	18.3	-6.45157
		916	18.32	-4.86781
		917	18.34	3.70644
		918	18.36	-2.2839
		919	18.38	-8.13752
		920	18.4	2.3263
		921	18.42	-0.326755
		922	18.44	-0.938386
		923	18.46	3.93957
		924	18.48	-8.39006
		925	18.5	-9.36133
		926	18.52	1.25844
		927	18.54	3.62198
		928	18.56	-3.14747
		929	18.58	-4.35727
		930	18.6	-11.5995
		931	18.62	-0.1551
		932	18.64	-2.82289
		933	18.66	-2.38953
		934	18.68	-7.45701
		935	18.7	-4.26092
		936	18.72	-4.70551
		937	18.74	-1.68392
		938	18.76	11.8113
		939	18.78	14.5374
		940	18.8	5.50198
		941	18.82	0.299337
		942	18.84	-0.244648
		943	18.86	3.76829
		944	18.88	2.16256
		945	18.9	0.773652
		946	18.92	-0.127669
		947	18.94	-7.40349
		948	18.96	-11.8754
		949	18.98	-1.00634
		950	19	-7.33386
		951	19.02	2.05394
		952	19.04	-4.03295
		953	19.06	-2.08182
		954	19.08	-7.65998
		955	19.1	-18.4125
		956	19.12	-4.4705
		957	19.14	-8.45523
		958	19.16	-3.16489
		959	19.18	-12.7812
		960	19.2	1.07621
		961	19.22	0.331584
		962	19.24	-4.47516
		963	19.26	11.6849
		964	19.28	3.74795
		965	19.3	-0.212623
		966	19.32	-2.3235
		967	19.34	5.17759
		968	19.36	-5.05532
		969	19.38	-12.6107
		970	19.4	-2.48853
		971	19.42	-6.97341
		972	19.44	-7.36433
		973	19.46	-0.147195
		974	19.48	3.33951
		975	19.5	8.35004
		976	19.52	-2.02298
		977	19.54	-1.49071
		978	19.56	0.227471
		979	19.58	-2.35256
		980	19.6	4.67237
		981	19.62	13.5538
		982	19.64	18.7534
		983	19.66	-1.42128
		984	19.68	1.29231
		985	19.7	-2.09836
		986	19.72	6.5434
		987	19.74	9.39866
		988	19.76	10.5247
		989	19.78	-5.9807
		990	19.8	-5.93381
		991	19.82	3.67382
		992	19.84	-10.9624
		993	19.86	-3.0283
		994	19.88	-10.6467
		995	19.9	-5.71377
		996	19.92	6.43511
		997	19.94	-3.63723
		998	19.96	5.57618
		999	19.98	-7.11122
		1000	20	-3.24623
		1001	20.02	20.6033
				-5.73771	Average
				0.291584	Standard Error of the Mean

## Sheet: Supp Fig. 3b, c
Supplementary Fig. 3b, c
	Acid Denaturation of smURFP+BV
	Absorption Spectra							Difference Spectra
	Wavelength (nm)	smURFP+BV	BV	smURFP+BV (acidic GdmCl)	smURFP+BV (acidic GdmCl + 600 nm)	smURFP+BV (acidic GdmCl + 650 nm)		Wavelength (nm)	smURFP+BV (acidic GdmCl)	smURFP+BV (acidic GdmCl + 600 nm)	smURFP+BV (acidic GdmCl + 650 nm)
	190	-0.0658	-0.01056	-0.00384	0.007	0.003		190	0.06196	0.0728	0.0688
	190.5	-0.0478	0.00572	0	0.01	0.027		190.5	0.0478	0.0578	0.0748
	191	-0.0438	0.01056	-0.00512	0.02	0.035		191	0.03868	0.0638	0.0788
	191.5	-0.0318	0.01804	0.01152	0.006	0.023		191.5	0.04332	0.0378	0.0548
	192	-0.0258	0.0022	-0.02048	-0.013	0.009		192	0.00532	0.0128	0.0348
	192.5	0.0352	0.01012	0.01152	0.006	0.035		192.5	-0.02368	-0.0292	-0.0002
	193	0.0362	0.01188	0.02176	0.022	0.037		193	-0.01444	-0.0142	0.0008
	193.5	0.0362	0.01364	0.02688	0.02	0.031		193.5	-0.00932	-0.0162	-0.0052
	194	0.0422	0.0154	0.02432	0.017	0.043		194	-0.01788	-0.0252	0.0008
	194.5	0.0302	0.0154	0.0192	0.018	0.043		194.5	-0.011	-0.0122	0.0128
	195	0.0392	0.02112	0.02176	0.026	0.048		195	-0.01744	-0.0132	0.0088
	195.5	0.0402	0.03124	0.07296	0.054	0.082		195.5	0.03276	0.0138	0.0418
	196	0.0252	0.03036	0.07936	0.058	0.088		196	0.05416	0.0328	0.0628
	196.5	0.0182	0.02684	0.08832	0.041	0.064		196.5	0.07012	0.0228	0.0458
	197	-0.0108	0.0176	0.04992	0.027	0.033		197	0.06072	0.0378	0.0438
	197.5	-0.0318	0.01188	0.0384	0.022	0.028		197.5	0.0702	0.0538	0.0598
	198	-0.0458	0	-0.0064	0.009	-0.004		198	0.0394	0.0548	0.0418
	198.5	-0.0058	0.00704	0.01152	0.022	0.006		198.5	0.01732	0.0278	0.0118
	199	0.0792	0.03036	0.064	0.081	0.057		199	-0.0152	0.0018	-0.0222
	199.5	0.1312	0.06908	0.15616	0.169	0.139		199.5	0.02496	0.0378	0.0078
	200	0.2712	0.13112	0.32512	0.323	0.282		200	0.05392	0.0518	0.0108
	200.5	0.4082	0.19096	0.52736	0.463	0.449		200.5	0.11916	0.0548	0.0408
	201	0.5622	0.26752	0.75264	0.625	0.627		201	0.19044	0.0628	0.0648
	201.5	0.7152	0.35288	1.0074	0.807	0.818		201.5	0.29216	0.0918	0.1028
	202	0.8572	0.43384	1.2736	0.972	0.996		202	0.4164	0.1148	0.1388
	202.5	1.0042	0.4994	1.4464	1.124	1.165		202.5	0.4422	0.1198	0.1608
	203	1.1152	0.561	1.6243	1.263	1.296		203	0.50912	0.1478	0.1808
	203.5	1.2442	0.62392	1.7792	1.389	1.42		203.5	0.535	0.1448	0.1758
	204	1.3412	0.67144	1.8829	1.512	1.533		204	0.54168	0.1708	0.1918
	204.5	1.3922	0.71148	1.9878	1.63	1.625		204.5	0.59564	0.2378	0.2328
	205	1.4312	0.73788	2.0774	1.722	1.701		205	0.64624	0.2908	0.2698
	205.5	1.4392	0.76076	2.1645	1.766	1.764		205.5	0.72528	0.3268	0.3248
	206	1.4332	0.78496	2.2566	1.819	1.821		206	0.82344	0.3858	0.3878
	206.5	1.4212	0.80696	2.3488	1.87	1.867		206.5	0.9276	0.4488	0.4458
	207	1.4262	0.82764	2.4346	1.904	1.907		207	1.0084	0.4778	0.4808
	207.5	1.4172	0.84612	2.4717	1.931	1.961		207.5	1.0545	0.5138	0.5438
	208	1.3882	0.8646	2.528	1.955	1.977		208	1.1398	0.5668	0.5888
	208.5	1.3862	0.88616	2.5485	1.98	1.989		208.5	1.1623	0.5938	0.6028
	209	1.3652	0.89144	2.5651	2.004	1.99		209	1.1999	0.6388	0.6248
	209.5	1.3322	0.89408	2.6061	2.029	1.996		209.5	1.2739	0.6968	0.6638
	210	1.2902	0.89584	2.6048	2.04	2.003		210	1.3146	0.7498	0.7128
	210.5	1.2542	0.8976	2.5933	2.052	2.014		210.5	1.3391	0.7978	0.7598
	211	1.2192	0.8998	2.6022	2.065	2.027		211	1.383	0.8458	0.8078
	211.5	1.1872	0.902	2.5946	2.078	2.045		211.5	1.4074	0.8908	0.8578
	212	1.1682	0.90508	2.6176	2.079	2.07		212	1.4494	0.9108	0.9018
	212.5	1.1402	0.91344	2.5869	2.093	2.097		212.5	1.4467	0.9528	0.9568
	213	1.1142	0.91168	2.5331	2.082	2.079		213	1.4189	0.9678	0.9648
	213.5	1.0902	0.90904	2.4934	2.074	2.075		213.5	1.4032	0.9838	0.9848
	214	1.0642	0.91564	2.4781	2.049	2.072		214	1.4139	0.9848	1.0078
	214.5	1.0422	0.91124	2.5011	2.033	2.081		214.5	1.4589	0.9908	1.0388
	215	1.0192	0.9086	2.505	2.035	2.08		215	1.4858	1.0158	1.0608
	215.5	0.9922	0.89716	2.5357	2.044	2.074		215.5	1.5435	1.0518	1.0818
	216	0.9752	0.88264	2.5997	2.055	2.099		216	1.6245	1.0798	1.1238
	216.5	0.9592	0.88484	2.6227	2.064	2.106		216.5	1.6635	1.1048	1.1468
	217	0.9392	0.88616	2.6342	2.067	2.089		217	1.695	1.1278	1.1498
	217.5	0.9222	0.90156	2.5472	2.051	2.04		217.5	1.625	1.1288	1.1178
	218	0.9062	0.89804	2.4205	1.984	1.966		218	1.5143	1.0778	1.0598
	218.5	0.8882	0.91344	2.2746	1.892	1.87		218.5	1.3864	1.0038	0.9818
	219	0.8712	0.94204	2.1248	1.772	1.759		219	1.2536	0.9008	0.8878
	219.5	0.8532	0.9636	1.9827	1.655	1.639		219.5	1.1295	0.8018	0.7858
	220	0.8372	0.97284	1.8406	1.546	1.512		220	1.0034	0.7088	0.6748
	220.5	0.8162	0.9614	1.719	1.44	1.404		220.5	0.90284	0.6238	0.5878
	221	0.8022	0.93544	1.6192	1.345	1.329		221	0.817	0.5428	0.5268
	221.5	0.7882	0.90332	1.5245	1.267	1.255		221.5	0.73628	0.4788	0.4668
	222	0.7712	0.84656	1.4362	1.202	1.183		222	0.66496	0.4308	0.4118
	222.5	0.7562	0.78188	1.3606	1.147	1.125		222.5	0.60444	0.3908	0.3688
	223	0.7412	0.70268	1.289	1.091	1.074		223	0.54776	0.3498	0.3328
	223.5	0.7252	0.63448	1.2224	1.041	1.027		223.5	0.4972	0.3158	0.3018
	224	0.7092	0.57112	1.1635	0.992	0.982		224	0.45432	0.2828	0.2728
	224.5	0.6912	0.51084	1.1059	0.95	0.941		224.5	0.41472	0.2588	0.2498
	225	0.6732	0.45628	1.0534	0.909	0.9		225	0.38024	0.2358	0.2268
	225.5	0.6532	0.40568	1.0048	0.87	0.861		225.5	0.3516	0.2168	0.2078
	226	0.6342	0.35728	0.95616	0.831	0.822		226	0.32196	0.1968	0.1878
	226.5	0.6132	0.3146	0.91136	0.793	0.782		226.5	0.29816	0.1798	0.1688
	227	0.5902	0.27632	0.86528	0.756	0.742		227	0.27508	0.1658	0.1518
	227.5	0.5682	0.24332	0.82304	0.721	0.707		227.5	0.25484	0.1528	0.1388
	228	0.5472	0.21604	0.78592	0.69	0.676		228	0.23872	0.1428	0.1288
	228.5	0.5262	0.1936	0.75264	0.662	0.648		228.5	0.22644	0.1358	0.1218
	229	0.5072	0.17512	0.72064	0.636	0.622		229	0.21344	0.1288	0.1148
	229.5	0.4882	0.1606	0.69248	0.613	0.598		229.5	0.20428	0.1248	0.1098
	230	0.4712	0.14828	0.6656	0.59	0.576		230	0.1944	0.1188	0.1048
	230.5	0.4512	0.13728	0.63744	0.565	0.553		230.5	0.18624	0.1138	0.1018
	231	0.4302	0.12584	0.60672	0.539	0.527		231	0.17652	0.1088	0.0968
	231.5	0.4072	0.11396	0.57216	0.509	0.499		231.5	0.16496	0.1018	0.0918
	232	0.3812	0.10296	0.53632	0.479	0.468		232	0.15512	0.0978	0.0868
	232.5	0.3552	0.09284	0.50048	0.449	0.439		232.5	0.14528	0.0938	0.0838
	233	0.3302	0.08404	0.46592	0.42	0.41		233	0.13572	0.0898	0.0798
	233.5	0.3042	0.07612	0.43392	0.392	0.382		233.5	0.12972	0.0878	0.0778
	234	0.2812	0.06996	0.40448	0.366	0.356		234	0.12328	0.0848	0.0748
	234.5	0.2592	0.06468	0.3776	0.343	0.333		234.5	0.1184	0.0838	0.0738
	235	0.2392	0.06072	0.35328	0.323	0.313		235	0.11408	0.0838	0.0738
	235.5	0.2212	0.05764	0.3328	0.305	0.295		235.5	0.1116	0.0838	0.0738
	236	0.2052	0.055	0.3136	0.288	0.28		236	0.1084	0.0828	0.0748
	236.5	0.1892	0.0528	0.29696	0.273	0.265		236.5	0.10776	0.0838	0.0758
	237	0.1752	0.05104	0.28032	0.259	0.252		237	0.10512	0.0838	0.0768
	237.5	0.1612	0.04928	0.26496	0.246	0.239		237.5	0.10376	0.0848	0.0778
	238	0.1492	0.04796	0.25088	0.234	0.228		238	0.10168	0.0848	0.0788
	238.5	0.1382	0.0462	0.23808	0.223	0.216		238.5	0.09988	0.0848	0.0778
	239	0.1272	0.04488	0.22528	0.212	0.206		239	0.09808	0.0848	0.0788
	239.5	0.1182	0.04356	0.21248	0.201	0.195		239.5	0.09428	0.0828	0.0768
	240	0.1092	0.0418	0.20224	0.192	0.186		240	0.09304	0.0828	0.0768
	240.5	0.1012	0.04092	0.19328	0.184	0.177		240.5	0.09208	0.0828	0.0758
	241	0.0952	0.04004	0.1856	0.178	0.171		241	0.0904	0.0828	0.0758
	241.5	0.0892	0.04004	0.18048	0.173	0.166		241.5	0.09128	0.0838	0.0768
	242	0.0852	0.04092	0.17664	0.17	0.163		242	0.09144	0.0848	0.0778
	242.5	0.0812	0.04136	0.17408	0.168	0.162		242.5	0.09288	0.0868	0.0808
	243	0.0782	0.04224	0.1728	0.167	0.161		243	0.0946	0.0888	0.0828
	243.5	0.0762	0.04268	0.17024	0.165	0.16		243.5	0.09404	0.0888	0.0838
	244	0.0732	0.04312	0.1664	0.163	0.158		244	0.0932	0.0898	0.0848
	244.5	0.0712	0.04224	0.16128	0.158	0.153		244.5	0.09008	0.0868	0.0818
	245	0.0682	0.04092	0.15488	0.153	0.148		245	0.08668	0.0848	0.0798
	245.5	0.0652	0.0396	0.14976	0.148	0.142		245.5	0.08456	0.0828	0.0768
	246	0.0632	0.03916	0.14592	0.144	0.138		246	0.08272	0.0808	0.0748
	246.5	0.0612	0.03872	0.14336	0.142	0.136		246.5	0.08216	0.0808	0.0748
	247	0.0602	0.03916	0.14208	0.141	0.134		247	0.08188	0.0808	0.0738
	247.5	0.0582	0.04004	0.14208	0.141	0.135		247.5	0.08388	0.0828	0.0768
	248	0.0582	0.04136	0.14208	0.142	0.136		248	0.08388	0.0838	0.0778
	248.5	0.0582	0.04224	0.14336	0.142	0.137		248.5	0.08516	0.0838	0.0788
	249	0.0582	0.04312	0.14208	0.142	0.138		249	0.08388	0.0838	0.0798
	249.5	0.0582	0.04312	0.13952	0.14	0.137		249.5	0.08132	0.0818	0.0788
	250	0.0582	0.04224	0.13696	0.138	0.134		250	0.07876	0.0798	0.0758
	250.5	0.0572	0.04136	0.13312	0.135	0.132		250.5	0.07592	0.0778	0.0748
	251	0.0572	0.04092	0.13184	0.133	0.129		251	0.07464	0.0758	0.0718
	251.5	0.0572	0.04048	0.13056	0.132	0.128		251.5	0.07336	0.0748	0.0708
	252	0.0572	0.04048	0.12928	0.131	0.127		252	0.07208	0.0738	0.0698
	252.5	0.0572	0.04048	0.12928	0.131	0.127		252.5	0.07208	0.0738	0.0698
	253	0.0572	0.04092	0.12928	0.132	0.128		253	0.07208	0.0748	0.0708
	253.5	0.0582	0.04136	0.12928	0.132	0.129		253.5	0.07108	0.0738	0.0708
	254	0.0592	0.0418	0.13056	0.133	0.13		254	0.07136	0.0738	0.0708
	254.5	0.0602	0.0418	0.13056	0.133	0.13		254.5	0.07036	0.0728	0.0698
	255	0.0602	0.04136	0.12928	0.131	0.128		255	0.06908	0.0708	0.0678
	255.5	0.0612	0.04092	0.128	0.129	0.127		255.5	0.0668	0.0678	0.0658
	256	0.0612	0.04048	0.128	0.128	0.126		256	0.0668	0.0668	0.0648
	256.5	0.0622	0.04004	0.12672	0.127	0.125		256.5	0.06452	0.0648	0.0628
	257	0.0632	0.0396	0.12672	0.127	0.125		257	0.06352	0.0638	0.0618
	257.5	0.0642	0.03916	0.12544	0.126	0.124		257.5	0.06124	0.0618	0.0598
	258	0.0652	0.03872	0.12416	0.125	0.122		258	0.05896	0.0598	0.0568
	258.5	0.0662	0.03828	0.12288	0.124	0.121		258.5	0.05668	0.0578	0.0548
	259	0.0662	0.03828	0.12416	0.125	0.121		259	0.05796	0.0588	0.0548
	259.5	0.0672	0.03916	0.12544	0.126	0.123		259.5	0.05824	0.0588	0.0558
	260	0.0682	0.04004	0.128	0.128	0.125		260	0.0598	0.0598	0.0568
	260.5	0.0692	0.04092	0.13056	0.131	0.128		260.5	0.06136	0.0618	0.0588
	261	0.0702	0.04224	0.13312	0.133	0.13		261	0.06292	0.0628	0.0598
	261.5	0.0712	0.04312	0.13568	0.135	0.133		261.5	0.06448	0.0638	0.0618
	262	0.0722	0.044	0.13696	0.136	0.134		262	0.06476	0.0638	0.0618
	262.5	0.0742	0.044	0.13696	0.136	0.135		262.5	0.06276	0.0618	0.0608
	263	0.0752	0.04356	0.13696	0.136	0.135		263	0.06176	0.0608	0.0598
	263.5	0.0772	0.04356	0.13696	0.136	0.135		263.5	0.05976	0.0588	0.0578
	264	0.0782	0.04312	0.13696	0.136	0.135		264	0.05876	0.0578	0.0568
	264.5	0.0792	0.04312	0.13696	0.136	0.135		264.5	0.05776	0.0568	0.0558
	265	0.0812	0.04268	0.13824	0.137	0.135		265	0.05704	0.0558	0.0538
	265.5	0.0812	0.04268	0.13824	0.137	0.135		265.5	0.05704	0.0558	0.0538
	266	0.0822	0.04268	0.13952	0.137	0.135		266	0.05732	0.0548	0.0528
	266.5	0.0832	0.04268	0.13952	0.137	0.136		266.5	0.05632	0.0538	0.0528
	267	0.0842	0.04312	0.1408	0.138	0.136		267	0.0566	0.0538	0.0518
	267.5	0.0852	0.04356	0.14208	0.139	0.137		267.5	0.05688	0.0538	0.0518
	268	0.0862	0.044	0.14336	0.141	0.138		268	0.05716	0.0548	0.0518
	268.5	0.0872	0.04488	0.14464	0.142	0.14		268.5	0.05744	0.0548	0.0528
	269	0.0892	0.04488	0.14592	0.143	0.14		269	0.05672	0.0538	0.0508
	269.5	0.0892	0.04444	0.14464	0.142	0.14		269.5	0.05544	0.0528	0.0508
	270	0.0902	0.044	0.14336	0.141	0.139		270	0.05316	0.0508	0.0488
	270.5	0.0912	0.044	0.14464	0.141	0.139		270.5	0.05344	0.0498	0.0478
	271	0.0922	0.044	0.14464	0.142	0.14		271	0.05244	0.0498	0.0478
	271.5	0.0942	0.04444	0.1472	0.143	0.142		271.5	0.053	0.0488	0.0478
	272	0.0952	0.04488	0.14848	0.144	0.143		272	0.05328	0.0488	0.0478
	272.5	0.0962	0.04576	0.14976	0.146	0.145		272.5	0.05356	0.0498	0.0488
	273	0.0962	0.0462	0.15232	0.148	0.146		273	0.05612	0.0518	0.0498
	273.5	0.0972	0.04708	0.1536	0.149	0.148		273.5	0.0564	0.0518	0.0508
	274	0.0982	0.04708	0.1536	0.149	0.148		274	0.0554	0.0508	0.0498
	274.5	0.0982	0.0462	0.15232	0.148	0.147		274.5	0.05412	0.0498	0.0488
	275	0.0992	0.04576	0.15104	0.148	0.146		275	0.05184	0.0488	0.0468
	275.5	0.1002	0.04576	0.15104	0.147	0.146		275.5	0.05084	0.0468	0.0458
	276	0.1002	0.04576	0.15104	0.147	0.146		276	0.05084	0.0468	0.0458
	276.5	0.1012	0.04576	0.15104	0.147	0.146		276.5	0.04984	0.0458	0.0448
	277	0.1022	0.0462	0.15104	0.147	0.146		277	0.04884	0.0448	0.0438
	277.5	0.1022	0.04664	0.15232	0.148	0.147		277.5	0.05012	0.0458	0.0448
	278	0.1032	0.04708	0.15232	0.148	0.147		278	0.04912	0.0448	0.0438
	278.5	0.1042	0.04708	0.15232	0.148	0.148		278.5	0.04812	0.0438	0.0438
	279	0.1042	0.04752	0.15232	0.148	0.147		279	0.04812	0.0438	0.0428
	279.5	0.1052	0.04708	0.15232	0.147	0.146		279.5	0.04712	0.0418	0.0408
	280	0.1052	0.04708	0.15104	0.146	0.146		280	0.04584	0.0408	0.0408
	280.5	0.1052	0.0462	0.14976	0.145	0.144		280.5	0.04456	0.0398	0.0388
	281	0.1042	0.04576	0.14976	0.144	0.143		281	0.04556	0.0398	0.0388
	281.5	0.1032	0.04576	0.14848	0.143	0.142		281.5	0.04528	0.0398	0.0388
	282	0.1032	0.0462	0.14848	0.143	0.143		282	0.04528	0.0398	0.0398
	282.5	0.1022	0.0462	0.14848	0.143	0.143		282.5	0.04628	0.0408	0.0408
	283	0.1022	0.04664	0.1472	0.143	0.143		283	0.045	0.0408	0.0408
	283.5	0.1022	0.04664	0.14592	0.142	0.142		283.5	0.04372	0.0398	0.0398
	284	0.1012	0.04708	0.14464	0.141	0.14		284	0.04344	0.0398	0.0388
	284.5	0.1002	0.04664	0.14208	0.138	0.138		284.5	0.04188	0.0378	0.0378
	285	0.0992	0.04664	0.13824	0.135	0.135		285	0.03904	0.0358	0.0358
	285.5	0.0982	0.0462	0.13568	0.132	0.132		285.5	0.03748	0.0338	0.0338
	286	0.0962	0.0462	0.13312	0.13	0.129		286	0.03692	0.0338	0.0328
	286.5	0.0952	0.04664	0.13056	0.128	0.128		286.5	0.03536	0.0328	0.0328
	287	0.0932	0.04664	0.12928	0.127	0.127		287	0.03608	0.0338	0.0338
	287.5	0.0922	0.04708	0.128	0.126	0.126		287.5	0.0358	0.0338	0.0338
	288	0.0902	0.04752	0.12672	0.124	0.125		288	0.03652	0.0338	0.0348
	288.5	0.0882	0.04752	0.12544	0.123	0.123		288.5	0.03724	0.0348	0.0348
	289	0.0862	0.04708	0.12288	0.121	0.122		289	0.03668	0.0348	0.0358
	289.5	0.0852	0.04708	0.1216	0.12	0.12		289.5	0.0364	0.0348	0.0348
	290	0.0832	0.04708	0.11904	0.119	0.118		290	0.03584	0.0358	0.0348
	290.5	0.0822	0.04752	0.11776	0.117	0.117		290.5	0.03556	0.0348	0.0348
	291	0.0812	0.04796	0.11648	0.117	0.116		291	0.03528	0.0358	0.0348
	291.5	0.0802	0.04884	0.11648	0.116	0.115		291.5	0.03628	0.0358	0.0348
	292	0.0782	0.04928	0.11392	0.114	0.114		292	0.03572	0.0358	0.0358
	292.5	0.0762	0.04972	0.11136	0.112	0.112		292.5	0.03516	0.0358	0.0358
	293	0.0742	0.04972	0.1088	0.109	0.109		293	0.0346	0.0348	0.0348
	293.5	0.0712	0.04972	0.10496	0.106	0.106		293.5	0.03376	0.0348	0.0348
	294	0.0692	0.04972	0.1024	0.104	0.104		294	0.0332	0.0348	0.0348
	294.5	0.0662	0.05016	0.10112	0.102	0.102		294.5	0.03492	0.0358	0.0358
	295	0.0642	0.0506	0.09856	0.1	0.1		295	0.03436	0.0358	0.0358
	295.5	0.0622	0.05104	0.096	0.098	0.098		295.5	0.0338	0.0358	0.0358
	296	0.0592	0.05148	0.09472	0.097	0.096		296	0.03552	0.0378	0.0368
	296.5	0.0572	0.05192	0.09344	0.095	0.095		296.5	0.03624	0.0378	0.0378
	297	0.0552	0.05236	0.09088	0.094	0.094		297	0.03568	0.0388	0.0388
	297.5	0.0532	0.0528	0.0896	0.093	0.093		297.5	0.0364	0.0398	0.0398
	298	0.0522	0.05368	0.08832	0.092	0.092		298	0.03612	0.0398	0.0398
	298.5	0.0502	0.05412	0.08704	0.091	0.091		298.5	0.03684	0.0408	0.0408
	299	0.0492	0.05456	0.08576	0.09	0.091		299	0.03656	0.0408	0.0418
	299.5	0.0482	0.055	0.08448	0.089	0.09		299.5	0.03628	0.0408	0.0418
	300	0.0472	0.05544	0.0832	0.088	0.088		300	0.036	0.0408	0.0408
	300.5	0.0462	0.05544	0.08064	0.086	0.087		300.5	0.03444	0.0398	0.0408
	301	0.0452	0.05544	0.07936	0.084	0.085		301	0.03416	0.0388	0.0398
	301.5	0.0432	0.05544	0.07808	0.083	0.084		301.5	0.03488	0.0398	0.0408
	302	0.0432	0.05588	0.0768	0.082	0.083		302	0.0336	0.0388	0.0398
	302.5	0.0422	0.05632	0.0768	0.081	0.082		302.5	0.0346	0.0388	0.0398
	303	0.0412	0.05632	0.07552	0.08	0.081		303	0.03432	0.0388	0.0398
	303.5	0.0402	0.05676	0.07424	0.079	0.08		303.5	0.03404	0.0388	0.0398
	304	0.0402	0.0572	0.07296	0.078	0.079		304	0.03276	0.0378	0.0388
	304.5	0.0392	0.05764	0.07168	0.077	0.078		304.5	0.03248	0.0378	0.0388
	305	0.0382	0.05764	0.0704	0.076	0.077		305	0.0322	0.0378	0.0388
	305.5	0.0382	0.05764	0.06912	0.075	0.077		305.5	0.03092	0.0368	0.0388
	306	0.0372	0.05808	0.06784	0.075	0.076		306	0.03064	0.0378	0.0388
	306.5	0.0372	0.05808	0.06784	0.074	0.075		306.5	0.03064	0.0368	0.0378
	307	0.0372	0.05808	0.06656	0.073	0.074		307	0.02936	0.0358	0.0368
	307.5	0.0362	0.05852	0.06656	0.073	0.073		307.5	0.03036	0.0368	0.0368
	308	0.0362	0.05852	0.06528	0.072	0.073		308	0.02908	0.0358	0.0368
	308.5	0.0362	0.05852	0.06528	0.072	0.072		308.5	0.02908	0.0358	0.0358
	309	0.0352	0.05896	0.06528	0.072	0.072		309	0.03008	0.0368	0.0368
	309.5	0.0352	0.05896	0.064	0.071	0.072		309.5	0.0288	0.0358	0.0368
	310	0.0342	0.0594	0.064	0.071	0.071		310	0.0298	0.0368	0.0368
	310.5	0.0342	0.0594	0.064	0.07	0.071		310.5	0.0298	0.0358	0.0368
	311	0.0332	0.0594	0.064	0.07	0.071		311	0.0308	0.0368	0.0378
	311.5	0.0332	0.05984	0.06272	0.07	0.071		311.5	0.02952	0.0368	0.0378
	312	0.0322	0.05984	0.06272	0.069	0.07		312	0.03052	0.0368	0.0378
	312.5	0.0322	0.05984	0.06272	0.069	0.07		312.5	0.03052	0.0368	0.0378
	313	0.0332	0.05984	0.06144	0.069	0.07		313	0.02824	0.0358	0.0368
	313.5	0.0332	0.05984	0.06144	0.068	0.069		313.5	0.02824	0.0348	0.0358
	314	0.0332	0.05984	0.06144	0.068	0.069		314	0.02824	0.0348	0.0358
	314.5	0.0332	0.05984	0.06144	0.068	0.069		314.5	0.02824	0.0348	0.0358
	315	0.0322	0.05984	0.06144	0.068	0.069		315	0.02924	0.0358	0.0368
	315.5	0.0322	0.06028	0.06144	0.069	0.07		315.5	0.02924	0.0368	0.0378
	316	0.0312	0.06028	0.06272	0.069	0.07		316	0.03152	0.0378	0.0388
	316.5	0.0312	0.06072	0.06272	0.069	0.07		316.5	0.03152	0.0378	0.0388
	317	0.0312	0.06072	0.06272	0.07	0.071		317	0.03152	0.0388	0.0398
	317.5	0.0322	0.06028	0.06144	0.069	0.07		317.5	0.02924	0.0368	0.0378
	318	0.0322	0.05984	0.06144	0.068	0.069		318	0.02924	0.0358	0.0368
	318.5	0.0322	0.0594	0.06144	0.068	0.069		318.5	0.02924	0.0358	0.0368
	319	0.0322	0.05896	0.06144	0.068	0.069		319	0.02924	0.0358	0.0368
	319.5	0.0312	0.05896	0.06272	0.068	0.069		319.5	0.03152	0.0368	0.0378
	320	0.0312	0.05896	0.06272	0.069	0.07		320	0.03152	0.0378	0.0388
	320.5	0.0312	0.05896	0.06272	0.069	0.07		320.5	0.03152	0.0378	0.0388
	321	0.0302	0.05852	0.06272	0.069	0.07		321	0.03252	0.0388	0.0398
	321.5	0.0302	0.05852	0.06272	0.069	0.07		321.5	0.03252	0.0388	0.0398
	322	0.0292	0.05808	0.06144	0.068	0.069		322	0.03224	0.0388	0.0398
	322.5	0.0292	0.0572	0.06016	0.067	0.068		322.5	0.03096	0.0378	0.0388
	323	0.0302	0.05676	0.06016	0.067	0.068		323	0.02996	0.0368	0.0378
	323.5	0.0302	0.05632	0.06016	0.067	0.068		323.5	0.02996	0.0368	0.0378
	324	0.0302	0.05676	0.06144	0.068	0.069		324	0.03124	0.0378	0.0388
	324.5	0.0302	0.05676	0.06272	0.069	0.069		324.5	0.03252	0.0388	0.0388
	325	0.0302	0.05676	0.064	0.07	0.07		325	0.0338	0.0398	0.0398
	325.5	0.0312	0.0572	0.06528	0.071	0.071		325.5	0.03408	0.0398	0.0398
	326	0.0312	0.0572	0.06656	0.071	0.072		326	0.03536	0.0398	0.0408
	326.5	0.0312	0.0572	0.06656	0.072	0.073		326.5	0.03536	0.0408	0.0418
	327	0.0312	0.0572	0.06656	0.072	0.073		327	0.03536	0.0408	0.0418
	327.5	0.0312	0.0572	0.06656	0.072	0.073		327.5	0.03536	0.0408	0.0418
	328	0.0312	0.05676	0.06656	0.072	0.073		328	0.03536	0.0408	0.0418
	328.5	0.0302	0.05676	0.06656	0.072	0.073		328.5	0.03636	0.0418	0.0428
	329	0.0302	0.05676	0.06784	0.073	0.074		329	0.03764	0.0428	0.0438
	329.5	0.0302	0.05676	0.06784	0.073	0.074		329.5	0.03764	0.0428	0.0438
	330	0.0302	0.05676	0.06784	0.074	0.074		330	0.03764	0.0438	0.0438
	330.5	0.0302	0.05676	0.06912	0.074	0.074		330.5	0.03892	0.0438	0.0438
	331	0.0312	0.05676	0.06912	0.074	0.075		331	0.03792	0.0428	0.0438
	331.5	0.0302	0.05632	0.06912	0.074	0.075		331.5	0.03892	0.0438	0.0448
	332	0.0312	0.05676	0.0704	0.074	0.075		332	0.0392	0.0428	0.0438
	332.5	0.0312	0.05676	0.0704	0.074	0.076		332.5	0.0392	0.0428	0.0448
	333	0.0312	0.0572	0.0704	0.075	0.076		333	0.0392	0.0438	0.0448
	333.5	0.0312	0.0572	0.07168	0.075	0.077		333.5	0.04048	0.0438	0.0458
	334	0.0312	0.05764	0.07296	0.076	0.078		334	0.04176	0.0448	0.0468
	334.5	0.0312	0.05808	0.07424	0.077	0.079		334.5	0.04304	0.0458	0.0478
	335	0.0312	0.05852	0.07424	0.078	0.08		335	0.04304	0.0468	0.0488
	335.5	0.0312	0.05852	0.07552	0.079	0.081		335.5	0.04432	0.0478	0.0498
	336	0.0312	0.05896	0.07552	0.079	0.081		336	0.04432	0.0478	0.0498
	336.5	0.0312	0.05896	0.07552	0.079	0.08		336.5	0.04432	0.0478	0.0488
	337	0.0312	0.05896	0.07552	0.079	0.08		337	0.04432	0.0478	0.0488
	337.5	0.0312	0.0594	0.07552	0.079	0.08		337.5	0.04432	0.0478	0.0488
	338	0.0312	0.05984	0.0768	0.08	0.081		338	0.0456	0.0488	0.0498
	338.5	0.0312	0.05984	0.0768	0.081	0.082		338.5	0.0456	0.0498	0.0508
	339	0.0312	0.06028	0.07808	0.082	0.082		339	0.04688	0.0508	0.0508
	339.5	0.0322	0.06072	0.07808	0.082	0.083		339.5	0.04588	0.0498	0.0508
	340	0.0322	0.06116	0.07936	0.083	0.083		340	0.04716	0.0508	0.0508
	340.5	0.0322	0.0616	0.07936	0.083	0.084		340.5	0.04716	0.0508	0.0518
	341	0.0322	0.06204	0.08064	0.083	0.084		341	0.04844	0.0508	0.0518
	341.5	0.0322	0.06248	0.08064	0.084	0.085		341.5	0.04844	0.0518	0.0528
	342	0.0322	0.06292	0.08064	0.084	0.085		342	0.04844	0.0518	0.0528
	342.5	0.0332	0.06336	0.08192	0.084	0.085		342.5	0.04872	0.0508	0.0518
	343	0.0332	0.0638	0.08192	0.084	0.085		343	0.04872	0.0508	0.0518
	343.5	0.0332	0.0638	0.08192	0.084	0.086		343.5	0.04872	0.0508	0.0528
	344	0.0332	0.06468	0.08192	0.085	0.086		344	0.04872	0.0518	0.0528
	344.5	0.0342	0.06512	0.0832	0.086	0.086		344.5	0.049	0.0518	0.0518
	345	0.0342	0.066	0.0832	0.086	0.087		345	0.049	0.0518	0.0528
	345.5	0.0342	0.06688	0.08448	0.087	0.088		345.5	0.05028	0.0528	0.0538
	346	0.0352	0.06776	0.08576	0.088	0.089		346	0.05056	0.0528	0.0538
	346.5	0.0352	0.06864	0.08704	0.089	0.09		346.5	0.05184	0.0538	0.0548
	347	0.0362	0.06952	0.08704	0.09	0.091		347	0.05084	0.0538	0.0548
	347.5	0.0362	0.0704	0.08832	0.09	0.091		347.5	0.05212	0.0538	0.0548
	348	0.0372	0.07084	0.08832	0.09	0.091		348	0.05112	0.0528	0.0538
	348.5	0.0372	0.07128	0.08832	0.09	0.091		348.5	0.05112	0.0528	0.0538
	349	0.0372	0.07172	0.08832	0.09	0.091		349	0.05112	0.0528	0.0538
	349.5	0.0382	0.07216	0.08832	0.09	0.091		349.5	0.05012	0.0518	0.0528
	350	0.0382	0.0726	0.08832	0.089	0.091		350	0.05012	0.0508	0.0528
	350.5	0.0382	0.07304	0.08832	0.089	0.091		350.5	0.05012	0.0508	0.0528
	351	0.0382	0.07392	0.08832	0.089	0.091		351	0.05012	0.0508	0.0528
	351.5	0.0382	0.07436	0.08832	0.089	0.092		351.5	0.05012	0.0508	0.0538
	352	0.0392	0.07524	0.0896	0.09	0.092		352	0.0504	0.0508	0.0528
	352.5	0.0392	0.07568	0.0896	0.09	0.092		352.5	0.0504	0.0508	0.0528
	353	0.0392	0.07612	0.0896	0.091	0.092		353	0.0504	0.0518	0.0528
	353.5	0.0402	0.077	0.0896	0.091	0.092		353.5	0.0494	0.0508	0.0518
	354	0.0412	0.07744	0.0896	0.091	0.092		354	0.0484	0.0498	0.0508
	354.5	0.0412	0.07832	0.09088	0.092	0.093		354.5	0.04968	0.0508	0.0518
	355	0.0412	0.07876	0.09088	0.092	0.093		355	0.04968	0.0508	0.0518
	355.5	0.0412	0.07964	0.09088	0.092	0.093		355.5	0.04968	0.0508	0.0518
	356	0.0422	0.08008	0.09088	0.092	0.093		356	0.04868	0.0498	0.0508
	356.5	0.0422	0.08052	0.09088	0.092	0.093		356.5	0.04868	0.0498	0.0508
	357	0.0432	0.0814	0.09216	0.093	0.094		357	0.04896	0.0498	0.0508
	357.5	0.0432	0.08228	0.09344	0.093	0.095		357.5	0.05024	0.0498	0.0518
	358	0.0432	0.08316	0.09344	0.094	0.096		358	0.05024	0.0508	0.0528
	358.5	0.0432	0.08404	0.09472	0.094	0.096		358.5	0.05152	0.0508	0.0528
	359	0.0442	0.08448	0.09472	0.094	0.096		359	0.05052	0.0498	0.0518
	359.5	0.0442	0.08536	0.09472	0.094	0.096		359.5	0.05052	0.0498	0.0518
	360	0.0442	0.08536	0.09344	0.094	0.096		360	0.04924	0.0498	0.0518
	360.5	0.0452	0.0858	0.09344	0.093	0.095		360.5	0.04824	0.0478	0.0498
	361	0.0452	0.08624	0.09344	0.093	0.095		361	0.04824	0.0478	0.0498
	361.5	0.0452	0.08712	0.09344	0.094	0.095		361.5	0.04824	0.0488	0.0498
	362	0.0462	0.088	0.09472	0.095	0.096		362	0.04852	0.0488	0.0498
	362.5	0.0462	0.08888	0.096	0.096	0.098		362.5	0.0498	0.0498	0.0518
	363	0.0462	0.0902	0.09728	0.097	0.099		363	0.05108	0.0508	0.0528
	363.5	0.0462	0.09108	0.09856	0.098	0.1		363.5	0.05236	0.0518	0.0538
	364	0.0462	0.09152	0.09856	0.098	0.1		364	0.05236	0.0518	0.0538
	364.5	0.0472	0.09196	0.09856	0.098	0.1		364.5	0.05136	0.0508	0.0528
	365	0.0472	0.0924	0.09856	0.098	0.1		365	0.05136	0.0508	0.0528
	365.5	0.0472	0.09284	0.09728	0.097	0.099		365.5	0.05008	0.0498	0.0518
	366	0.0472	0.09284	0.09728	0.097	0.099		366	0.05008	0.0498	0.0518
	366.5	0.0472	0.09372	0.096	0.097	0.099		366.5	0.0488	0.0498	0.0518
	367	0.0482	0.09416	0.09728	0.097	0.099		367	0.04908	0.0488	0.0508
	367.5	0.0482	0.0946	0.09728	0.097	0.1		367.5	0.04908	0.0488	0.0518
	368	0.0482	0.09504	0.09728	0.097	0.1		368	0.04908	0.0488	0.0518
	368.5	0.0482	0.09548	0.09728	0.097	0.1		368.5	0.04908	0.0488	0.0518
	369	0.0482	0.09548	0.09728	0.097	0.1		369	0.04908	0.0488	0.0518
	369.5	0.0482	0.09592	0.09728	0.097	0.1		369.5	0.04908	0.0488	0.0518
	370	0.0482	0.09636	0.09728	0.097	0.099		370	0.04908	0.0488	0.0508
	370.5	0.0482	0.09636	0.09728	0.097	0.099		370.5	0.04908	0.0488	0.0508
	371	0.0482	0.09636	0.09728	0.097	0.099		371	0.04908	0.0488	0.0508
	371.5	0.0482	0.0968	0.09728	0.097	0.099		371.5	0.04908	0.0488	0.0508
	372	0.0492	0.09724	0.09728	0.097	0.1		372	0.04808	0.0478	0.0508
	372.5	0.0492	0.09768	0.09856	0.098	0.1		372.5	0.04936	0.0488	0.0508
	373	0.0502	0.09768	0.09856	0.098	0.1		373	0.04836	0.0478	0.0498
	373.5	0.0502	0.09812	0.09856	0.099	0.101		373.5	0.04836	0.0488	0.0508
	374	0.0502	0.09812	0.09856	0.099	0.101		374	0.04836	0.0488	0.0508
	374.5	0.0502	0.09856	0.09856	0.099	0.101		374.5	0.04836	0.0488	0.0508
	375	0.0512	0.09856	0.09856	0.098	0.101		375	0.04736	0.0468	0.0498
	375.5	0.0502	0.09812	0.09856	0.098	0.1		375.5	0.04836	0.0478	0.0498
	376	0.0502	0.09812	0.09856	0.098	0.1		376	0.04836	0.0478	0.0498
	376.5	0.0502	0.09812	0.09856	0.099	0.1		376.5	0.04836	0.0488	0.0498
	377	0.0502	0.09812	0.09856	0.099	0.1		377	0.04836	0.0488	0.0498
	377.5	0.0512	0.09856	0.09984	0.1	0.101		377.5	0.04864	0.0488	0.0498
	378	0.0512	0.09856	0.09984	0.1	0.101		378	0.04864	0.0488	0.0498
	378.5	0.0512	0.099	0.09984	0.101	0.102		378.5	0.04864	0.0498	0.0508
	379	0.0512	0.099	0.09984	0.101	0.102		379	0.04864	0.0498	0.0508
	379.5	0.0512	0.099	0.09984	0.1	0.102		379.5	0.04864	0.0488	0.0508
	380	0.0512	0.09856	0.09984	0.1	0.102		380	0.04864	0.0488	0.0508
	380.5	0.0512	0.09812	0.09856	0.099	0.102		380.5	0.04736	0.0478	0.0508
	381	0.0502	0.09812	0.09856	0.099	0.102		381	0.04836	0.0488	0.0518
	381.5	0.0502	0.09768	0.09856	0.099	0.101		381.5	0.04836	0.0488	0.0508
	382	0.0502	0.09724	0.09728	0.098	0.101		382	0.04708	0.0478	0.0508
	382.5	0.0502	0.09724	0.09728	0.098	0.1		382.5	0.04708	0.0478	0.0498
	383	0.0502	0.0968	0.09728	0.098	0.1		383	0.04708	0.0478	0.0498
	383.5	0.0502	0.09636	0.09728	0.098	0.1		383.5	0.04708	0.0478	0.0498
	384	0.0502	0.09592	0.09728	0.097	0.099		384	0.04708	0.0468	0.0488
	384.5	0.0502	0.09548	0.09728	0.097	0.099		384.5	0.04708	0.0468	0.0488
	385	0.0502	0.09504	0.096	0.097	0.098		385	0.0458	0.0468	0.0478
	385.5	0.0502	0.0946	0.096	0.097	0.098		385.5	0.0458	0.0468	0.0478
	386	0.0502	0.09416	0.096	0.096	0.098		386	0.0458	0.0458	0.0478
	386.5	0.0512	0.09372	0.096	0.096	0.098		386.5	0.0448	0.0448	0.0468
	387	0.0512	0.09328	0.096	0.096	0.098		387	0.0448	0.0448	0.0468
	387.5	0.0512	0.09284	0.096	0.096	0.098		387.5	0.0448	0.0448	0.0468
	388	0.0502	0.0924	0.096	0.095	0.098		388	0.0458	0.0448	0.0478
	388.5	0.0502	0.09196	0.096	0.095	0.097		388.5	0.0458	0.0448	0.0468
	389	0.0502	0.09108	0.09472	0.095	0.097		389	0.04452	0.0448	0.0468
	389.5	0.0492	0.09064	0.09472	0.094	0.096		389.5	0.04552	0.0448	0.0468
	390	0.0492	0.08976	0.09344	0.094	0.096		390	0.04424	0.0448	0.0468
	390.5	0.0492	0.08888	0.09344	0.094	0.096		390.5	0.04424	0.0448	0.0468
	391	0.0492	0.08844	0.09216	0.093	0.095		391	0.04296	0.0438	0.0458
	391.5	0.0492	0.08756	0.09216	0.093	0.095		391.5	0.04296	0.0438	0.0458
	392	0.0482	0.08668	0.09216	0.092	0.094		392	0.04396	0.0438	0.0458
	392.5	0.0482	0.08624	0.09216	0.092	0.094		392.5	0.04396	0.0438	0.0458
	393	0.0482	0.08536	0.09216	0.092	0.094		393	0.04396	0.0438	0.0458
	393.5	0.0472	0.08492	0.09088	0.092	0.093		393.5	0.04368	0.0448	0.0458
	394	0.0472	0.08404	0.09088	0.091	0.093		394	0.04368	0.0438	0.0458
	394.5	0.0462	0.0836	0.09088	0.091	0.093		394.5	0.04468	0.0448	0.0468
	395	0.0462	0.08272	0.0896	0.091	0.092		395	0.0434	0.0448	0.0458
	395.5	0.0462	0.08184	0.0896	0.091	0.092		395.5	0.0434	0.0448	0.0458
	396	0.0452	0.0814	0.08832	0.09	0.092		396	0.04312	0.0448	0.0468
	396.5	0.0452	0.08052	0.08832	0.089	0.091		396.5	0.04312	0.0438	0.0458
	397	0.0452	0.0792	0.08704	0.088	0.091		397	0.04184	0.0428	0.0458
	397.5	0.0442	0.07832	0.08576	0.088	0.09		397.5	0.04156	0.0438	0.0458
	398	0.0442	0.07744	0.08576	0.087	0.089		398	0.04156	0.0428	0.0448
	398.5	0.0432	0.07656	0.08448	0.086	0.088		398.5	0.04128	0.0428	0.0448
	399	0.0432	0.07524	0.0832	0.085	0.088		399	0.04	0.0418	0.0448
	399.5	0.0422	0.07436	0.0832	0.085	0.087		399.5	0.041	0.0428	0.0448
	400	0.0422	0.07348	0.08192	0.084	0.086		400	0.03972	0.0418	0.0438
	400.5	0.0412	0.07216	0.08192	0.083	0.086		400.5	0.04072	0.0418	0.0448
	401	0.0412	0.07128	0.08064	0.083	0.085		401	0.03944	0.0418	0.0438
	401.5	0.0402	0.0704	0.08064	0.082	0.084		401.5	0.04044	0.0418	0.0438
	402	0.0402	0.06908	0.07936	0.081	0.084		402	0.03916	0.0408	0.0438
	402.5	0.0392	0.0682	0.07808	0.081	0.083		402.5	0.03888	0.0418	0.0438
	403	0.0382	0.06732	0.07808	0.08	0.082		403	0.03988	0.0418	0.0438
	403.5	0.0382	0.06644	0.0768	0.079	0.081		403.5	0.0386	0.0408	0.0428
	404	0.0372	0.06512	0.07552	0.079	0.081		404	0.03832	0.0418	0.0438
	404.5	0.0362	0.06424	0.07552	0.078	0.08		404.5	0.03932	0.0418	0.0438
	405	0.0362	0.06336	0.07424	0.077	0.079		405	0.03804	0.0408	0.0428
	405.5	0.0352	0.06248	0.07424	0.077	0.079		405.5	0.03904	0.0418	0.0438
	406	0.0352	0.0616	0.07296	0.076	0.078		406	0.03776	0.0408	0.0428
	406.5	0.0342	0.06072	0.07296	0.076	0.078		406.5	0.03876	0.0418	0.0438
	407	0.0342	0.05984	0.07168	0.075	0.078		407	0.03748	0.0408	0.0438
	407.5	0.0332	0.05896	0.07168	0.074	0.077		407.5	0.03848	0.0408	0.0438
	408	0.0322	0.05764	0.0704	0.073	0.076		408	0.0382	0.0408	0.0438
	408.5	0.0322	0.05676	0.06912	0.072	0.075		408.5	0.03692	0.0398	0.0428
	409	0.0312	0.05588	0.06784	0.071	0.074		409	0.03664	0.0398	0.0428
	409.5	0.0302	0.05456	0.06656	0.07	0.074		409.5	0.03636	0.0398	0.0438
	410	0.0302	0.05368	0.06656	0.07	0.073		410	0.03636	0.0398	0.0428
	410.5	0.0292	0.0528	0.06528	0.069	0.072		410.5	0.03608	0.0398	0.0428
	411	0.0292	0.05192	0.064	0.068	0.071		411	0.0348	0.0388	0.0418
	411.5	0.0282	0.05104	0.064	0.068	0.07		411.5	0.0358	0.0398	0.0418
	412	0.0272	0.05016	0.06272	0.067	0.069		412	0.03552	0.0398	0.0418
	412.5	0.0272	0.04928	0.06144	0.066	0.068		412.5	0.03424	0.0388	0.0408
	413	0.0262	0.04796	0.06016	0.065	0.067		413	0.03396	0.0388	0.0408
	413.5	0.0262	0.04708	0.06016	0.064	0.066		413.5	0.03396	0.0378	0.0398
	414	0.0252	0.0462	0.05888	0.063	0.066		414	0.03368	0.0378	0.0408
	414.5	0.0242	0.04532	0.0576	0.062	0.065		414.5	0.0334	0.0378	0.0408
	415	0.0232	0.04444	0.05632	0.061	0.064		415	0.03312	0.0378	0.0408
	415.5	0.0232	0.04356	0.05632	0.06	0.063		415.5	0.03312	0.0368	0.0398
	416	0.0222	0.04268	0.05504	0.059	0.062		416	0.03284	0.0368	0.0398
	416.5	0.0212	0.04136	0.05376	0.058	0.06		416.5	0.03256	0.0368	0.0388
	417	0.0212	0.04092	0.05248	0.057	0.059		417	0.03128	0.0358	0.0378
	417.5	0.0212	0.04004	0.0512	0.056	0.058		417.5	0.03	0.0348	0.0368
	418	0.0202	0.03916	0.0512	0.056	0.058		418	0.031	0.0358	0.0378
	418.5	0.0202	0.03828	0.04992	0.055	0.057		418.5	0.02972	0.0348	0.0368
	419	0.0192	0.03784	0.04864	0.054	0.056		419	0.02944	0.0348	0.0368
	419.5	0.0182	0.03696	0.04864	0.054	0.056		419.5	0.03044	0.0358	0.0378
	420	0.0182	0.03652	0.04736	0.053	0.055		420	0.02916	0.0348	0.0368
	420.5	0.0172	0.03608	0.04736	0.052	0.054		420.5	0.03016	0.0348	0.0368
	421	0.0172	0.0352	0.04608	0.052	0.054		421	0.02888	0.0348	0.0368
	421.5	0.0172	0.03476	0.04608	0.052	0.054		421.5	0.02888	0.0348	0.0368
	422	0.0162	0.03476	0.04608	0.051	0.053		422	0.02988	0.0348	0.0368
	422.5	0.0162	0.03388	0.0448	0.051	0.053		422.5	0.0286	0.0348	0.0368
	423	0.0162	0.03344	0.0448	0.05	0.052		423	0.0286	0.0338	0.0358
	423.5	0.0152	0.033	0.04352	0.05	0.052		423.5	0.02832	0.0348	0.0368
	424	0.0152	0.03256	0.04352	0.049	0.052		424	0.02832	0.0338	0.0368
	424.5	0.0152	0.03212	0.04224	0.049	0.051		424.5	0.02704	0.0338	0.0358
	425	0.0152	0.03168	0.04224	0.048	0.051		425	0.02704	0.0328	0.0358
	425.5	0.0152	0.03124	0.04096	0.048	0.05		425.5	0.02576	0.0328	0.0348
	426	0.0142	0.0308	0.04096	0.048	0.05		426	0.02676	0.0338	0.0358
	426.5	0.0142	0.03036	0.04096	0.047	0.05		426.5	0.02676	0.0328	0.0358
	427	0.0142	0.02992	0.03968	0.046	0.049		427	0.02548	0.0318	0.0348
	427.5	0.0132	0.02948	0.03968	0.046	0.049		427.5	0.02648	0.0328	0.0358
	428	0.0132	0.02904	0.0384	0.046	0.048		428	0.0252	0.0328	0.0348
	428.5	0.0132	0.0286	0.0384	0.045	0.048		428.5	0.0252	0.0318	0.0348
	429	0.0132	0.0286	0.0384	0.045	0.047		429	0.0252	0.0318	0.0338
	429.5	0.0132	0.02816	0.03712	0.044	0.047		429.5	0.02392	0.0308	0.0338
	430	0.0122	0.02772	0.03712	0.043	0.046		430	0.02492	0.0308	0.0338
	430.5	0.0122	0.02728	0.03584	0.043	0.046		430.5	0.02364	0.0308	0.0338
	431	0.0122	0.02684	0.03584	0.043	0.045		431	0.02364	0.0308	0.0328
	431.5	0.0112	0.0264	0.03584	0.042	0.045		431.5	0.02464	0.0308	0.0338
	432	0.0112	0.02596	0.03456	0.041	0.044		432	0.02336	0.0298	0.0328
	432.5	0.0112	0.02552	0.03456	0.041	0.044		432.5	0.02336	0.0298	0.0328
	433	0.0112	0.02508	0.03328	0.041	0.043		433	0.02208	0.0298	0.0318
	433.5	0.0102	0.02508	0.03328	0.04	0.043		433.5	0.02308	0.0298	0.0328
	434	0.0102	0.02464	0.032	0.04	0.042		434	0.0218	0.0298	0.0318
	434.5	0.0102	0.0242	0.032	0.04	0.042		434.5	0.0218	0.0298	0.0318
	435	0.0102	0.0242	0.032	0.04	0.042		435	0.0218	0.0298	0.0318
	435.5	0.0102	0.02376	0.03072	0.039	0.042		435.5	0.02052	0.0288	0.0318
	436	0.0102	0.02376	0.03072	0.039	0.042		436	0.02052	0.0288	0.0318
	436.5	0.0092	0.02332	0.03072	0.039	0.041		436.5	0.02152	0.0298	0.0318
	437	0.0092	0.02332	0.03072	0.038	0.041		437	0.02152	0.0288	0.0318
	437.5	0.0092	0.02288	0.03072	0.038	0.04		437.5	0.02152	0.0288	0.0308
	438	0.0092	0.02244	0.02944	0.037	0.04		438	0.02024	0.0278	0.0308
	438.5	0.0092	0.02244	0.02944	0.037	0.039		438.5	0.02024	0.0278	0.0298
	439	0.0082	0.022	0.02816	0.037	0.039		439	0.01996	0.0288	0.0308
	439.5	0.0082	0.02156	0.02816	0.037	0.039		439.5	0.01996	0.0288	0.0308
	440	0.0082	0.02156	0.02816	0.036	0.038		440	0.01996	0.0278	0.0298
	440.5	0.0082	0.02112	0.02816	0.036	0.038		440.5	0.01996	0.0278	0.0298
	441	0.0072	0.02112	0.02816	0.036	0.039		441	0.02096	0.0288	0.0318
	441.5	0.0072	0.02112	0.02816	0.037	0.039		441.5	0.02096	0.0298	0.0318
	442	0.0072	0.02112	0.02944	0.037	0.039		442	0.02224	0.0298	0.0318
	442.5	0.0072	0.02112	0.02816	0.036	0.039		442.5	0.02096	0.0288	0.0318
	443	0.0072	0.02112	0.02816	0.036	0.039		443	0.02096	0.0288	0.0318
	443.5	0.0072	0.02068	0.02816	0.036	0.038		443.5	0.02096	0.0288	0.0308
	444	0.0072	0.02068	0.02688	0.036	0.038		444	0.01968	0.0288	0.0308
	444.5	0.0072	0.02024	0.02688	0.035	0.037		444.5	0.01968	0.0278	0.0298
	445	0.0062	0.0198	0.02688	0.035	0.037		445	0.02068	0.0288	0.0308
	445.5	0.0062	0.0198	0.0256	0.034	0.036		445.5	0.0194	0.0278	0.0298
	446	0.0062	0.01936	0.0256	0.034	0.036		446	0.0194	0.0278	0.0298
	446.5	0.0062	0.01936	0.0256	0.033	0.036		446.5	0.0194	0.0268	0.0298
	447	0.0052	0.01892	0.02432	0.033	0.036		447	0.01912	0.0278	0.0308
	447.5	0.0062	0.01892	0.02432	0.033	0.036		447.5	0.01812	0.0268	0.0298
	448	0.0062	0.01892	0.0256	0.033	0.036		448	0.0194	0.0268	0.0298
	448.5	0.0062	0.01892	0.02432	0.033	0.036		448.5	0.01812	0.0268	0.0298
	449	0.0062	0.01892	0.02432	0.033	0.036		449	0.01812	0.0268	0.0298
	449.5	0.0062	0.01848	0.02432	0.033	0.036		449.5	0.01812	0.0268	0.0298
	450	0.0062	0.01848	0.02432	0.033	0.036		450	0.01812	0.0268	0.0298
	450.5	0.0062	0.01848	0.02432	0.033	0.036		450.5	0.01812	0.0268	0.0298
	451	0.0062	0.01848	0.02432	0.033	0.036		451	0.01812	0.0268	0.0298
	451.5	0.0062	0.01804	0.02432	0.033	0.036		451.5	0.01812	0.0268	0.0298
	452	0.0062	0.01804	0.02432	0.033	0.036		452	0.01812	0.0268	0.0298
	452.5	0.0062	0.01804	0.02432	0.033	0.036		452.5	0.01812	0.0268	0.0298
	453	0.0062	0.01804	0.02432	0.033	0.036		453	0.01812	0.0268	0.0298
	453.5	0.0052	0.01804	0.02432	0.033	0.036		453.5	0.01912	0.0278	0.0308
	454	0.0052	0.01804	0.02432	0.033	0.036		454	0.01912	0.0278	0.0308
	454.5	0.0052	0.01804	0.02432	0.033	0.036		454.5	0.01912	0.0278	0.0308
	455	0.0052	0.01804	0.02432	0.032	0.035		455	0.01912	0.0268	0.0298
	455.5	0.0052	0.0176	0.02432	0.032	0.035		455.5	0.01912	0.0268	0.0298
	456	0.0062	0.0176	0.02304	0.032	0.035		456	0.01684	0.0258	0.0288
	456.5	0.0062	0.01716	0.02304	0.032	0.035		456.5	0.01684	0.0258	0.0288
	457	0.0062	0.01716	0.02176	0.031	0.034		457	0.01556	0.0248	0.0278
	457.5	0.0062	0.01672	0.02176	0.031	0.033		457.5	0.01556	0.0248	0.0268
	458	0.0052	0.01628	0.02048	0.03	0.033		458	0.01528	0.0248	0.0278
	458.5	0.0052	0.01628	0.02048	0.03	0.032		458.5	0.01528	0.0248	0.0268
	459	0.0052	0.01628	0.02048	0.03	0.032		459	0.01528	0.0248	0.0268
	459.5	0.0042	0.01628	0.02048	0.03	0.032		459.5	0.01628	0.0258	0.0278
	460	0.0042	0.01628	0.02176	0.03	0.033		460	0.01756	0.0258	0.0288
	460.5	0.0042	0.01628	0.02176	0.03	0.033		460.5	0.01756	0.0258	0.0288
	461	0.0042	0.01628	0.02176	0.031	0.033		461	0.01756	0.0268	0.0288
	461.5	0.0042	0.01672	0.02176	0.031	0.034		461.5	0.01756	0.0268	0.0298
	462	0.0042	0.01672	0.02176	0.031	0.034		462	0.01756	0.0268	0.0298
	462.5	0.0052	0.01628	0.02176	0.031	0.034		462.5	0.01656	0.0258	0.0288
	463	0.0052	0.01628	0.02176	0.031	0.034		463	0.01656	0.0258	0.0288
	463.5	0.0052	0.01628	0.02176	0.031	0.034		463.5	0.01656	0.0258	0.0288
	464	0.0052	0.01628	0.02176	0.031	0.034		464	0.01656	0.0258	0.0288
	464.5	0.0052	0.01628	0.02176	0.031	0.034		464.5	0.01656	0.0258	0.0288
	465	0.0052	0.01584	0.02176	0.031	0.033		465	0.01656	0.0258	0.0278
	465.5	0.0052	0.01584	0.02176	0.03	0.033		465.5	0.01656	0.0248	0.0278
	466	0.0052	0.0154	0.02176	0.03	0.032		466	0.01656	0.0248	0.0268
	466.5	0.0052	0.0154	0.02176	0.03	0.033		466.5	0.01656	0.0248	0.0278
	467	0.0052	0.0154	0.02048	0.03	0.033		467	0.01528	0.0248	0.0278
	467.5	0.0042	0.0154	0.02048	0.03	0.032		467.5	0.01628	0.0258	0.0278
	468	0.0042	0.0154	0.02048	0.03	0.032		468	0.01628	0.0258	0.0278
	468.5	0.0042	0.0154	0.02048	0.03	0.032		468.5	0.01628	0.0258	0.0278
	469	0.0042	0.01496	0.02048	0.03	0.032		469	0.01628	0.0258	0.0278
	469.5	0.0042	0.01496	0.02048	0.029	0.032		469.5	0.01628	0.0248	0.0278
	470	0.0042	0.01496	0.02048	0.029	0.033		470	0.01628	0.0248	0.0288
	470.5	0.0042	0.01496	0.02048	0.029	0.032		470.5	0.01628	0.0248	0.0278
	471	0.0042	0.01496	0.02048	0.029	0.032		471	0.01628	0.0248	0.0278
	471.5	0.0042	0.01496	0.0192	0.028	0.032		471.5	0.015	0.0238	0.0278
	472	0.0042	0.01452	0.0192	0.028	0.032		472	0.015	0.0238	0.0278
	472.5	0.0042	0.01452	0.0192	0.028	0.032		472.5	0.015	0.0238	0.0278
	473	0.0042	0.01496	0.02048	0.029	0.033		473	0.01628	0.0248	0.0288
	473.5	0.0042	0.01496	0.0192	0.029	0.032		473.5	0.015	0.0248	0.0278
	474	0.0042	0.01452	0.0192	0.029	0.032		474	0.015	0.0248	0.0278
	474.5	0.0042	0.01452	0.0192	0.029	0.032		474.5	0.015	0.0248	0.0278
	475	0.0042	0.01452	0.0192	0.029	0.032		475	0.015	0.0248	0.0278
	475.5	0.0042	0.01452	0.0192	0.028	0.032		475.5	0.015	0.0238	0.0278
	476	0.0042	0.01452	0.0192	0.028	0.031		476	0.015	0.0238	0.0268
	476.5	0.0042	0.01408	0.01792	0.028	0.031		476.5	0.01372	0.0238	0.0268
	477	0.0042	0.01408	0.0192	0.028	0.031		477	0.015	0.0238	0.0268
	477.5	0.0042	0.01408	0.0192	0.028	0.031		477.5	0.015	0.0238	0.0268
	478	0.0042	0.01408	0.0192	0.029	0.032		478	0.015	0.0248	0.0278
	478.5	0.0042	0.01408	0.0192	0.028	0.031		478.5	0.015	0.0238	0.0268
	479	0.0042	0.01408	0.0192	0.028	0.031		479	0.015	0.0238	0.0268
	479.5	0.0042	0.01408	0.0192	0.028	0.031		479.5	0.015	0.0238	0.0268
	480	0.0042	0.01408	0.01792	0.028	0.031		480	0.01372	0.0238	0.0268
	480.5	0.0042	0.01408	0.01792	0.028	0.03		480.5	0.01372	0.0238	0.0258
	481	0.0042	0.01364	0.01792	0.027	0.03		481	0.01372	0.0228	0.0258
	481.5	0.0042	0.0132	0.01792	0.027	0.029		481.5	0.01372	0.0228	0.0248
	482	0.0042	0.01276	0.01792	0.026	0.029		482	0.01372	0.0218	0.0248
	482.5	0.0042	0.01276	0.01792	0.026	0.028		482.5	0.01372	0.0218	0.0238
	483	0.0042	0.01232	0.01792	0.026	0.029		483	0.01372	0.0218	0.0248
	483.5	0.0032	0.01276	0.01792	0.027	0.029		483.5	0.01472	0.0238	0.0258
	484	0.0032	0.0132	0.0192	0.027	0.03		484	0.016	0.0238	0.0268
	484.5	0.0042	0.0132	0.0192	0.028	0.031		484.5	0.015	0.0238	0.0268
	485	0.0042	0.01364	0.02048	0.029	0.032		485	0.01628	0.0248	0.0278
	485.5	0.0042	0.01408	0.02048	0.03	0.032		485.5	0.01628	0.0258	0.0278
	486	0.0042	0.01408	0.02048	0.03	0.032		486	0.01628	0.0258	0.0278
	486.5	0.0042	0.01408	0.02048	0.03	0.032		486.5	0.01628	0.0258	0.0278
	487	0.0042	0.01408	0.02048	0.029	0.032		487	0.01628	0.0248	0.0278
	487.5	0.0042	0.01408	0.02048	0.029	0.032		487.5	0.01628	0.0248	0.0278
	488	0.0042	0.01408	0.02048	0.028	0.032		488	0.01628	0.0238	0.0278
	488.5	0.0032	0.01408	0.02048	0.029	0.032		488.5	0.01728	0.0258	0.0288
	489	0.0042	0.01408	0.02048	0.029	0.032		489	0.01628	0.0248	0.0278
	489.5	0.0042	0.01408	0.02048	0.029	0.032		489.5	0.01628	0.0248	0.0278
	490	0.0042	0.01364	0.02048	0.029	0.032		490	0.01628	0.0248	0.0278
	490.5	0.0052	0.01364	0.02048	0.029	0.032		490.5	0.01528	0.0238	0.0268
	491	0.0052	0.01364	0.02048	0.029	0.032		491	0.01528	0.0238	0.0268
	491.5	0.0052	0.01364	0.02048	0.03	0.032		491.5	0.01528	0.0248	0.0268
	492	0.0052	0.01408	0.02048	0.03	0.032		492	0.01528	0.0248	0.0268
	492.5	0.0052	0.01408	0.02048	0.029	0.032		492.5	0.01528	0.0238	0.0268
	493	0.0052	0.01408	0.02048	0.029	0.032		493	0.01528	0.0238	0.0268
	493.5	0.0052	0.01408	0.02048	0.029	0.033		493.5	0.01528	0.0238	0.0278
	494	0.0052	0.01408	0.02048	0.029	0.033		494	0.01528	0.0238	0.0278
	494.5	0.0052	0.01364	0.0192	0.029	0.033		494.5	0.014	0.0238	0.0278
	495	0.0052	0.01364	0.0192	0.029	0.032		495	0.014	0.0238	0.0268
	495.5	0.0052	0.0132	0.0192	0.028	0.032		495.5	0.014	0.0228	0.0268
	496	0.0052	0.0132	0.0192	0.028	0.031		496	0.014	0.0228	0.0258
	496.5	0.0052	0.01276	0.0192	0.027	0.031		496.5	0.014	0.0218	0.0258
	497	0.0052	0.01276	0.01792	0.027	0.03		497	0.01272	0.0218	0.0248
	497.5	0.0052	0.01276	0.01792	0.027	0.03		497.5	0.01272	0.0218	0.0248
	498	0.0052	0.01276	0.01792	0.027	0.03		498	0.01272	0.0218	0.0248
	498.5	0.0052	0.01276	0.01792	0.028	0.03		498.5	0.01272	0.0228	0.0248
	499	0.0052	0.01276	0.01792	0.028	0.03		499	0.01272	0.0228	0.0248
	499.5	0.0052	0.01276	0.01792	0.028	0.031		499.5	0.01272	0.0228	0.0258
	500	0.0052	0.01276	0.01792	0.028	0.031		500	0.01272	0.0228	0.0258
	500.5	0.0052	0.0132	0.0192	0.028	0.031		500.5	0.014	0.0228	0.0258
	501	0.0052	0.0132	0.01792	0.028	0.031		501	0.01272	0.0228	0.0258
	501.5	0.0052	0.01276	0.01792	0.028	0.031		501.5	0.01272	0.0228	0.0258
	502	0.0052	0.01276	0.01792	0.028	0.031		502	0.01272	0.0228	0.0258
	502.5	0.0062	0.01276	0.01792	0.027	0.031		502.5	0.01172	0.0208	0.0248
	503	0.0062	0.01276	0.01792	0.027	0.031		503	0.01172	0.0208	0.0248
	503.5	0.0052	0.01232	0.01792	0.027	0.03		503.5	0.01272	0.0218	0.0248
	504	0.0052	0.01232	0.01792	0.027	0.03		504	0.01272	0.0218	0.0248
	504.5	0.0052	0.01232	0.01792	0.027	0.03		504.5	0.01272	0.0218	0.0248
	505	0.0052	0.01188	0.01792	0.027	0.029		505	0.01272	0.0218	0.0238
	505.5	0.0052	0.01188	0.01792	0.027	0.029		505.5	0.01272	0.0218	0.0238
	506	0.0052	0.01232	0.01792	0.027	0.029		506	0.01272	0.0218	0.0238
	506.5	0.0052	0.01232	0.01792	0.027	0.029		506.5	0.01272	0.0218	0.0238
	507	0.0052	0.01232	0.01792	0.027	0.03		507	0.01272	0.0218	0.0248
	507.5	0.0052	0.01232	0.01792	0.027	0.03		507.5	0.01272	0.0218	0.0248
	508	0.0052	0.01232	0.01792	0.027	0.03		508	0.01272	0.0218	0.0248
	508.5	0.0052	0.01232	0.01792	0.027	0.029		508.5	0.01272	0.0218	0.0238
	509	0.0052	0.01188	0.01792	0.027	0.029		509	0.01272	0.0218	0.0238
	509.5	0.0052	0.01188	0.01792	0.027	0.029		509.5	0.01272	0.0218	0.0238
	510	0.0052	0.01188	0.01792	0.027	0.029		510	0.01272	0.0218	0.0238
	510.5	0.0052	0.01188	0.01792	0.027	0.029		510.5	0.01272	0.0218	0.0238
	511	0.0052	0.01188	0.01664	0.027	0.029		511	0.01144	0.0218	0.0238
	511.5	0.0052	0.01188	0.01664	0.027	0.029		511.5	0.01144	0.0218	0.0238
	512	0.0052	0.01188	0.01664	0.027	0.029		512	0.01144	0.0218	0.0238
	512.5	0.0062	0.01188	0.01792	0.027	0.029		512.5	0.01172	0.0208	0.0228
	513	0.0062	0.01188	0.01792	0.027	0.03		513	0.01172	0.0208	0.0238
	513.5	0.0062	0.01188	0.01792	0.028	0.03		513.5	0.01172	0.0218	0.0238
	514	0.0062	0.01188	0.01792	0.027	0.031		514	0.01172	0.0208	0.0248
	514.5	0.0072	0.01188	0.01792	0.027	0.031		514.5	0.01072	0.0198	0.0238
	515	0.0072	0.01232	0.01792	0.027	0.031		515	0.01072	0.0198	0.0238
	515.5	0.0072	0.01232	0.01792	0.027	0.031		515.5	0.01072	0.0198	0.0238
	516	0.0072	0.01232	0.01792	0.027	0.03		516	0.01072	0.0198	0.0228
	516.5	0.0082	0.01188	0.01664	0.026	0.03		516.5	0.00844	0.0178	0.0218
	517	0.0082	0.01188	0.01792	0.026	0.03		517	0.00972	0.0178	0.0218
	517.5	0.0082	0.01188	0.01792	0.027	0.03		517.5	0.00972	0.0188	0.0218
	518	0.0082	0.01232	0.01792	0.027	0.03		518	0.00972	0.0188	0.0218
	518.5	0.0082	0.01232	0.0192	0.027	0.03		518.5	0.011	0.0188	0.0218
	519	0.0082	0.01232	0.0192	0.028	0.031		519	0.011	0.0198	0.0228
	519.5	0.0082	0.01232	0.0192	0.028	0.031		519.5	0.011	0.0198	0.0228
	520	0.0092	0.01232	0.0192	0.028	0.031		520	0.01	0.0188	0.0218
	520.5	0.0092	0.01276	0.0192	0.028	0.031		520.5	0.01	0.0188	0.0218
	521	0.0092	0.01276	0.0192	0.028	0.031		521	0.01	0.0188	0.0218
	521.5	0.0092	0.01276	0.0192	0.028	0.031		521.5	0.01	0.0188	0.0218
	522	0.0092	0.01276	0.0192	0.028	0.031		522	0.01	0.0188	0.0218
	522.5	0.0092	0.01276	0.0192	0.028	0.031		522.5	0.01	0.0188	0.0218
	523	0.0102	0.01276	0.0192	0.027	0.03		523	0.009	0.0168	0.0198
	523.5	0.0102	0.01232	0.01792	0.027	0.03		523.5	0.00772	0.0168	0.0198
	524	0.0102	0.01188	0.01792	0.027	0.029		524	0.00772	0.0168	0.0188
	524.5	0.0102	0.01188	0.01792	0.027	0.03		524.5	0.00772	0.0168	0.0198
	525	0.0102	0.01188	0.0192	0.027	0.029		525	0.009	0.0168	0.0188
	525.5	0.0112	0.01144	0.0192	0.027	0.029		525.5	0.008	0.0158	0.0178
	526	0.0112	0.01144	0.0192	0.027	0.029		526	0.008	0.0158	0.0178
	526.5	0.0112	0.01144	0.0192	0.027	0.029		526.5	0.008	0.0158	0.0178
	527	0.0112	0.01144	0.0192	0.028	0.029		527	0.008	0.0168	0.0178
	527.5	0.0112	0.01144	0.0192	0.028	0.03		527.5	0.008	0.0168	0.0188
	528	0.0112	0.01188	0.0192	0.028	0.03		528	0.008	0.0168	0.0188
	528.5	0.0112	0.01232	0.0192	0.028	0.031		528.5	0.008	0.0168	0.0198
	529	0.0112	0.01276	0.02048	0.029	0.032		529	0.00928	0.0178	0.0208
	529.5	0.0122	0.0132	0.02048	0.03	0.033		529.5	0.00828	0.0178	0.0208
	530	0.0122	0.01364	0.02176	0.03	0.034		530	0.00956	0.0178	0.0218
	530.5	0.0132	0.01364	0.02176	0.031	0.034		530.5	0.00856	0.0178	0.0208
	531	0.0132	0.01364	0.02176	0.031	0.034		531	0.00856	0.0178	0.0208
	531.5	0.0142	0.01364	0.02176	0.031	0.034		531.5	0.00756	0.0168	0.0198
	532	0.0142	0.01364	0.02176	0.031	0.034		532	0.00756	0.0168	0.0198
	532.5	0.0142	0.0132	0.02176	0.03	0.033		532.5	0.00756	0.0158	0.0188
	533	0.0142	0.0132	0.02176	0.03	0.033		533	0.00756	0.0158	0.0188
	533.5	0.0132	0.0132	0.02176	0.03	0.033		533.5	0.00856	0.0168	0.0198
	534	0.0142	0.0132	0.02048	0.03	0.032		534	0.00628	0.0158	0.0178
	534.5	0.0142	0.01276	0.02048	0.03	0.033		534.5	0.00628	0.0158	0.0188
	535	0.0142	0.0132	0.02176	0.03	0.033		535	0.00756	0.0158	0.0188
	535.5	0.0152	0.0132	0.02176	0.03	0.034		535.5	0.00656	0.0148	0.0188
	536	0.0152	0.0132	0.02176	0.03	0.033		536	0.00656	0.0148	0.0178
	536.5	0.0162	0.0132	0.02176	0.031	0.034		536.5	0.00556	0.0148	0.0178
	537	0.0162	0.0132	0.02176	0.031	0.033		537	0.00556	0.0148	0.0168
	537.5	0.0172	0.01364	0.02176	0.031	0.033		537.5	0.00456	0.0138	0.0158
	538	0.0172	0.01364	0.02176	0.03	0.033		538	0.00456	0.0128	0.0158
	538.5	0.0172	0.0132	0.02176	0.03	0.033		538.5	0.00456	0.0128	0.0158
	539	0.0172	0.01276	0.02176	0.03	0.032		539	0.00456	0.0128	0.0148
	539.5	0.0172	0.01276	0.02048	0.03	0.032		539.5	0.00328	0.0128	0.0148
	540	0.0172	0.01232	0.02048	0.029	0.032		540	0.00328	0.0118	0.0148
	540.5	0.0182	0.01276	0.02048	0.03	0.032		540.5	0.00228	0.0118	0.0138
	541	0.0182	0.01276	0.02048	0.03	0.032		541	0.00228	0.0118	0.0138
	541.5	0.0182	0.01276	0.02176	0.03	0.032		541.5	0.00356	0.0118	0.0138
	542	0.0182	0.0132	0.02176	0.031	0.033		542	0.00356	0.0128	0.0148
	542.5	0.0192	0.01364	0.02176	0.031	0.034		542.5	0.00256	0.0118	0.0148
	543	0.0202	0.01364	0.02304	0.032	0.034		543	0.00284	0.0118	0.0138
	543.5	0.0202	0.01408	0.02432	0.032	0.035		543.5	0.00412	0.0118	0.0148
	544	0.0212	0.01408	0.02432	0.032	0.035		544	0.00312	0.0108	0.0138
	544.5	0.0212	0.01452	0.02432	0.033	0.035		544.5	0.00312	0.0118	0.0138
	545	0.0212	0.01452	0.02432	0.033	0.035		545	0.00312	0.0118	0.0138
	545.5	0.0222	0.01452	0.02432	0.033	0.035		545.5	0.00212	0.0108	0.0128
	546	0.0222	0.01452	0.02432	0.033	0.035		546	0.00212	0.0108	0.0128
	546.5	0.0222	0.01452	0.02432	0.033	0.035		546.5	0.00212	0.0108	0.0128
	547	0.0222	0.01408	0.02432	0.033	0.035		547	0.00212	0.0108	0.0128
	547.5	0.0232	0.01408	0.02432	0.033	0.035		547.5	0.00112	0.0098	0.0118
	548	0.0232	0.01408	0.02432	0.033	0.035		548	0.00112	0.0098	0.0118
	548.5	0.0232	0.01452	0.02432	0.033	0.035		548.5	0.00112	0.0098	0.0118
	549	0.0232	0.01452	0.02432	0.032	0.036		549	0.00112	0.0088	0.0128
	549.5	0.0242	0.01408	0.02304	0.032	0.035		549.5	-0.00116	0.0078	0.0108
	550	0.0242	0.01408	0.02304	0.032	0.035		550	-0.00116	0.0078	0.0108
	550.5	0.0252	0.01408	0.02304	0.032	0.035		550.5	-0.00216	0.0068	0.0098
	551	0.0252	0.01408	0.02304	0.032	0.035		551	-0.00216	0.0068	0.0098
	551.5	0.0252	0.01408	0.02304	0.032	0.035		551.5	-0.00216	0.0068	0.0098
	552	0.0252	0.01364	0.02304	0.032	0.034		552	-0.00216	0.0068	0.0088
	552.5	0.0262	0.01408	0.02304	0.032	0.034		552.5	-0.00316	0.0058	0.0078
	553	0.0262	0.01408	0.02304	0.032	0.035		553	-0.00316	0.0058	0.0088
	553.5	0.0272	0.01452	0.02304	0.032	0.035		553.5	-0.00416	0.0048	0.0078
	554	0.0272	0.01452	0.02432	0.032	0.035		554	-0.00288	0.0048	0.0078
	554.5	0.0272	0.01452	0.02432	0.032	0.035		554.5	-0.00288	0.0048	0.0078
	555	0.0282	0.01452	0.02304	0.033	0.035		555	-0.00516	0.0048	0.0068
	555.5	0.0282	0.01408	0.02304	0.033	0.035		555.5	-0.00516	0.0048	0.0068
	556	0.0282	0.01408	0.02304	0.033	0.035		556	-0.00516	0.0048	0.0068
	556.5	0.0282	0.01408	0.02304	0.033	0.035		556.5	-0.00516	0.0048	0.0068
	557	0.0292	0.01408	0.02304	0.033	0.035		557	-0.00616	0.0038	0.0058
	557.5	0.0292	0.01408	0.02304	0.033	0.035		557.5	-0.00616	0.0038	0.0058
	558	0.0302	0.01408	0.02304	0.033	0.036		558	-0.00716	0.0028	0.0058
	558.5	0.0302	0.01408	0.02304	0.033	0.036		558.5	-0.00716	0.0028	0.0058
	559	0.0312	0.01452	0.02432	0.033	0.036		559	-0.00688	0.0018	0.0048
	559.5	0.0322	0.01452	0.02432	0.033	0.036		559.5	-0.00788	0.0008	0.0038
	560	0.0332	0.01452	0.02432	0.033	0.036		560	-0.00888	-0.0002	0.0028
	560.5	0.0332	0.01452	0.02432	0.034	0.036		560.5	-0.00888	0.0008	0.0028
	561	0.0342	0.01452	0.02432	0.034	0.036		561	-0.00988	-0.0002	0.0018
	561.5	0.0352	0.01452	0.02432	0.034	0.036		561.5	-0.01088	-0.0012	0.0008
	562	0.0352	0.01452	0.02432	0.034	0.036		562	-0.01088	-0.0012	0.0008
	562.5	0.0362	0.01452	0.02432	0.034	0.036		562.5	-0.01188	-0.0022	-0.0002
	563	0.0362	0.01452	0.02432	0.034	0.036		563	-0.01188	-0.0022	-0.0002
	563.5	0.0362	0.01496	0.0256	0.034	0.036		563.5	-0.0106	-0.0022	-0.0002
	564	0.0372	0.01496	0.0256	0.034	0.036		564	-0.0116	-0.0032	-0.0012
	564.5	0.0372	0.01496	0.0256	0.034	0.037		564.5	-0.0116	-0.0032	-0.0002
	565	0.0382	0.01496	0.0256	0.034	0.037		565	-0.0126	-0.0042	-0.0012
	565.5	0.0392	0.01496	0.0256	0.034	0.037		565.5	-0.0136	-0.0052	-0.0022
	566	0.0402	0.01496	0.02688	0.034	0.038		566	-0.01332	-0.0062	-0.0022
	566.5	0.0402	0.01496	0.02688	0.035	0.038		566.5	-0.01332	-0.0052	-0.0022
	567	0.0412	0.0154	0.02688	0.035	0.038		567	-0.01432	-0.0062	-0.0032
	567.5	0.0422	0.0154	0.02688	0.035	0.038		567.5	-0.01532	-0.0072	-0.0042
	568	0.0432	0.0154	0.02688	0.036	0.039		568	-0.01632	-0.0072	-0.0042
	568.5	0.0442	0.01584	0.02688	0.035	0.039		568.5	-0.01732	-0.0092	-0.0052
	569	0.0442	0.01584	0.02816	0.036	0.039		569	-0.01604	-0.0082	-0.0052
	569.5	0.0452	0.01584	0.02816	0.036	0.039		569.5	-0.01704	-0.0092	-0.0062
	570	0.0452	0.01584	0.02688	0.036	0.039		570	-0.01832	-0.0092	-0.0062
	570.5	0.0462	0.01584	0.02816	0.036	0.039		570.5	-0.01804	-0.0102	-0.0072
	571	0.0472	0.01584	0.02816	0.036	0.039		571	-0.01904	-0.0112	-0.0082
	571.5	0.0482	0.01584	0.02816	0.036	0.039		571.5	-0.02004	-0.0122	-0.0092
	572	0.0492	0.01584	0.02816	0.037	0.039		572	-0.02104	-0.0122	-0.0102
	572.5	0.0502	0.01628	0.02816	0.037	0.039		572.5	-0.02204	-0.0132	-0.0112
	573	0.0502	0.01628	0.02816	0.037	0.04		573	-0.02204	-0.0132	-0.0102
	573.5	0.0512	0.01628	0.02944	0.037	0.04		573.5	-0.02176	-0.0142	-0.0112
	574	0.0522	0.01628	0.02944	0.037	0.04		574	-0.02276	-0.0152	-0.0122
	574.5	0.0522	0.01628	0.02944	0.037	0.041		574.5	-0.02276	-0.0152	-0.0112
	575	0.0532	0.01672	0.02944	0.038	0.041		575	-0.02376	-0.0152	-0.0122
	575.5	0.0542	0.01672	0.03072	0.038	0.041		575.5	-0.02348	-0.0162	-0.0132
	576	0.0542	0.01672	0.03072	0.039	0.042		576	-0.02348	-0.0152	-0.0122
	576.5	0.0552	0.01716	0.032	0.039	0.042		576.5	-0.0232	-0.0162	-0.0132
	577	0.0562	0.01716	0.032	0.04	0.043		577	-0.0242	-0.0162	-0.0132
	577.5	0.0572	0.0176	0.03328	0.04	0.043		577.5	-0.02392	-0.0172	-0.0142
	578	0.0582	0.0176	0.03328	0.04	0.043		578	-0.02492	-0.0182	-0.0152
	578.5	0.0592	0.0176	0.03328	0.04	0.044		578.5	-0.02592	-0.0192	-0.0152
	579	0.0602	0.0176	0.03328	0.04	0.044		579	-0.02692	-0.0202	-0.0162
	579.5	0.0602	0.0176	0.032	0.04	0.043		579.5	-0.0282	-0.0202	-0.0172
	580	0.0612	0.0176	0.032	0.04	0.043		580	-0.0292	-0.0212	-0.0182
	580.5	0.0622	0.0176	0.03072	0.04	0.043		580.5	-0.03148	-0.0222	-0.0192
	581	0.0632	0.0176	0.03072	0.04	0.043		581	-0.03248	-0.0232	-0.0202
	581.5	0.0652	0.01804	0.032	0.041	0.043		581.5	-0.0332	-0.0242	-0.0222
	582	0.0662	0.01804	0.032	0.041	0.043		582	-0.0342	-0.0252	-0.0232
	582.5	0.0672	0.01804	0.03328	0.041	0.044		582.5	-0.03392	-0.0262	-0.0232
	583	0.0682	0.01804	0.03328	0.041	0.044		583	-0.03492	-0.0272	-0.0242
	583.5	0.0692	0.01804	0.03456	0.041	0.044		583.5	-0.03464	-0.0282	-0.0252
	584	0.0692	0.01804	0.03456	0.041	0.044		584	-0.03464	-0.0282	-0.0252
	584.5	0.0702	0.01804	0.03584	0.042	0.044		584.5	-0.03436	-0.0282	-0.0262
	585	0.0712	0.01848	0.03584	0.042	0.044		585	-0.03536	-0.0292	-0.0272
	585.5	0.0722	0.01848	0.03584	0.042	0.045		585.5	-0.03636	-0.0302	-0.0272
	586	0.0742	0.01848	0.03584	0.042	0.046		586	-0.03836	-0.0322	-0.0282
	586.5	0.0742	0.01848	0.03712	0.043	0.046		586.5	-0.03708	-0.0312	-0.0282
	587	0.0752	0.01848	0.03712	0.043	0.046		587	-0.03808	-0.0322	-0.0292
	587.5	0.0752	0.01848	0.03712	0.043	0.047		587.5	-0.03808	-0.0322	-0.0282
	588	0.0762	0.01848	0.03712	0.043	0.047		588	-0.03908	-0.0332	-0.0292
	588.5	0.0762	0.01848	0.03584	0.043	0.047		588.5	-0.04036	-0.0332	-0.0292
	589	0.0772	0.01848	0.03584	0.043	0.046		589	-0.04136	-0.0342	-0.0312
	589.5	0.0772	0.01892	0.03712	0.043	0.046		589.5	-0.04008	-0.0342	-0.0312
	590	0.0782	0.01892	0.03712	0.043	0.046		590	-0.04108	-0.0352	-0.0322
	590.5	0.0792	0.01936	0.03712	0.044	0.047		590.5	-0.04208	-0.0352	-0.0322
	591	0.0802	0.01936	0.0384	0.044	0.048		591	-0.0418	-0.0362	-0.0322
	591.5	0.0812	0.01936	0.0384	0.045	0.048		591.5	-0.0428	-0.0362	-0.0332
	592	0.0822	0.0198	0.03968	0.046	0.049		592	-0.04252	-0.0362	-0.0332
	592.5	0.0832	0.0198	0.03968	0.046	0.049		592.5	-0.04352	-0.0372	-0.0342
	593	0.0832	0.0198	0.03968	0.046	0.049		593	-0.04352	-0.0372	-0.0342
	593.5	0.0842	0.01936	0.03968	0.046	0.049		593.5	-0.04452	-0.0382	-0.0352
	594	0.0842	0.01936	0.03968	0.046	0.049		594	-0.04452	-0.0382	-0.0352
	594.5	0.0852	0.01936	0.03968	0.046	0.048		594.5	-0.04552	-0.0392	-0.0372
	595	0.0862	0.0198	0.03968	0.047	0.048		595	-0.04652	-0.0392	-0.0382
	595.5	0.0862	0.0198	0.03968	0.047	0.049		595.5	-0.04652	-0.0392	-0.0372
	596	0.0862	0.0198	0.03968	0.047	0.049		596	-0.04652	-0.0392	-0.0372
	596.5	0.0862	0.02024	0.04096	0.047	0.05		596.5	-0.04524	-0.0392	-0.0362
	597	0.0872	0.02024	0.04096	0.047	0.05		597	-0.04624	-0.0402	-0.0372
	597.5	0.0872	0.02068	0.04224	0.048	0.05		597.5	-0.04496	-0.0392	-0.0372
	598	0.0882	0.02068	0.04224	0.048	0.051		598	-0.04596	-0.0402	-0.0372
	598.5	0.0892	0.02112	0.04224	0.048	0.051		598.5	-0.04696	-0.0412	-0.0382
	599	0.0912	0.02156	0.04352	0.049	0.052		599	-0.04768	-0.0422	-0.0392
	599.5	0.0922	0.02156	0.04352	0.049	0.052		599.5	-0.04868	-0.0432	-0.0402
	600	0.0932	0.02156	0.04352	0.05	0.052		600	-0.04968	-0.0432	-0.0412
	600.5	0.0942	0.02156	0.04352	0.05	0.052		600.5	-0.05068	-0.0442	-0.0422
	601	0.0952	0.02112	0.04352	0.05	0.052		601	-0.05168	-0.0452	-0.0432
	601.5	0.0952	0.02112	0.04352	0.049	0.052		601.5	-0.05168	-0.0462	-0.0432
	602	0.0962	0.02112	0.0448	0.05	0.052		602	-0.0514	-0.0462	-0.0442
	602.5	0.0962	0.02112	0.0448	0.05	0.052		602.5	-0.0514	-0.0462	-0.0442
	603	0.0972	0.02112	0.04608	0.05	0.053		603	-0.05112	-0.0472	-0.0442
	603.5	0.0972	0.02112	0.04608	0.051	0.053		603.5	-0.05112	-0.0462	-0.0442
	604	0.0982	0.02156	0.04736	0.052	0.054		604	-0.05084	-0.0462	-0.0442
	604.5	0.0982	0.022	0.04736	0.052	0.054		604.5	-0.05084	-0.0462	-0.0442
	605	0.0982	0.022	0.04736	0.052	0.055		605	-0.05084	-0.0462	-0.0432
	605.5	0.0992	0.02244	0.04736	0.053	0.055		605.5	-0.05184	-0.0462	-0.0442
	606	0.1002	0.02244	0.04864	0.053	0.055		606	-0.05156	-0.0472	-0.0452
	606.5	0.1012	0.02288	0.04864	0.053	0.056		606.5	-0.05256	-0.0482	-0.0452
	607	0.1022	0.02288	0.04864	0.053	0.056		607	-0.05356	-0.0492	-0.0462
	607.5	0.1032	0.02288	0.04992	0.054	0.056		607.5	-0.05328	-0.0492	-0.0472
	608	0.1042	0.02332	0.04992	0.054	0.056		608	-0.05428	-0.0502	-0.0482
	608.5	0.1052	0.02332	0.0512	0.054	0.057		608.5	-0.054	-0.0512	-0.0482
	609	0.1062	0.02288	0.0512	0.054	0.056		609	-0.055	-0.0522	-0.0502
	609.5	0.1062	0.02332	0.0512	0.054	0.057		609.5	-0.055	-0.0522	-0.0492
	610	0.1072	0.02332	0.0512	0.055	0.057		610	-0.056	-0.0522	-0.0502
	610.5	0.1082	0.02332	0.0512	0.055	0.057		610.5	-0.057	-0.0532	-0.0512
	611	0.1092	0.02332	0.0512	0.056	0.058		611	-0.058	-0.0532	-0.0512
	611.5	0.1102	0.02376	0.05248	0.056	0.059		611.5	-0.05772	-0.0542	-0.0512
	612	0.1112	0.0242	0.05248	0.057	0.059		612	-0.05872	-0.0542	-0.0522
	612.5	0.1122	0.0242	0.05248	0.057	0.06		612.5	-0.05972	-0.0552	-0.0522
	613	0.1142	0.0242	0.05248	0.057	0.06		613	-0.06172	-0.0572	-0.0542
	613.5	0.1152	0.02464	0.05376	0.057	0.061		613.5	-0.06144	-0.0582	-0.0542
	614	0.1162	0.02464	0.05376	0.058	0.061		614	-0.06244	-0.0582	-0.0552
	614.5	0.1182	0.02464	0.05376	0.058	0.061		614.5	-0.06444	-0.0602	-0.0572
	615	0.1192	0.02464	0.05376	0.059	0.062		615	-0.06544	-0.0602	-0.0572
	615.5	0.1212	0.02464	0.05504	0.059	0.062		615.5	-0.06616	-0.0622	-0.0592
	616	0.1222	0.02508	0.05504	0.059	0.062		616	-0.06716	-0.0632	-0.0602
	616.5	0.1232	0.02508	0.05504	0.059	0.062		616.5	-0.06816	-0.0642	-0.0612
	617	0.1242	0.02508	0.05504	0.06	0.062		617	-0.06916	-0.0642	-0.0622
	617.5	0.1252	0.02508	0.05632	0.06	0.063		617.5	-0.06888	-0.0652	-0.0622
	618	0.1262	0.02552	0.05632	0.061	0.063		618	-0.06988	-0.0652	-0.0632
	618.5	0.1272	0.02596	0.05632	0.061	0.064		618.5	-0.07088	-0.0662	-0.0632
	619	0.1292	0.02596	0.0576	0.061	0.064		619	-0.0716	-0.0682	-0.0652
	619.5	0.1292	0.02552	0.05632	0.061	0.064		619.5	-0.07288	-0.0682	-0.0652
	620	0.1302	0.02552	0.05632	0.061	0.064		620	-0.07388	-0.0692	-0.0662
	620.5	0.1322	0.02552	0.0576	0.06	0.064		620.5	-0.0746	-0.0722	-0.0682
	621	0.1332	0.02552	0.0576	0.06	0.064		621	-0.0756	-0.0732	-0.0692
	621.5	0.1342	0.02508	0.0576	0.061	0.064		621.5	-0.0766	-0.0732	-0.0702
	622	0.1372	0.02552	0.05888	0.061	0.064		622	-0.07832	-0.0762	-0.0732
	622.5	0.1392	0.02552	0.05888	0.062	0.065		622.5	-0.08032	-0.0772	-0.0742
	623	0.1402	0.02552	0.06016	0.063	0.065		623	-0.08004	-0.0772	-0.0752
	623.5	0.1422	0.02596	0.06144	0.063	0.066		623.5	-0.08076	-0.0792	-0.0762
	624	0.1432	0.02596	0.06144	0.063	0.067		624	-0.08176	-0.0802	-0.0762
	624.5	0.1442	0.02552	0.06144	0.064	0.067		624.5	-0.08276	-0.0802	-0.0772
	625	0.1462	0.02596	0.06144	0.064	0.067		625	-0.08476	-0.0822	-0.0792
	625.5	0.1472	0.02596	0.06144	0.064	0.066		625.5	-0.08576	-0.0832	-0.0812
	626	0.1482	0.02596	0.06144	0.064	0.067		626	-0.08676	-0.0842	-0.0812
	626.5	0.1492	0.02596	0.06144	0.064	0.067		626.5	-0.08776	-0.0852	-0.0822
	627	0.1502	0.0264	0.06272	0.064	0.068		627	-0.08748	-0.0862	-0.0822
	627.5	0.1522	0.0264	0.06272	0.065	0.068		627.5	-0.08948	-0.0872	-0.0842
	628	0.1542	0.0264	0.06272	0.065	0.068		628	-0.09148	-0.0892	-0.0862
	628.5	0.1552	0.0264	0.064	0.066	0.068		628.5	-0.0912	-0.0892	-0.0872
	629	0.1582	0.02684	0.06528	0.067	0.069		629	-0.09292	-0.0912	-0.0892
	629.5	0.1592	0.02684	0.06528	0.067	0.07		629.5	-0.09392	-0.0922	-0.0892
	630	0.1612	0.02728	0.06656	0.068	0.07		630	-0.09464	-0.0932	-0.0912
	630.5	0.1632	0.02728	0.06656	0.068	0.071		630.5	-0.09664	-0.0952	-0.0922
	631	0.1642	0.02728	0.06784	0.069	0.071		631	-0.09636	-0.0952	-0.0932
	631.5	0.1652	0.02728	0.06784	0.068	0.071		631.5	-0.09736	-0.0972	-0.0942
	632	0.1662	0.02772	0.06784	0.068	0.071		632	-0.09836	-0.0982	-0.0952
	632.5	0.1672	0.02772	0.06656	0.068	0.071		632.5	-0.10064	-0.0992	-0.0962
	633	0.1692	0.02728	0.06656	0.068	0.071		633	-0.10264	-0.1012	-0.0982
	633.5	0.1702	0.02728	0.06656	0.068	0.071		633.5	-0.10364	-0.1022	-0.0992
	634	0.1712	0.02772	0.06784	0.069	0.072		634	-0.10336	-0.1022	-0.0992
	634.5	0.1732	0.02772	0.06784	0.069	0.073		634.5	-0.10536	-0.1042	-0.1002
	635	0.1742	0.02772	0.06784	0.069	0.073		635	-0.10636	-0.1052	-0.1012
	635.5	0.1752	0.02772	0.06912	0.069	0.073		635.5	-0.10608	-0.1062	-0.1022
	636	0.1762	0.02772	0.06912	0.07	0.073		636	-0.10708	-0.1062	-0.1032
	636.5	0.1762	0.02772	0.06912	0.07	0.073		636.5	-0.10708	-0.1062	-0.1032
	637	0.1772	0.02816	0.0704	0.071	0.073		637	-0.1068	-0.1062	-0.1042
	637.5	0.1782	0.02816	0.0704	0.071	0.073		637.5	-0.1078	-0.1072	-0.1052
	638	0.1792	0.02816	0.0704	0.071	0.073		638	-0.1088	-0.1082	-0.1062
	638.5	0.1802	0.0286	0.0704	0.072	0.074		638.5	-0.1098	-0.1082	-0.1062
	639	0.1812	0.0286	0.0704	0.072	0.075		639	-0.1108	-0.1092	-0.1062
	639.5	0.1832	0.02904	0.0704	0.072	0.075		639.5	-0.1128	-0.1112	-0.1082
	640	0.1832	0.0286	0.0704	0.072	0.076		640	-0.1128	-0.1112	-0.1072
	640.5	0.1832	0.0286	0.07168	0.072	0.076		640.5	-0.11152	-0.1112	-0.1072
	641	0.1832	0.0286	0.07168	0.072	0.076		641	-0.11152	-0.1112	-0.1072
	641.5	0.1832	0.02904	0.07168	0.073	0.077		641.5	-0.11152	-0.1102	-0.1062
	642	0.1832	0.02904	0.07168	0.073	0.077		642	-0.11152	-0.1102	-0.1062
	642.5	0.1832	0.0286	0.07168	0.072	0.076		642.5	-0.11152	-0.1112	-0.1072
	643	0.1832	0.0286	0.07168	0.072	0.076		643	-0.11152	-0.1112	-0.1072
	643.5	0.1832	0.02904	0.07168	0.073	0.076		643.5	-0.11152	-0.1102	-0.1072
	644	0.1832	0.02904	0.07168	0.073	0.075		644	-0.11152	-0.1102	-0.1082
	644.5	0.1832	0.02904	0.07168	0.073	0.075		644.5	-0.11152	-0.1102	-0.1082
	645	0.1822	0.0286	0.07168	0.073	0.075		645	-0.11052	-0.1092	-0.1072
	645.5	0.1822	0.0286	0.07296	0.073	0.075		645.5	-0.10924	-0.1092	-0.1072
	646	0.1812	0.0286	0.07296	0.074	0.075		646	-0.10824	-0.1072	-0.1062
	646.5	0.1812	0.02904	0.07296	0.074	0.076		646.5	-0.10824	-0.1072	-0.1052
	647	0.1802	0.02904	0.07296	0.074	0.076		647	-0.10724	-0.1062	-0.1042
	647.5	0.1792	0.02904	0.07424	0.074	0.076		647.5	-0.10496	-0.1052	-0.1032
	648	0.1782	0.0286	0.07424	0.074	0.076		648	-0.10396	-0.1042	-0.1022
	648.5	0.1762	0.0286	0.07424	0.074	0.076		648.5	-0.10196	-0.1022	-0.1002
	649	0.1752	0.0286	0.07424	0.075	0.077		649	-0.10096	-0.1002	-0.0982
	649.5	0.1742	0.0286	0.07552	0.075	0.077		649.5	-0.09868	-0.0992	-0.0972
	650	0.1722	0.0286	0.07552	0.075	0.078		650	-0.09668	-0.0972	-0.0942
	650.5	0.1712	0.02904	0.07552	0.075	0.078		650.5	-0.09568	-0.0962	-0.0932
	651	0.1702	0.02904	0.07552	0.076	0.079		651	-0.09468	-0.0942	-0.0912
	651.5	0.1682	0.02948	0.07552	0.076	0.079		651.5	-0.09268	-0.0922	-0.0892
	652	0.1662	0.02948	0.0768	0.077	0.079		652	-0.0894	-0.0892	-0.0872
	652.5	0.1642	0.02992	0.0768	0.078	0.079		652.5	-0.0874	-0.0862	-0.0852
	653	0.1622	0.02992	0.07552	0.077	0.079		653	-0.08668	-0.0852	-0.0832
	653.5	0.1592	0.02992	0.07552	0.077	0.079		653.5	-0.08368	-0.0822	-0.0802
	654	0.1572	0.02948	0.07552	0.077	0.079		654	-0.08168	-0.0802	-0.0782
	654.5	0.1542	0.02948	0.07552	0.077	0.079		654.5	-0.07868	-0.0772	-0.0752
	655	0.1522	0.02948	0.07552	0.076	0.079		655	-0.07668	-0.0762	-0.0732
	655.5	0.1492	0.02904	0.0768	0.076	0.079		655.5	-0.0724	-0.0732	-0.0702
	656	0.1462	0.02904	0.0768	0.076	0.079		656	-0.0694	-0.0702	-0.0672
	656.5	0.1432	0.02904	0.07808	0.076	0.079		656.5	-0.06512	-0.0672	-0.0642
	657	0.1412	0.02904	0.07808	0.076	0.079		657	-0.06312	-0.0652	-0.0622
	657.5	0.1382	0.02904	0.07808	0.076	0.079		657.5	-0.06012	-0.0622	-0.0592
	658	0.1352	0.02904	0.07808	0.077	0.079		658	-0.05712	-0.0582	-0.0562
	658.5	0.1322	0.02948	0.07808	0.078	0.08		658.5	-0.05412	-0.0542	-0.0522
	659	0.1292	0.02948	0.07808	0.078	0.08		659	-0.05112	-0.0512	-0.0492
	659.5	0.1272	0.02948	0.07936	0.079	0.081		659.5	-0.04784	-0.0482	-0.0462
	660	0.1242	0.02992	0.08064	0.08	0.081		660	-0.04356	-0.0442	-0.0432
	660.5	0.1222	0.02992	0.08064	0.081	0.082		660.5	-0.04156	-0.0412	-0.0402
	661	0.1202	0.03036	0.08192	0.081	0.082		661	-0.03828	-0.0392	-0.0382
	661.5	0.1182	0.0308	0.0832	0.082	0.083		661.5	-0.035	-0.0362	-0.0352
	662	0.1152	0.0308	0.0832	0.081	0.083		662	-0.032	-0.0342	-0.0322
	662.5	0.1112	0.03036	0.08192	0.081	0.083		662.5	-0.02928	-0.0302	-0.0282
	663	0.1082	0.03036	0.08064	0.081	0.082		663	-0.02756	-0.0272	-0.0262
	663.5	0.1042	0.03036	0.08064	0.08	0.082		663.5	-0.02356	-0.0242	-0.0222
	664	0.1002	0.03036	0.08064	0.079	0.082		664	-0.01956	-0.0212	-0.0182
	664.5	0.0962	0.02992	0.07936	0.079	0.081		664.5	-0.01684	-0.0172	-0.0152
	665	0.0932	0.02992	0.07936	0.079	0.081		665	-0.01384	-0.0142	-0.0122
	665.5	0.0902	0.02992	0.07936	0.079	0.081		665.5	-0.01084	-0.0112	-0.0092
	666	0.0872	0.02992	0.08064	0.079	0.082		666	-0.00656	-0.0082	-0.0052
	666.5	0.0852	0.02992	0.08192	0.08	0.083		666.5	-0.00328	-0.0052	-0.0022
	667	0.0822	0.02992	0.08192	0.08	0.083		667	-0.00028	-0.0022	0.0008
	667.5	0.0792	0.02992	0.08064	0.08	0.083		667.5	0.00144	0.0008	0.0038
	668	0.0772	0.02948	0.08192	0.08	0.083		668	0.00472	0.0028	0.0058
	668.5	0.0742	0.02948	0.08192	0.08	0.083		668.5	0.00772	0.0058	0.0088
	669	0.0722	0.02948	0.08192	0.08	0.083		669	0.00972	0.0078	0.0108
	669.5	0.0702	0.02948	0.08192	0.08	0.083		669.5	0.01172	0.0098	0.0128
	670	0.0682	0.02992	0.08192	0.08	0.083		670	0.01372	0.0118	0.0148
	670.5	0.0652	0.02992	0.0832	0.081	0.084		670.5	0.018	0.0158	0.0188
	671	0.0632	0.03036	0.0832	0.081	0.084		671	0.02	0.0178	0.0208
	671.5	0.0612	0.03036	0.0832	0.082	0.084		671.5	0.022	0.0208	0.0228
	672	0.0592	0.0308	0.0832	0.082	0.084		672	0.024	0.0228	0.0248
	672.5	0.0572	0.03036	0.0832	0.082	0.084		672.5	0.026	0.0248	0.0268
	673	0.0552	0.03036	0.0832	0.082	0.084		673	0.028	0.0268	0.0288
	673.5	0.0532	0.03036	0.0832	0.082	0.085		673.5	0.03	0.0288	0.0318
	674	0.0502	0.03036	0.0832	0.083	0.085		674	0.033	0.0328	0.0348
	674.5	0.0492	0.03036	0.0832	0.083	0.085		674.5	0.034	0.0338	0.0358
	675	0.0472	0.02992	0.08448	0.083	0.085		675	0.03728	0.0358	0.0378
	675.5	0.0452	0.02992	0.08448	0.083	0.084		675.5	0.03928	0.0378	0.0388
	676	0.0442	0.02992	0.08448	0.083	0.084		676	0.04028	0.0388	0.0398
	676.5	0.0432	0.02992	0.08448	0.083	0.084		676.5	0.04128	0.0398	0.0408
	677	0.0412	0.03036	0.08448	0.083	0.084		677	0.04328	0.0418	0.0428
	677.5	0.0402	0.03036	0.08448	0.082	0.084		677.5	0.04428	0.0418	0.0438
	678	0.0382	0.03036	0.08448	0.082	0.085		678	0.04628	0.0438	0.0468
	678.5	0.0372	0.02992	0.08448	0.082	0.085		678.5	0.04728	0.0448	0.0478
	679	0.0362	0.02992	0.08448	0.082	0.085		679	0.04828	0.0458	0.0488
	679.5	0.0352	0.02992	0.08448	0.083	0.085		679.5	0.04928	0.0478	0.0498
	680	0.0342	0.02992	0.08448	0.083	0.085		680	0.05028	0.0488	0.0508
	680.5	0.0332	0.02992	0.08576	0.083	0.084		680.5	0.05256	0.0498	0.0508
	681	0.0312	0.02992	0.08576	0.084	0.084		681	0.05456	0.0528	0.0528
	681.5	0.0302	0.02992	0.08576	0.084	0.084		681.5	0.05556	0.0538	0.0538
	682	0.0282	0.02948	0.08576	0.083	0.084		682	0.05756	0.0548	0.0558
	682.5	0.0272	0.02948	0.08448	0.082	0.084		682.5	0.05728	0.0548	0.0568
	683	0.0262	0.02904	0.08448	0.082	0.084		683	0.05828	0.0558	0.0578
	683.5	0.0252	0.02904	0.0832	0.081	0.084		683.5	0.058	0.0558	0.0588
	684	0.0252	0.02904	0.0832	0.081	0.084		684	0.058	0.0558	0.0588
	684.5	0.0242	0.0286	0.0832	0.081	0.083		684.5	0.059	0.0568	0.0588
	685	0.0242	0.0286	0.0832	0.081	0.083		685	0.059	0.0568	0.0588
	685.5	0.0242	0.02904	0.0832	0.082	0.083		685.5	0.059	0.0578	0.0588
	686	0.0232	0.02904	0.08192	0.081	0.082		686	0.05872	0.0578	0.0588
	686.5	0.0222	0.02904	0.08192	0.081	0.082		686.5	0.05972	0.0588	0.0598
	687	0.0212	0.02904	0.08192	0.081	0.082		687	0.06072	0.0598	0.0608
	687.5	0.0212	0.02904	0.08192	0.08	0.082		687.5	0.06072	0.0588	0.0608
	688	0.0202	0.0286	0.08192	0.08	0.082		688	0.06172	0.0598	0.0618
	688.5	0.0192	0.0286	0.08192	0.08	0.082		688.5	0.06272	0.0608	0.0628
	689	0.0192	0.0286	0.08192	0.08	0.081		689	0.06272	0.0608	0.0618
	689.5	0.0182	0.0286	0.08192	0.08	0.081		689.5	0.06372	0.0618	0.0628
	690	0.0172	0.02816	0.08192	0.08	0.081		690	0.06472	0.0628	0.0638
	690.5	0.0172	0.02816	0.08064	0.08	0.081		690.5	0.06344	0.0628	0.0638
	691	0.0162	0.02816	0.08064	0.079	0.081		691	0.06444	0.0628	0.0648
	691.5	0.0142	0.02816	0.07936	0.079	0.081		691.5	0.06516	0.0648	0.0668
	692	0.0132	0.02772	0.07936	0.078	0.08		692	0.06616	0.0648	0.0668
	692.5	0.0132	0.02772	0.07936	0.078	0.08		692.5	0.06616	0.0648	0.0668
	693	0.0122	0.02728	0.07808	0.077	0.08		693	0.06588	0.0648	0.0678
	693.5	0.0122	0.02772	0.07808	0.077	0.08		693.5	0.06588	0.0648	0.0678
	694	0.0122	0.02772	0.07808	0.077	0.08		694	0.06588	0.0648	0.0678
	694.5	0.0122	0.02772	0.07808	0.078	0.079		694.5	0.06588	0.0658	0.0668
	695	0.0122	0.02772	0.07936	0.078	0.079		695	0.06716	0.0658	0.0668
	695.5	0.0122	0.02772	0.07936	0.078	0.079		695.5	0.06716	0.0658	0.0668
	696	0.0112	0.02728	0.07808	0.077	0.079		696	0.06688	0.0658	0.0678
	696.5	0.0112	0.02728	0.0768	0.076	0.078		696.5	0.0656	0.0648	0.0668
	697	0.0102	0.02684	0.07552	0.075	0.077		697	0.06532	0.0648	0.0668
	697.5	0.0102	0.02684	0.07552	0.075	0.077		697.5	0.06532	0.0648	0.0668
	698	0.0092	0.0264	0.07552	0.074	0.077		698	0.06632	0.0648	0.0678
	698.5	0.0082	0.0264	0.07424	0.073	0.076		698.5	0.06604	0.0648	0.0678
	699	0.0072	0.0264	0.07424	0.072	0.075		699	0.06704	0.0648	0.0678
	699.5	0.0072	0.0264	0.07424	0.072	0.075		699.5	0.06704	0.0648	0.0678
	700	0.0062	0.0264	0.07424	0.072	0.074		700	0.06804	0.0658	0.0678
	700.5	0.0062	0.02684	0.07424	0.072	0.074		700.5	0.06804	0.0658	0.0678
	701	0.0062	0.02684	0.07296	0.072	0.074		701	0.06676	0.0658	0.0678
	701.5	0.0072	0.02684	0.07296	0.072	0.074		701.5	0.06576	0.0648	0.0668
	702	0.0072	0.02684	0.07168	0.072	0.073		702	0.06448	0.0648	0.0658
	702.5	0.0082	0.02684	0.0704	0.071	0.073		702.5	0.0622	0.0628	0.0648
	703	0.0082	0.0264	0.06912	0.071	0.072		703	0.06092	0.0628	0.0638
	703.5	0.0072	0.02596	0.06784	0.07	0.072		703.5	0.06064	0.0628	0.0648
	704	0.0072	0.02552	0.06656	0.069	0.07		704	0.05936	0.0618	0.0628
	704.5	0.0062	0.02552	0.06528	0.068	0.069		704.5	0.05908	0.0618	0.0628
	705	0.0052	0.02508	0.06528	0.066	0.068		705	0.06008	0.0608	0.0628
	705.5	0.0042	0.02464	0.064	0.065	0.067		705.5	0.0598	0.0608	0.0628
	706	0.0032	0.0242	0.06272	0.064	0.067		706	0.05952	0.0608	0.0638
	706.5	0.0032	0.0242	0.06144	0.063	0.066		706.5	0.05824	0.0598	0.0628
	707	0.0032	0.0242	0.06144	0.063	0.066		707	0.05824	0.0598	0.0628
	707.5	0.0022	0.02376	0.06016	0.062	0.066		707.5	0.05796	0.0598	0.0638
	708	0.0022	0.02376	0.05888	0.061	0.066		708	0.05668	0.0588	0.0638
	708.5	0.0022	0.02376	0.05888	0.061	0.065		708.5	0.05668	0.0588	0.0628
	709	0.0022	0.02376	0.05888	0.06	0.064		709	0.05668	0.0578	0.0618
	709.5	0.0022	0.02332	0.0576	0.059	0.062		709.5	0.0554	0.0568	0.0598
	710	0.0022	0.02332	0.05632	0.058	0.061		710	0.05412	0.0558	0.0588
	710.5	0.0022	0.02332	0.05632	0.057	0.06		710.5	0.05412	0.0548	0.0578
	711	0.0022	0.02288	0.05504	0.057	0.059		711	0.05284	0.0548	0.0568
	711.5	0.0032	0.02288	0.05376	0.057	0.058		711.5	0.05056	0.0538	0.0548
	712	0.0022	0.02244	0.05248	0.056	0.058		712	0.05028	0.0538	0.0558
	712.5	0.0022	0.02244	0.05248	0.056	0.058		712.5	0.05028	0.0538	0.0558
	713	0.0012	0.02244	0.0512	0.055	0.058		713	0.05	0.0538	0.0568
	713.5	0.0012	0.022	0.0512	0.055	0.057		713.5	0.05	0.0538	0.0558
	714	0.0012	0.02156	0.04992	0.054	0.056		714	0.04872	0.0528	0.0548
	714.5	0.0012	0.02156	0.04992	0.053	0.055		714.5	0.04872	0.0518	0.0538
	715	0.0012	0.02112	0.04864	0.052	0.054		715	0.04744	0.0508	0.0528
	715.5	0.0022	0.02156	0.04864	0.052	0.054		715.5	0.04644	0.0498	0.0518
	716	0.0022	0.02156	0.04864	0.052	0.054		716	0.04644	0.0498	0.0518
	716.5	0.0022	0.02156	0.04736	0.052	0.054		716.5	0.04516	0.0498	0.0518
	717	0.0012	0.02156	0.04608	0.051	0.054		717	0.04488	0.0498	0.0528
	717.5	0.0012	0.02112	0.0448	0.05	0.053		717.5	0.0436	0.0488	0.0518
	718	0.0002	0.02068	0.04352	0.049	0.053		718	0.04332	0.0488	0.0528
	718.5	0.0002	0.02024	0.04352	0.049	0.052		718.5	0.04332	0.0488	0.0518
	719	0.0002	0.0198	0.04224	0.048	0.051		719	0.04204	0.0478	0.0508
	719.5	0.0002	0.0198	0.04096	0.048	0.05		719.5	0.04076	0.0478	0.0498
	720	0.0002	0.0198	0.04096	0.047	0.049		720	0.04076	0.0468	0.0488
	720.5	0.0012	0.0198	0.04224	0.046	0.048		720.5	0.04104	0.0448	0.0468
	721	0.0012	0.0198	0.04224	0.046	0.047		721	0.04104	0.0448	0.0458
	721.5	0.0012	0.0198	0.04096	0.044	0.046		721.5	0.03976	0.0428	0.0448
	722	0.0012	0.01936	0.0384	0.043	0.045		722	0.0372	0.0418	0.0438
	722.5	0.0012	0.01892	0.03584	0.042	0.045		722.5	0.03464	0.0408	0.0438
	723	0.0002	0.01892	0.03456	0.042	0.044		723	0.03436	0.0418	0.0438
	723.5	0.0002	0.01848	0.03328	0.041	0.044		723.5	0.03308	0.0408	0.0438
	724	0.0002	0.01848	0.032	0.04	0.043		724	0.0318	0.0398	0.0428
	724.5	0.0002	0.01804	0.032	0.04	0.043		724.5	0.0318	0.0398	0.0428
	725	0.0002	0.01804	0.032	0.039	0.042		725	0.0318	0.0388	0.0418
	725.5	0.0002	0.0176	0.032	0.038	0.042		725.5	0.0318	0.0378	0.0418
	726	0.0002	0.01716	0.03072	0.038	0.04		726	0.03052	0.0378	0.0398
	726.5	-0.0008	0.01672	0.02944	0.036	0.039		726.5	0.03024	0.0368	0.0398
	727	-0.0008	0.01672	0.02816	0.035	0.038		727	0.02896	0.0358	0.0388
	727.5	-0.0018	0.01628	0.02688	0.034	0.036		727.5	0.02868	0.0358	0.0378
	728	-0.0028	0.01628	0.0256	0.034	0.035		728	0.0284	0.0368	0.0378
	728.5	-0.0028	0.01628	0.0256	0.033	0.034		728.5	0.0284	0.0358	0.0368
	729	-0.0028	0.01628	0.02432	0.032	0.033		729	0.02712	0.0348	0.0358
	729.5	-0.0028	0.01628	0.02432	0.032	0.033		729.5	0.02712	0.0348	0.0358
	730	-0.0028	0.01628	0.02432	0.031	0.033		730	0.02712	0.0338	0.0358
	730.5	-0.0028	0.01584	0.02304	0.031	0.033		730.5	0.02584	0.0338	0.0358
	731	-0.0028	0.01584	0.02176	0.031	0.033		731	0.02456	0.0338	0.0358
	731.5	-0.0028	0.01584	0.02176	0.03	0.032		731.5	0.02456	0.0328	0.0348
	732	-0.0028	0.01584	0.02048	0.029	0.032		732	0.02328	0.0318	0.0348
	732.5	-0.0028	0.0154	0.02048	0.029	0.031		732.5	0.02328	0.0318	0.0338
	733	-0.0028	0.01496	0.0192	0.028	0.029		733	0.022	0.0308	0.0318
	733.5	-0.0028	0.01496	0.01792	0.027	0.029		733.5	0.02072	0.0298	0.0318
	734	-0.0028	0.01496	0.01792	0.027	0.028		734	0.02072	0.0298	0.0308
	734.5	-0.0028	0.01496	0.01792	0.026	0.028		734.5	0.02072	0.0288	0.0308
	735	-0.0028	0.01452	0.01664	0.026	0.028		735	0.01944	0.0288	0.0308
	735.5	-0.0028	0.01408	0.01536	0.025	0.028		735.5	0.01816	0.0278	0.0308
	736	-0.0028	0.01364	0.01408	0.025	0.027		736	0.01688	0.0278	0.0298
	736.5	-0.0018	0.01364	0.01408	0.025	0.027		736.5	0.01588	0.0268	0.0288
	737	-0.0018	0.01364	0.01408	0.024	0.027		737	0.01588	0.0258	0.0288
	737.5	-0.0018	0.01364	0.01408	0.024	0.027		737.5	0.01588	0.0258	0.0288
	738	-0.0008	0.01364	0.01408	0.024	0.027		738	0.01488	0.0248	0.0278
	738.5	-0.0008	0.01364	0.01536	0.024	0.027		738.5	0.01616	0.0248	0.0278
	739	-0.0008	0.01408	0.01536	0.023	0.027		739	0.01616	0.0238	0.0278
	739.5	-0.0008	0.01408	0.01536	0.023	0.027		739.5	0.01616	0.0238	0.0278
	740	-0.0008	0.0132	0.0128	0.022	0.026		740	0.0136	0.0228	0.0268
	740.5	-0.0008	0.0132	0.01152	0.021	0.025		740.5	0.01232	0.0218	0.0258
	741	-0.0018	0.0132	0.01152	0.02	0.024		741	0.01332	0.0218	0.0258
	741.5	-0.0018	0.01276	0.01024	0.02	0.024		741.5	0.01204	0.0218	0.0258
	742	-0.0018	0.01276	0.01024	0.02	0.023		742	0.01204	0.0218	0.0248
	742.5	-0.0018	0.01232	0.01024	0.02	0.022		742.5	0.01204	0.0218	0.0238
	743	-0.0018	0.01232	0.01152	0.02	0.022		743	0.01332	0.0218	0.0238
	743.5	-0.0018	0.01232	0.01152	0.02	0.021		743.5	0.01332	0.0218	0.0228
	744	-0.0018	0.01188	0.01152	0.02	0.02		744	0.01332	0.0218	0.0218
	744.5	-0.0018	0.01144	0.01152	0.02	0.019		744.5	0.01332	0.0218	0.0208
	745	-0.0018	0.011	0.01024	0.019	0.019		745	0.01204	0.0208	0.0208
	745.5	-0.0018	0.011	0.00896	0.019	0.019		745.5	0.01076	0.0208	0.0208
	746	-0.0018	0.01144	0.00896	0.019	0.019		746	0.01076	0.0208	0.0208
	746.5	-0.0018	0.01144	0.00768	0.018	0.019		746.5	0.00948	0.0198	0.0208
	747	-0.0018	0.011	0.0064	0.017	0.019		747	0.0082	0.0188	0.0208
	747.5	-0.0018	0.011	0.0064	0.016	0.019		747.5	0.0082	0.0178	0.0208
	748	-0.0018	0.01056	0.0064	0.016	0.019		748	0.0082	0.0178	0.0208
	748.5	-0.0018	0.01012	0.0064	0.015	0.018		748.5	0.0082	0.0168	0.0198
	749	-0.0028	0.00968	0.0064	0.016	0.018		749	0.0092	0.0188	0.0208
	749.5	-0.0018	0.00968	0.00768	0.016	0.018		749.5	0.00948	0.0178	0.0198
	750	-0.0018	0.00968	0.00896	0.017	0.019		750	0.01076	0.0188	0.0208
	750.5	-0.0008	0.00968	0.00896	0.018	0.019		750.5	0.00976	0.0188	0.0198
	751	-0.0008	0.00968	0.00896	0.018	0.019		751	0.00976	0.0188	0.0198
	751.5	-0.0008	0.00924	0.00768	0.018	0.018		751.5	0.00848	0.0188	0.0188
	752	-0.0018	0.00924	0.0064	0.017	0.017		752	0.0082	0.0188	0.0188
	752.5	-0.0018	0.00924	0.0064	0.016	0.017		752.5	0.0082	0.0178	0.0188
	753	-0.0018	0.00924	0.00512	0.015	0.017		753	0.00692	0.0168	0.0188
	753.5	-0.0018	0.0088	0.00512	0.014	0.016		753.5	0.00692	0.0158	0.0178
	754	-0.0028	0.0088	0.00384	0.014	0.016		754	0.00664	0.0168	0.0188
	754.5	-0.0018	0.0088	0.00512	0.014	0.016		754.5	0.00692	0.0158	0.0178
	755	-0.0018	0.00836	0.00512	0.015	0.016		755	0.00692	0.0168	0.0178
	755.5	-0.0018	0.00836	0.00512	0.015	0.016		755.5	0.00692	0.0168	0.0178
	756	-0.0018	0.00836	0.0064	0.015	0.016		756	0.0082	0.0168	0.0178
	756.5	-0.0018	0.00792	0.0064	0.014	0.015		756.5	0.0082	0.0158	0.0168
	757	-0.0018	0.00748	0.00512	0.013	0.015		757	0.00692	0.0148	0.0168
	757.5	-0.0018	0.00704	0.00512	0.013	0.015		757.5	0.00692	0.0148	0.0168
	758	-0.0018	0.00704	0.00384	0.013	0.014		758	0.00564	0.0148	0.0158
	758.5	-0.0008	0.00704	0.00256	0.012	0.015		758.5	0.00336	0.0128	0.0158
	759	-0.0008	0.00704	0.00256	0.013	0.014		759	0.00336	0.0138	0.0148
	759.5	-0.0008	0.00704	0.00256	0.013	0.015		759.5	0.00336	0.0138	0.0158
	760	-0.0018	0.0066	0.00256	0.014	0.015		760	0.00436	0.0158	0.0168
	760.5	-0.0028	0.0066	0.00384	0.015	0.015		760.5	0.00664	0.0178	0.0178
	761	-0.0028	0.00704	0.00512	0.015	0.016		761	0.00792	0.0178	0.0188
	761.5	-0.0038	0.0066	0.00512	0.015	0.015		761.5	0.00892	0.0188	0.0188
	762	-0.0038	0.00616	0.00384	0.013	0.014		762	0.00764	0.0168	0.0178
	762.5	-0.0038	0.00528	0.00256	0.012	0.013		762.5	0.00636	0.0158	0.0168
	763	-0.0038	0.00484	0.00256	0.01	0.012		763	0.00636	0.0138	0.0158
	763.5	-0.0038	0.00484	0.00128	0.01	0.013		763.5	0.00508	0.0138	0.0168
	764	-0.0038	0.00484	0.00256	0.01	0.013		764	0.00636	0.0138	0.0168
	764.5	-0.0038	0.00528	0.00256	0.011	0.014		764.5	0.00636	0.0148	0.0178
	765	-0.0038	0.00572	0.00384	0.012	0.015		765	0.00764	0.0158	0.0188
	765.5	-0.0038	0.0066	0.0064	0.015	0.017		765.5	0.0102	0.0188	0.0208
	766	-0.0028	0.00704	0.00768	0.016	0.018		766	0.01048	0.0188	0.0208
	766.5	-0.0028	0.00704	0.00768	0.017	0.018		766.5	0.01048	0.0198	0.0208
	767	-0.0028	0.00704	0.00768	0.016	0.018		767	0.01048	0.0188	0.0208
	767.5	-0.0028	0.00616	0.0064	0.016	0.017		767.5	0.0092	0.0188	0.0198
	768	-0.0028	0.00616	0.0064	0.016	0.017		768	0.0092	0.0188	0.0198
	768.5	-0.0018	0.00616	0.00768	0.016	0.018		768.5	0.00948	0.0178	0.0198
	769	-0.0008	0.00616	0.00768	0.016	0.018		769	0.00848	0.0168	0.0188
	769.5	0.0002	0.00616	0.0064	0.015	0.018		769.5	0.0062	0.0148	0.0178
	770	0.0002	0.00616	0.0064	0.015	0.017		770	0.0062	0.0148	0.0168
	770.5	0.0002	0.00616	0.00768	0.016	0.018		770.5	0.00748	0.0158	0.0178
	771	0.0002	0.00572	0.00768	0.015	0.017		771	0.00748	0.0148	0.0168
	771.5	-0.0008	0.00528	0.00768	0.015	0.017		771.5	0.00848	0.0158	0.0178
	772	-0.0008	0.00484	0.00768	0.015	0.017		772	0.00848	0.0158	0.0178
	772.5	-0.0018	0.00484	0.00768	0.015	0.017		772.5	0.00948	0.0168	0.0188
	773	-0.0018	0.0044	0.00768	0.015	0.016		773	0.00948	0.0168	0.0178
	773.5	-0.0008	0.0044	0.00768	0.015	0.017		773.5	0.00848	0.0158	0.0178
	774	0.0002	0.0044	0.0064	0.015	0.017		774	0.0062	0.0148	0.0168
	774.5	-0.0008	0.00396	0.00512	0.015	0.016		774.5	0.00592	0.0158	0.0168
	775	-0.0008	0.00396	0.00512	0.015	0.015		775	0.00592	0.0158	0.0158
	775.5	-0.0008	0.00396	0.00512	0.015	0.016		775.5	0.00592	0.0158	0.0168
	776	-0.0008	0.00396	0.00512	0.015	0.016		776	0.00592	0.0158	0.0168
	776.5	-0.0008	0.00396	0.00512	0.015	0.016		776.5	0.00592	0.0158	0.0168
	777	-0.0008	0.00396	0.0064	0.014	0.016		777	0.0072	0.0148	0.0168
	777.5	-0.0018	0.00396	0.0064	0.014	0.016		777.5	0.0082	0.0158	0.0178
	778	-0.0018	0.00396	0.0064	0.014	0.016		778	0.0082	0.0158	0.0178
	778.5	-0.0008	0.00396	0.0064	0.015	0.018		778.5	0.0072	0.0158	0.0188
	779	-0.0008	0.00396	0.00768	0.015	0.018		779	0.00848	0.0158	0.0188
	779.5	-0.0008	0.00396	0.00768	0.016	0.018		779.5	0.00848	0.0168	0.0188
	780	-0.0008	0.00396	0.00768	0.016	0.018		780	0.00848	0.0168	0.0188
	780.5	-0.0008	0.00396	0.00768	0.016	0.018		780.5	0.00848	0.0168	0.0188
	781	-0.0008	0.00396	0.00896	0.016	0.018		781	0.00976	0.0168	0.0188
	781.5	-0.0008	0.00396	0.00768	0.015	0.017		781.5	0.00848	0.0158	0.0178
	782	-0.0008	0.00352	0.00768	0.015	0.017		782	0.00848	0.0158	0.0178
	782.5	-0.0018	0.00308	0.00768	0.014	0.016		782.5	0.00948	0.0158	0.0178
	783	-0.0028	0.00308	0.0064	0.013	0.015		783	0.0092	0.0158	0.0178
	783.5	-0.0018	0.00308	0.00768	0.013	0.015		783.5	0.00948	0.0148	0.0168
	784	-0.0018	0.00308	0.00768	0.014	0.015		784	0.00948	0.0158	0.0168
	784.5	-0.0018	0.00308	0.00768	0.015	0.015		784.5	0.00948	0.0168	0.0168
	785	-0.0018	0.00308	0.00768	0.015	0.016		785	0.00948	0.0168	0.0178
	785.5	-0.0018	0.00308	0.00768	0.015	0.016		785.5	0.00948	0.0168	0.0178
	786	-0.0008	0.00308	0.0064	0.015	0.016		786	0.0072	0.0158	0.0168
	786.5	-0.0008	0.00308	0.0064	0.015	0.016		786.5	0.0072	0.0158	0.0168
	787	0.0002	0.00264	0.0064	0.014	0.015		787	0.0062	0.0138	0.0148
	787.5	0.0002	0.00308	0.0064	0.014	0.015		787.5	0.0062	0.0138	0.0148
	788	0.0002	0.00308	0.0064	0.014	0.015		788	0.0062	0.0138	0.0148
	788.5	-0.0008	0.00264	0.0064	0.014	0.015		788.5	0.0072	0.0148	0.0158
	789	-0.0018	0.00264	0.00512	0.014	0.015		789	0.00692	0.0158	0.0168
	789.5	-0.0018	0.0022	0.0064	0.014	0.015		789.5	0.0082	0.0158	0.0168
	790	-0.0028	0.0022	0.0064	0.014	0.015		790	0.0092	0.0168	0.0178
	790.5	-0.0028	0.0022	0.00768	0.013	0.015		790.5	0.01048	0.0158	0.0178
	791	-0.0028	0.00264	0.00768	0.013	0.015		791	0.01048	0.0158	0.0178
	791.5	-0.0018	0.00264	0.00768	0.014	0.015		791.5	0.00948	0.0158	0.0168
	792	-0.0008	0.00264	0.00896	0.014	0.015		792	0.00976	0.0148	0.0158
	792.5	-0.0008	0.00264	0.00768	0.014	0.015		792.5	0.00848	0.0148	0.0158
	793	-0.0018	0.0022	0.0064	0.014	0.015		793	0.0082	0.0158	0.0168
	793.5	-0.0018	0.0022	0.0064	0.014	0.016		793.5	0.0082	0.0158	0.0178
	794	-0.0018	0.00264	0.0064	0.014	0.016		794	0.0082	0.0158	0.0178
	794.5	-0.0018	0.0022	0.00768	0.014	0.017		794.5	0.00948	0.0158	0.0188
	795	-0.0008	0.0022	0.00768	0.014	0.017		795	0.00848	0.0148	0.0178
	795.5	-0.0008	0.0022	0.00768	0.015	0.016		795.5	0.00848	0.0158	0.0168
	796	-0.0008	0.0022	0.00768	0.015	0.016		796	0.00848	0.0158	0.0168
	796.5	-0.0018	0.00132	0.0064	0.015	0.016		796.5	0.0082	0.0168	0.0178
	797	-0.0018	0.00088	0.0064	0.014	0.015		797	0.0082	0.0158	0.0168
	797.5	-0.0028	0.00088	0.00512	0.013	0.014		797.5	0.00792	0.0158	0.0168
	798	-0.0038	0.00088	0.00512	0.011	0.013		798	0.00892	0.0148	0.0168
	798.5	-0.0038	0.00132	0.00512	0.011	0.014		798.5	0.00892	0.0148	0.0178
	799	-0.0018	0.00132	0.0064	0.011	0.014		799	0.0082	0.0128	0.0158
	799.5	-0.0008	0.00132	0.0064	0.011	0.013		799.5	0.0072	0.0118	0.0138
	800	-0.0008	0.00132	0.0064	0.012	0.014		800	0.0072	0.0128	0.0148
	800.5	-0.0008	0.00088	0.0064	0.012	0.014		800.5	0.0072	0.0128	0.0148
	801	-0.0008	0.00088	0.00512	0.012	0.013		801	0.00592	0.0128	0.0138
	801.5	-0.0018	0.00044	0.00384	0.012	0.013		801.5	0.00564	0.0138	0.0148
	802	-0.0018	0	0.00256	0.012	0.013		802	0.00436	0.0138	0.0148
	802.5	-0.0028	0	0.00256	0.012	0.012		802.5	0.00536	0.0148	0.0148
	803	-0.0028	0	0.00256	0.011	0.012		803	0.00536	0.0138	0.0148
	803.5	-0.0018	0.00044	0.00384	0.012	0.012		803.5	0.00564	0.0138	0.0138
	804	-0.0018	0.00044	0.00384	0.012	0.012		804	0.00564	0.0138	0.0138
	804.5	-0.0018	0.00088	0.00512	0.013	0.013		804.5	0.00692	0.0148	0.0148
	805	-0.0018	0.00132	0.0064	0.014	0.013		805	0.0082	0.0158	0.0148
	805.5	-0.0018	0.00132	0.0064	0.013	0.013		805.5	0.0082	0.0148	0.0148
	806	-0.0018	0.00132	0.0064	0.013	0.014		806	0.0082	0.0148	0.0158
	806.5	-0.0028	0.00132	0.00512	0.013	0.014		806.5	0.00792	0.0158	0.0168
	807	-0.0028	0.00088	0.00384	0.012	0.014		807	0.00664	0.0148	0.0168
	807.5	-0.0038	0.00088	0.00384	0.012	0.014		807.5	0.00764	0.0158	0.0178
	808	-0.0038	0.00044	0.00256	0.012	0.014		808	0.00636	0.0158	0.0178
	808.5	-0.0028	0.00044	0.00384	0.013	0.014		808.5	0.00664	0.0158	0.0168
	809	-0.0018	0.00044	0.00384	0.013	0.015		809	0.00564	0.0148	0.0168
	809.5	-0.0018	0.00044	0.00384	0.013	0.014		809.5	0.00564	0.0148	0.0158
	810	-0.0018	0	0.00384	0.012	0.013		810	0.00564	0.0138	0.0148
	810.5	-0.0008	0	0.00384	0.012	0.013		810.5	0.00464	0.0128	0.0138
	811	-0.0008	0.00044	0.00256	0.011	0.013		811	0.00336	0.0118	0.0138
	811.5	-0.0008	0.00044	0.00256	0.01	0.012		811.5	0.00336	0.0108	0.0128
	812	-0.0008	0.00044	0.00256	0.009	0.013		812	0.00336	0.0098	0.0138
	812.5	-0.0008	0.00044	0.00128	0.009	0.012		812.5	0.00208	0.0098	0.0128
	813	0.0002	0.00044	0.00128	0.009	0.013		813	0.00108	0.0088	0.0128
	813.5	0.0002	0.00044	0.00256	0.01	0.012		813.5	0.00236	0.0098	0.0118
	814	-0.0008	0.00044	0.00128	0.01	0.011		814	0.00208	0.0108	0.0118
	814.5	-0.0008	0	0.00128	0.01	0.011		814.5	0.00208	0.0108	0.0118
	815	-0.0008	-0.00044	0.00128	0.009	0.01		815	0.00208	0.0098	0.0108
	815.5	-0.0018	-0.00088	0	0.009	0.01		815.5	0.0018	0.0108	0.0118
	816	-0.0018	-0.00132	0	0.008	0.01		816	0.0018	0.0098	0.0118
	816.5	-0.0018	-0.00176	0	0.008	0.01		816.5	0.0018	0.0098	0.0118
	817	-0.0018	-0.00176	0	0.008	0.011		817	0.0018	0.0098	0.0128
	817.5	-0.0008	-0.00132	-0.00128	0.008	0.011		817.5	-0.00048	0.0088	0.0118
	818	-0.0008	-0.00132	-0.00128	0.008	0.01		818	-0.00048	0.0088	0.0108
	818.5	-0.0018	-0.00132	-0.00128	0.008	0.009		818.5	0.00052	0.0098	0.0108
	819	-0.0018	-0.00088	-0.00256	0.008	0.009		819	-0.00076	0.0098	0.0108
	819.5	-0.0018	-0.00088	-0.00256	0.008	0.008		819.5	-0.00076	0.0098	0.0098
	820	-0.0028	-0.0022	-0.0064	0.005	0.006		820	-0.0036	0.0078	0.0088
	820.5	-0.0038	-0.00352	-0.00896	0.002	0.003		820.5	-0.00516	0.0058	0.0068
	821	-0.0038	-0.00484	-0.01024	0	0		821	-0.00644	0.0038	0.0038
	821.5	-0.0048	-0.00572	-0.01152	0	0		821.5	-0.00672	0.0048	0.0048
	822	-0.0048	-0.00572	-0.01024	0	0		822	-0.00544	0.0048	0.0048
	822.5	-0.0048	-0.00484	-0.00768	0.001	0.002		822.5	-0.00288	0.0058	0.0068
	823	-0.0058	-0.00396	-0.00512	0.003	0.003		823	0.00068	0.0088	0.0088
	823.5	-0.0058	-0.00264	-0.00128	0.006	0.006		823.5	0.00452	0.0118	0.0118
	824	-0.0058	-0.00088	0.00128	0.009	0.008		824	0.00708	0.0148	0.0138
	824.5	-0.0058	0.00044	0.00384	0.012	0.01		824.5	0.00964	0.0178	0.0158
	825	-0.0058	0	0.00256	0.011	0.009		825	0.00836	0.0168	0.0148
	825.5	-0.0058	-0.00044	0	0.01	0.007		825.5	0.0058	0.0158	0.0128
	826	-0.0058	-0.00132	-0.00128	0.009	0.006		826	0.00452	0.0148	0.0118
	826.5	-0.0048	-0.00132	-0.00256	0.008	0.006		826.5	0.00224	0.0128	0.0108
	827	-0.0058	-0.00176	-0.00384	0.007	0.005		827	0.00196	0.0128	0.0108
	827.5	-0.0058	-0.00176	-0.00384	0.006	0.005		827.5	0.00196	0.0118	0.0108
	828	-0.0058	-0.00132	-0.00512	0.006	0.006		828	0.00068	0.0118	0.0118
	828.5	-0.0058	-0.00088	-0.00384	0.006	0.006		828.5	0.00196	0.0118	0.0118
	829	-0.0058	-0.00088	-0.00384	0.006	0.006		829	0.00196	0.0118	0.0118
	829.5	-0.0048	-0.00088	-0.00384	0.007	0.007		829.5	0.00096	0.0118	0.0118
	830	-0.0048	-0.00088	-0.00384	0.006	0.006		830	0.00096	0.0108	0.0108
	830.5	-0.0048	-0.00132	-0.00384	0.006	0.006		830.5	0.00096	0.0108	0.0108
	831	-0.0048	-0.00176	-0.00512	0.005	0.005		831	-0.00032	0.0098	0.0098
	831.5	-0.0048	-0.0022	-0.00768	0.003	0.003		831.5	-0.00288	0.0078	0.0078
	832	-0.0058	-0.00308	-0.00896	0	0.001		832	-0.00316	0.0058	0.0068
	832.5	-0.0058	-0.00352	-0.01024	-0.001	0		832.5	-0.00444	0.0048	0.0058
	833	-0.0058	-0.00352	-0.01024	-0.002	-0.001		833	-0.00444	0.0038	0.0048
	833.5	-0.0058	-0.00352	-0.01152	-0.002	-0.001		833.5	-0.00572	0.0038	0.0048
	834	-0.0058	-0.00352	-0.01024	-0.002	-0.001		834	-0.00444	0.0038	0.0048
	834.5	-0.0048	-0.00308	-0.00896	-0.001	0		834.5	-0.00416	0.0038	0.0048
	835	-0.0048	-0.0022	-0.00896	0	0.002		835	-0.00416	0.0048	0.0068
	835.5	-0.0038	-0.00132	-0.00768	0.002	0.004		835.5	-0.00388	0.0058	0.0078
	836	-0.0038	-0.00088	-0.0064	0.003	0.005		836	-0.0026	0.0068	0.0088
	836.5	-0.0028	-0.00088	-0.0064	0.003	0.004		836.5	-0.0036	0.0058	0.0068
	837	-0.0028	-0.00088	-0.0064	0.003	0.003		837	-0.0036	0.0058	0.0058
	837.5	-0.0018	-0.00132	-0.00512	0.003	0.003		837.5	-0.00332	0.0048	0.0048
	838	-0.0018	-0.00132	-0.00512	0.003	0.002		838	-0.00332	0.0048	0.0038
	838.5	-0.0028	-0.0022	-0.00768	0.002	0		838.5	-0.00488	0.0048	0.0028
	839	-0.0028	-0.00264	-0.00768	0.001	0		839	-0.00488	0.0038	0.0028
	839.5	-0.0028	-0.0022	-0.00896	0.001	0		839.5	-0.00616	0.0038	0.0028
	840	-0.0028	-0.00176	-0.00896	0.001	0.001		840	-0.00616	0.0038	0.0038
	840.5	-0.0038	-0.00132	-0.00896	0.002	0.002		840.5	-0.00516	0.0058	0.0058
	841	-0.0028	-0.00132	-0.00768	0.003	0.003		841	-0.00488	0.0058	0.0058
	841.5	-0.0028	-0.00088	-0.0064	0.004	0.003		841.5	-0.0036	0.0068	0.0058
	842	-0.0018	-0.00088	-0.00512	0.005	0.004		842	-0.00332	0.0068	0.0058
	842.5	-0.0008	-0.00088	-0.00384	0.006	0.005		842.5	-0.00304	0.0068	0.0058
	843	0.0002	-0.00088	-0.00384	0.007	0.006		843	-0.00404	0.0068	0.0058
	843.5	0.0012	-0.00088	-0.00512	0.006	0.006		843.5	-0.00632	0.0048	0.0048
	844	0.0022	-0.00088	-0.0064	0.005	0.007		844	-0.0086	0.0028	0.0048
	844.5	0.0032	-0.00088	-0.00768	0.004	0.007		844.5	-0.01088	0.0008	0.0038
	845	0.0042	-0.00044	-0.00896	0.002	0.007		845	-0.01316	-0.0022	0.0028
	845.5	0.0042	0	-0.00896	0.002	0.006		845.5	-0.01316	-0.0022	0.0018
	846	0.0032	0	-0.00896	0.001	0.004		846	-0.01216	-0.0022	0.0008
	846.5	0.0022	-0.00044	-0.00896	0	0.003		846.5	-0.01116	-0.0022	0.0008
	847	0.0012	-0.00044	-0.00896	0	0.003		847	-0.01016	-0.0012	0.0018
	847.5	0.0002	0	-0.00768	0	0.003		847.5	-0.00788	-0.0002	0.0028
	848	-0.0018	-0.00044	-0.00896	0	0.003		848	-0.00716	0.0018	0.0048
	848.5	-0.0028	-0.00088	-0.00896	0.001	0.003		848.5	-0.00616	0.0038	0.0058
	849	-0.0028	-0.00088	-0.00896	0.002	0.004		849	-0.00616	0.0048	0.0068
	849.5	-0.0018	-0.00132	-0.00896	0.002	0.004		849.5	-0.00716	0.0038	0.0058
	850	-0.0008	-0.00088	-0.00768	0.003	0.004		850	-0.00688	0.0038	0.0048

## Sheet: Supp Fig. 7e, f
Supplementary Fig. 7e, f
		mGFP (24 h)		mGFP (48 h)		smURFP (24 h)		smURFP (48 h)
		Ratio MFI OSER Structure /		Ratio MFI OSER Structure /		Ratio MFI OSER Structure /		Ratio MFI OSER Structure /
		MFI Nuclear Envelope		MFI Nuclear Envelope		MFI Nuclear Envelope		MFI Nuclear Envelope
		1.7408		1.48		7.0875		5.1765
		1.9526		2.1932		7.6923		4.1569
		1.6442		2.0486		5.8889		6.6579
		1.6824		3.4054		5.9302		1.798
		1.8182		2.3816		5.9687		2.3077
		2.191		2.2157		3.58		0.97333
		2.3878		2.0161		4.9398		1.7632
		1.8561		1.6733		2.2762		1.2645
		2.3178		2.2373		2.6719		1.6667
		2.1059		2.4643		5.2041		2.287
		2.0533		1.5263		6.2672		3.7353
		3.3514		2.3814		6.6182		3.9091
		2.092		1.2573		6.6526		5.2577
		1.7345		1.2358		6.434		4.4314
		1.49		2.1166		1.8069		3.1098
		1.8244		1.7917		6.2459		2.6959
		2.8155		2.5445		6.7805		5.1313
		1.5479		1.9843		7.9714		9.4545
		1.7939		2.6442		6.3909		5.1
		1.4112		2		8.087		3.6619
		1.8798		2.7281		5		4.9897
		2.3128		3.3333		5.7742		2.3924
		2.4203		2.5936		4.8235		3.2414
		2.289		3.7266		4.5437		2.2768
		1.9705		2.314		1.5403		6.9315
		1.6694		1.4492		8.037		2.52
		2.0579		1.9412		8.5517		4.4479
		1.9037		2.753		2.4979		0.98165
		2.9225		1.4127		7.0937		4.6574
		2.4503				3.6519		2.3045
		1.6995				8.5904		3.1717
		1.5688				3.1667		1.45
		2.3622				1.4226		3.2903
		2.2456				7.5538		3.6861
		2.4322				6.3621		4.0992
		1.9198				4.0935		2.9766
		1.3043				1.7772		2.931
		1.5964				3.35		2.3077
		2.0537				2.7915		4.7664
		1.9146				1.675		4.8553
		2.1288				2.8		3.6429
		1.7586				6.7708		3.3797
		1.5829				3.0651		4.9595
		2.1434				4.2552		1.9496
		1.7727				2.8362		7.4516
		2.0706				5.7876		2.0862
		2.0672				6.7083		1.7716
		2.0111				4.4318		7.6545
		2.1077				5.5447		6.6557
		2.4733				5.5385		4.5728
		1.8034				2.3851		3.1642
		1.5436				3.7869
		1.6584				3.8354
		1.8743				5.41
		1.9927				5.4167
		1.7766				5.4938
		2.6621				6.2667
		1.8557				2.2276
		1.9667				7.1389
		1.9288				7.2762
		2.9896				3.1722
		2.6157				6.3667
		2				6
		2.1721				4.3736
		2.1484				4.5536
						1.9871
	n =	65	n =	29		3.269
	Mean =	2.02906	Mean =	2.2017		1.5707
	Standard Error of the Mean (SEM) =	0.048513	Standard Error of the Mean (SEM) =	0.11591		1.4128
	Number of OSER Structures =	46	Number of OSER Structures =	15		1.9153
	Percent Normal Cells =	0.83	Percent Normal Cells =	0.79		1.9526
						2.5935
						2.1984
						2.9537
						2.2629
						4.2222
						1.9686
						5.0652
						5.65
						5.2276
						2.4438
						7.0152
						6.9
						2.3234
						5.384
						6.3855
						7.3582
					n =	87	n =	51
					Mean =	4.716	Mean =	3.72754
					Standard Error of the Mean (SEM) =	0.21883	Standard Error of the Mean (SEM) =	0.25927
					Number of OSER Structures =	236	Number of OSER Structures =	109
					Percent Normal Cells =	0.32	Percent Normal Cells =	0.25

## Sheet: Supp Fig. 8
Supplementary Fig. 8
Uncropped gel for Supplementary Fig. 8.
