# Supplementary material for: Structural and photophysical characterization of the small ultra-red fluorescent protein
Source: Nat Commun. 2023 Jul 12;14:4155. doi: 10.1038/s41467-023-39776-9 (PMC10338489; doi:10.1038/s41467-023-39776-9)
Supplement: Supplementary file 10 — Source Data [file 41467_2023_39776_MOESM10_ESM.zip › Source Data File/Supplementary Structure 1 - smURFP with 1xBV.pdb]

TITLE     wt-smURFP monomer- A_C31 - prepared - Frame 505
REMARK   4      COMPLIES WITH FORMAT V. 3.0, 1-DEC-2006
REMARK 888
REMARK 888 WRITTEN BY MAESTRO (A PRODUCT OF SCHRODINGER, LLC)
SEQRES   1 E  137  ACE THR SER GLU GLN ARG VAL ASN ILE ALA THR LEU LEU
SEQRES   2 E  137  THR GLU ASN LYS LYS LYS ILE VAL ASP LYS ALA SER GLN
SEQRES   3 E  137  ASP LEU TRP ARG ARG HIS PRO ASP LEU ILE ALA PRO GLY
SEQRES   4 E  137  GLY ILE ALA PHE SER GLN ARG ASP ARG ALA LEU CYS LEU
SEQRES   5 E  137  ARG ASP TYR GLY TRP PHE LEU HIS LEU ILE THR PHE CYS
SEQRES   6 E  137  LEU LEU ALA GLY ASP LYS GLY PRO ILE GLU SER ILE GLY
SEQRES   7 E  137  LEU ILE SER ILE ARG GLU MET TYR ASN SER LEU GLY VAL
SEQRES   8 E  137  PRO VAL PRO ALA MET MET GLU SER ILE ARG CYS LEU LYS
SEQRES   9 E  137  GLU ALA SER LEU SER LEU LEU ASP GLU GLU ASP ALA ASN
SEQRES  10 E  137  GLU THR ALA PRO TYR PHE ASP TYR ILE ILE LYS ALA MET
SEQRES  11 E  137  SER GLU PHE HIS HIS HIS NMA
SEQRES   1 F  133  ACE THR SER GLU GLN ARG VAL ASN ILE ALA THR LEU LEU
SEQRES   2 F  133  THR GLU ASN LYS LYS LYS ILE VAL ASP LYS ALA SER GLN
SEQRES   3 F  133  ASP LEU TRP ARG ARG HIS PRO ASP LEU ILE ALA PRO GLY
SEQRES   4 F  133  GLY ILE ALA PHE SER GLN ARG ASP ARG ALA LEU CYS LEU
SEQRES   5 F  133  ARG ASP TYR GLY TRP PHE LEU HIS LEU ILE THR PHE CYS
SEQRES   6 F  133  LEU LEU ALA GLY ASP LYS GLY PRO ILE GLU SER ILE GLY
SEQRES   7 F  133  LEU ILE SER ILE ARG GLU MET TYR ASN SER LEU GLY VAL
SEQRES   8 F  133  PRO VAL PRO ALA MET MET GLU SER ILE ARG CYS LEU LYS
SEQRES   9 F  133  GLU ALA SER LEU SER LEU LEU ASP GLU GLU ASP ALA ASN
SEQRES  10 F  133  GLU THR ALA PRO TYR PHE ASP TYR ILE ILE LYS ALA MET
SEQRES  11 F  133  SER GLU NMA
HELIX    1   1 GLU E    5  GLU E   16  1
HELIX    2   2 LYS E   18  ARG E   32  1
HELIX    3   3 GLN E   46  ALA E   69  1
HELIX    4   4 GLY E   73  GLU E   76  1
HELIX    5   5 ILE E   78  ASN E   88  1
HELIX    6   6 MET E   97  LEU E  109  1
HELIX    7   7 GLU E  115  SER E  132  1
HELIX    8   8 GLN F    6  GLU F   16  1
HELIX    9   9 LYS F   18  ARG F   32  1
HELIX   10  10 GLN F   46  ALA F   69  1
HELIX   11  11 GLY F   73  GLU F   76  1
HELIX   12  12 ILE F   78  ASN F   88  1
HELIX   13  13 MET F   97  LEU F  109  1
HELIX   14  14 GLU F  115  ALA F  130  1
TURN     1   1 THR E   3  SER E   4
TURN     2   2 ASN E  17  ASN E  17
TURN     3   3 HIS E  33  SER E  45
TURN     4   4 GLY E  70  LYS E  72
TURN     5   5 SER E  77  SER E  77
TURN     6   6 SER E  89  ALA E  96
TURN     7   7 SER E 110  GLU E 114
TURN     8   8 GLU E 133  HIS E 137
TURN     9   9 THR F   3  GLU F   5
TURN    10  10 ASN F  17  ASN F  17
TURN    11  11 HIS F  33  SER F  45
TURN    12  12 GLY F  70  LYS F  72
TURN    13  13 SER F  77  SER F  77
TURN    14  14 SER F  89  ALA F  96
TURN    15  15 SER F 110  GLU F 114
TURN    16  16 MET F 131  GLU F 133
CRYST1   72.653   72.653   72.653  60.00  60.00  60.00 P 1           1
ATOM      1  CH3 ACE E   2      14.146  13.903  11.749  1.00  0.00           C  
ATOM      2  C   ACE E   2      13.022  14.778  12.304  1.00  0.00           C  
ATOM      3  O   ACE E   2      12.255  14.379  13.149  1.00  0.00           O  
ATOM      4 HH31 ACE E   2      13.685  13.028  11.291  1.00  0.00           H  
ATOM      5 HH32 ACE E   2      14.824  14.360  11.028  1.00  0.00           H  
ATOM      6 HH33 ACE E   2      14.833  13.605  12.541  1.00  0.00           H  
ATOM      7  N   THR E   3      13.042  16.059  11.881  1.00 83.26           N  
ATOM      8  CA  THR E   3      12.091  17.173  12.206  1.00 93.99           C  
ATOM      9  C   THR E   3      12.216  17.624  13.709  1.00 95.14           C  
ATOM     10  O   THR E   3      11.684  18.669  14.121  1.00 85.04           O  
ATOM     11  CB  THR E   3      10.674  16.971  11.713  1.00 94.20           C  
ATOM     12  OG1 THR E   3      10.142  15.975  12.575  1.00 77.54           O  
ATOM     13  CG2 THR E   3      10.519  16.615  10.239  1.00 80.12           C  
ATOM     14  H   THR E   3      13.748  16.376  11.231  1.00 83.26           H  
ATOM     15  HA  THR E   3      12.540  17.997  11.651  1.00 93.99           H  
ATOM     16  HB  THR E   3       9.987  17.789  11.930  1.00 94.20           H  
ATOM     17  HG1 THR E   3      10.803  15.282  12.648  1.00 77.54           H  
ATOM     18 HG21 THR E   3       9.544  16.188  10.003  1.00 80.12           H  
ATOM     19 HG22 THR E   3      10.832  17.492   9.673  1.00 80.12           H  
ATOM     20 HG23 THR E   3      11.213  15.848   9.895  1.00 80.12           H  
ATOM     21  N   SER E   4      13.033  16.963  14.548  1.00 95.69           N  
ATOM     22  CA  SER E   4      13.232  17.248  15.991  1.00 91.02           C  
ATOM     23  C   SER E   4      14.616  16.536  16.281  1.00 90.73           C  
ATOM     24  O   SER E   4      14.814  15.461  15.778  1.00 89.74           O  
ATOM     25  CB  SER E   4      12.048  16.684  16.825  1.00 88.80           C  
ATOM     26  OG  SER E   4      12.283  16.638  18.237  1.00 86.18           O  
ATOM     27  H   SER E   4      13.630  16.223  14.206  1.00 95.69           H  
ATOM     28  HA  SER E   4      13.231  18.317  16.203  1.00 91.02           H  
ATOM     29  HB3 SER E   4      11.781  15.687  16.472  1.00 88.80           H  
ATOM     30  HB2 SER E   4      11.124  17.259  16.771  1.00 88.80           H  
ATOM     31  HG  SER E   4      12.134  17.506  18.619  1.00 86.18           H  
ATOM     32  N   GLU E   5      15.421  17.182  17.154  1.00 92.06           N  
ATOM     33  CA  GLU E   5      16.542  16.528  17.839  1.00 94.22           C  
ATOM     34  C   GLU E   5      16.103  15.828  19.130  1.00 94.22           C  
ATOM     35  O   GLU E   5      16.614  14.762  19.466  1.00 93.93           O  
ATOM     36  CB  GLU E   5      17.540  17.617  18.030  1.00 99.06           C  
ATOM     37  CG  GLU E   5      18.142  18.194  16.702  1.00102.07           C  
ATOM     38  CD  GLU E   5      19.163  19.320  16.812  1.00101.73           C  
ATOM     39  OE1 GLU E   5      19.722  19.673  15.785  1.00100.56           O  
ATOM     40  OE2 GLU E   5      19.359  19.932  17.888  1.00 95.01           O1-
ATOM     41  H   GLU E   5      15.237  18.120  17.482  1.00 92.06           H  
ATOM     42  HA  GLU E   5      16.904  15.720  17.203  1.00 94.22           H  
ATOM     43  HB3 GLU E   5      18.356  17.216  18.631  1.00 99.06           H  
ATOM     44  HB2 GLU E   5      17.179  18.456  18.626  1.00 99.06           H  
ATOM     45  HG3 GLU E   5      17.386  18.572  16.013  1.00102.07           H  
ATOM     46  HG2 GLU E   5      18.683  17.334  16.307  1.00102.07           H  
ATOM     47  N   GLN E   6      15.114  16.422  19.792  1.00 89.37           N  
ATOM     48  CA  GLN E   6      14.696  16.088  21.107  1.00 84.79           C  
ATOM     49  C   GLN E   6      14.062  14.705  21.158  1.00 81.46           C  
ATOM     50  O   GLN E   6      14.530  13.822  21.914  1.00 79.72           O  
ATOM     51  CB  GLN E   6      13.877  17.209  21.834  1.00 79.74           C  
ATOM     52  CG  GLN E   6      12.939  16.808  23.011  1.00 83.11           C  
ATOM     53  CD  GLN E   6      13.600  16.081  24.241  1.00 88.87           C  
ATOM     54  OE1 GLN E   6      14.787  15.797  24.223  1.00 81.91           O  
ATOM     55  NE2 GLN E   6      12.899  15.904  25.338  1.00 83.71           N  
ATOM     56  H   GLN E   6      14.629  17.171  19.318  1.00 89.37           H  
ATOM     57  HA  GLN E   6      15.619  16.024  21.683  1.00 84.79           H  
ATOM     58  HB3 GLN E   6      13.262  17.672  21.062  1.00 79.74           H  
ATOM     59  HB2 GLN E   6      14.558  17.986  22.182  1.00 79.74           H  
ATOM     60  HG3 GLN E   6      12.193  16.082  22.687  1.00 83.11           H  
ATOM     61  HG2 GLN E   6      12.431  17.714  23.340  1.00 83.11           H  
ATOM     62 HE22 GLN E   6      13.097  15.446  26.216  1.00 83.71           H  
ATOM     63 HE21 GLN E   6      11.927  16.149  25.215  1.00 83.71           H  
ATOM     64  N   ARG E   7      13.067  14.533  20.254  1.00 81.98           N  
ATOM     65  CA  ARG E   7      12.290  13.260  20.196  1.00 77.78           C  
ATOM     66  C   ARG E   7      13.200  12.049  19.739  1.00 77.90           C  
ATOM     67  O   ARG E   7      12.835  10.943  20.078  1.00 76.53           O  
ATOM     68  CB  ARG E   7      11.088  13.367  19.283  1.00 75.56           C  
ATOM     69  CG  ARG E   7      10.010  14.432  19.639  1.00 81.21           C  
ATOM     70  CD  ARG E   7       8.735  14.512  18.811  1.00 81.90           C  
ATOM     71  NE  ARG E   7       8.867  15.064  17.396  1.00 88.80           N  
ATOM     72  CZ  ARG E   7       8.367  16.176  16.828  1.00 92.74           C  
ATOM     73  NH1 ARG E   7       7.605  17.020  17.541  1.00 91.61           N  
ATOM     74  NH2 ARG E   7       8.632  16.370  15.530  1.00 88.72           N1+
ATOM     75  H   ARG E   7      12.746  15.292  19.671  1.00 81.98           H  
ATOM     76  HA  ARG E   7      12.008  12.989  21.214  1.00 77.78           H  
ATOM     77  HB3 ARG E   7      10.756  12.330  19.327  1.00 75.56           H  
ATOM     78  HB2 ARG E   7      11.527  13.405  18.286  1.00 75.56           H  
ATOM     79  HG3 ARG E   7      10.639  15.308  19.479  1.00 81.21           H  
ATOM     80  HG2 ARG E   7       9.783  14.372  20.703  1.00 81.21           H  
ATOM     81  HD3 ARG E   7       7.890  14.946  19.345  1.00 81.90           H  
ATOM     82  HD2 ARG E   7       8.473  13.495  18.521  1.00 81.90           H  
ATOM     83  HE  ARG E   7       9.561  14.514  16.910  1.00 88.80           H  
ATOM     84 HH12 ARG E   7       7.332  17.856  17.044  1.00 91.61           H  
ATOM     85 HH11 ARG E   7       7.271  16.946  18.492  1.00 91.61           H  
ATOM     86 HH22 ARG E   7       8.292  17.182  15.034  1.00 88.72           H  
ATOM     87 HH21 ARG E   7       9.132  15.671  14.999  1.00 88.72           H  
ATOM     88  N   VAL E   8      14.223  12.348  18.831  1.00 85.29           N  
ATOM     89  CA  VAL E   8      15.240  11.380  18.380  1.00 84.06           C  
ATOM     90  C   VAL E   8      16.152  10.931  19.495  1.00 74.09           C  
ATOM     91  O   VAL E   8      16.386   9.725  19.656  1.00 73.14           O  
ATOM     92  CB  VAL E   8      16.100  11.856  17.144  1.00 86.84           C  
ATOM     93  CG1 VAL E   8      17.215  10.898  16.718  1.00 75.61           C  
ATOM     94  CG2 VAL E   8      15.245  12.220  15.895  1.00 76.58           C  
ATOM     95  H   VAL E   8      14.201  13.244  18.364  1.00 85.29           H  
ATOM     96  HA  VAL E   8      14.728  10.457  18.106  1.00 84.06           H  
ATOM     97  HB  VAL E   8      16.628  12.766  17.430  1.00 86.84           H  
ATOM     98 HG11 VAL E   8      17.412  10.972  15.649  1.00 75.61           H  
ATOM     99 HG12 VAL E   8      18.114  11.010  17.323  1.00 75.61           H  
ATOM    100 HG13 VAL E   8      16.823   9.916  16.984  1.00 75.61           H  
ATOM    101 HG21 VAL E   8      14.350  12.772  16.178  1.00 76.58           H  
ATOM    102 HG22 VAL E   8      15.873  12.768  15.193  1.00 76.58           H  
ATOM    103 HG23 VAL E   8      15.031  11.310  15.334  1.00 76.58           H  
ATOM    104  N   ASN E   9      16.452  11.866  20.452  1.00 76.66           N  
ATOM    105  CA  ASN E   9      17.325  11.601  21.575  1.00 77.89           C  
ATOM    106  C   ASN E   9      16.629  10.677  22.653  1.00 74.96           C  
ATOM    107  O   ASN E   9      17.345   9.857  23.216  1.00 70.67           O  
ATOM    108  CB  ASN E   9      17.882  12.947  22.161  1.00 81.70           C  
ATOM    109  CG  ASN E   9      18.794  13.813  21.283  1.00 85.45           C  
ATOM    110  OD1 ASN E   9      19.367  13.409  20.263  1.00 78.03           O  
ATOM    111  ND2 ASN E   9      18.900  15.089  21.594  1.00 87.89           N  
ATOM    112  H   ASN E   9      16.109  12.810  20.341  1.00 76.66           H  
ATOM    113  HA  ASN E   9      18.167  11.109  21.088  1.00 77.89           H  
ATOM    114  HB3 ASN E   9      18.432  12.636  23.050  1.00 81.70           H  
ATOM    115  HB2 ASN E   9      17.016  13.544  22.447  1.00 81.70           H  
ATOM    116 HD22 ASN E   9      19.480  15.663  20.999  1.00 87.89           H  
ATOM    117 HD21 ASN E   9      18.405  15.618  22.297  1.00 87.89           H  
ATOM    118  N   ILE E  10      15.295  10.784  22.795  1.00 71.77           N  
ATOM    119  CA  ILE E  10      14.425   9.865  23.616  1.00 71.39           C  
ATOM    120  C   ILE E  10      14.359   8.494  22.925  1.00 65.36           C  
ATOM    121  O   ILE E  10      14.593   7.488  23.539  1.00 64.29           O  
ATOM    122  CB  ILE E  10      12.936  10.427  23.675  1.00 71.64           C  
ATOM    123  CG1 ILE E  10      12.788  11.889  24.167  1.00 67.12           C  
ATOM    124  CG2 ILE E  10      11.946   9.578  24.471  1.00 60.06           C  
ATOM    125  CD1 ILE E  10      11.511  12.658  23.898  1.00 70.56           C  
ATOM    126  H   ILE E  10      14.756  11.559  22.435  1.00 71.77           H  
ATOM    127  HA  ILE E  10      14.756   9.685  24.639  1.00 71.39           H  
ATOM    128  HB  ILE E  10      12.651  10.472  22.623  1.00 71.64           H  
ATOM    129 HG13 ILE E  10      13.593  12.432  23.671  1.00 67.12           H  
ATOM    130 HG12 ILE E  10      12.954  11.999  25.239  1.00 67.12           H  
ATOM    131 HG21 ILE E  10      10.904   9.732  24.190  1.00 60.06           H  
ATOM    132 HG22 ILE E  10      12.141   8.562  24.127  1.00 60.06           H  
ATOM    133 HG23 ILE E  10      12.151   9.484  25.538  1.00 60.06           H  
ATOM    134 HD11 ILE E  10      10.854  12.489  24.750  1.00 70.56           H  
ATOM    135 HD12 ILE E  10      11.568  13.743  23.819  1.00 70.56           H  
ATOM    136 HD13 ILE E  10      10.983  12.290  23.018  1.00 70.56           H  
ATOM    137  N   ALA E  11      14.113   8.459  21.594  1.00 66.05           N  
ATOM    138  CA  ALA E  11      14.008   7.246  20.756  1.00 68.54           C  
ATOM    139  C   ALA E  11      15.301   6.333  20.815  1.00 66.23           C  
ATOM    140  O   ALA E  11      15.292   5.161  21.097  1.00 66.48           O  
ATOM    141  CB  ALA E  11      13.635   7.633  19.331  1.00 61.99           C  
ATOM    142  H   ALA E  11      14.106   9.316  21.058  1.00 66.05           H  
ATOM    143  HA  ALA E  11      13.190   6.715  21.241  1.00 68.54           H  
ATOM    144  HB1 ALA E  11      12.844   8.378  19.241  1.00 61.99           H  
ATOM    145  HB2 ALA E  11      14.498   8.142  18.902  1.00 61.99           H  
ATOM    146  HB3 ALA E  11      13.440   6.785  18.675  1.00 61.99           H  
ATOM    147  N   THR E  12      16.449   7.070  20.789  1.00 69.52           N  
ATOM    148  CA  THR E  12      17.784   6.479  21.226  1.00 71.87           C  
ATOM    149  C   THR E  12      17.747   5.840  22.606  1.00 72.09           C  
ATOM    150  O   THR E  12      18.100   4.677  22.672  1.00 75.54           O  
ATOM    151  CB  THR E  12      18.963   7.500  21.256  1.00 72.01           C  
ATOM    152  OG1 THR E  12      18.864   8.184  20.082  1.00 71.57           O  
ATOM    153  CG2 THR E  12      20.215   6.722  21.408  1.00 69.13           C  
ATOM    154  H   THR E  12      16.362   8.071  20.691  1.00 69.52           H  
ATOM    155  HA  THR E  12      17.906   5.670  20.506  1.00 71.87           H  
ATOM    156  HB  THR E  12      18.828   8.179  22.099  1.00 72.01           H  
ATOM    157  HG1 THR E  12      18.035   8.665  20.023  1.00 71.57           H  
ATOM    158 HG21 THR E  12      20.430   6.504  22.454  1.00 69.13           H  
ATOM    159 HG22 THR E  12      20.278   5.834  20.778  1.00 69.13           H  
ATOM    160 HG23 THR E  12      21.050   7.363  21.124  1.00 69.13           H  
ATOM    161  N   LEU E  13      17.310   6.487  23.691  1.00 65.42           N  
ATOM    162  CA  LEU E  13      17.127   5.896  25.046  1.00 65.32           C  
ATOM    163  C   LEU E  13      16.234   4.693  25.127  1.00 62.85           C  
ATOM    164  O   LEU E  13      16.559   3.722  25.774  1.00 66.01           O  
ATOM    165  CB  LEU E  13      16.805   7.055  25.979  1.00 68.92           C  
ATOM    166  CG  LEU E  13      16.388   6.901  27.406  1.00 71.24           C  
ATOM    167  CD1 LEU E  13      14.984   6.162  27.655  1.00 70.40           C  
ATOM    168  CD2 LEU E  13      17.539   6.264  28.231  1.00 66.96           C  
ATOM    169  H   LEU E  13      16.820   7.352  23.515  1.00 65.42           H  
ATOM    170  HA  LEU E  13      18.026   5.477  25.499  1.00 65.32           H  
ATOM    171  HB3 LEU E  13      16.022   7.609  25.462  1.00 68.92           H  
ATOM    172  HB2 LEU E  13      17.577   7.816  25.861  1.00 68.92           H  
ATOM    173  HG  LEU E  13      16.284   7.934  27.738  1.00 71.24           H  
ATOM    174 HD11 LEU E  13      14.480   6.591  28.521  1.00 70.40           H  
ATOM    175 HD12 LEU E  13      14.279   6.345  26.844  1.00 70.40           H  
ATOM    176 HD13 LEU E  13      15.083   5.089  27.818  1.00 70.40           H  
ATOM    177 HD21 LEU E  13      18.339   6.921  28.571  1.00 66.96           H  
ATOM    178 HD22 LEU E  13      17.028   6.014  29.162  1.00 66.96           H  
ATOM    179 HD23 LEU E  13      18.003   5.367  27.821  1.00 66.96           H  
ATOM    180  N   LEU E  14      15.109   4.861  24.405  1.00 64.87           N  
ATOM    181  CA  LEU E  14      14.213   3.699  24.195  1.00 59.22           C  
ATOM    182  C   LEU E  14      14.811   2.490  23.341  1.00 64.14           C  
ATOM    183  O   LEU E  14      14.483   1.330  23.575  1.00 63.62           O  
ATOM    184  CB  LEU E  14      12.844   4.078  23.633  1.00 68.25           C  
ATOM    185  CG  LEU E  14      12.157   5.242  24.359  1.00 65.08           C  
ATOM    186  CD1 LEU E  14      10.915   5.667  23.697  1.00 51.17           C  
ATOM    187  CD2 LEU E  14      11.867   4.806  25.832  1.00 48.97           C  
ATOM    188  H   LEU E  14      14.886   5.760  24.000  1.00 64.87           H  
ATOM    189  HA  LEU E  14      13.962   3.218  25.140  1.00 59.22           H  
ATOM    190  HB3 LEU E  14      12.151   3.253  23.795  1.00 68.25           H  
ATOM    191  HB2 LEU E  14      12.882   4.339  22.575  1.00 68.25           H  
ATOM    192  HG  LEU E  14      12.737   6.162  24.422  1.00 65.08           H  
ATOM    193 HD11 LEU E  14      10.048   5.083  24.006  1.00 51.17           H  
ATOM    194 HD12 LEU E  14      10.655   6.677  24.014  1.00 51.17           H  
ATOM    195 HD13 LEU E  14      10.979   5.649  22.609  1.00 51.17           H  
ATOM    196 HD21 LEU E  14      11.240   3.927  25.682  1.00 48.97           H  
ATOM    197 HD22 LEU E  14      12.724   4.616  26.478  1.00 48.97           H  
ATOM    198 HD23 LEU E  14      11.252   5.468  26.442  1.00 48.97           H  
ATOM    199  N   THR E  15      15.710   2.807  22.358  1.00 70.54           N  
ATOM    200  CA  THR E  15      16.508   1.848  21.611  1.00 63.92           C  
ATOM    201  C   THR E  15      17.520   1.095  22.449  1.00 60.17           C  
ATOM    202  O   THR E  15      17.755  -0.124  22.274  1.00 55.31           O  
ATOM    203  CB  THR E  15      17.128   2.479  20.318  1.00 63.59           C  
ATOM    204  OG1 THR E  15      16.139   3.131  19.537  1.00 61.99           O  
ATOM    205  CG2 THR E  15      18.063   1.694  19.430  1.00 62.23           C  
ATOM    206  H   THR E  15      15.923   3.769  22.134  1.00 70.54           H  
ATOM    207  HA  THR E  15      15.788   1.106  21.266  1.00 63.92           H  
ATOM    208  HB  THR E  15      17.837   3.191  20.741  1.00 63.59           H  
ATOM    209  HG1 THR E  15      15.670   3.783  20.062  1.00 61.99           H  
ATOM    210 HG21 THR E  15      18.342   2.370  18.622  1.00 62.23           H  
ATOM    211 HG22 THR E  15      18.887   1.358  20.059  1.00 62.23           H  
ATOM    212 HG23 THR E  15      17.536   0.774  19.178  1.00 62.23           H  
ATOM    213  N   GLU E  16      18.384   1.797  23.252  1.00 60.42           N  
ATOM    214  CA  GLU E  16      19.503   1.241  24.002  1.00 64.91           C  
ATOM    215  C   GLU E  16      19.141   0.403  25.225  1.00 68.30           C  
ATOM    216  O   GLU E  16      19.954  -0.475  25.556  1.00 69.76           O  
ATOM    217  CB  GLU E  16      20.487   2.416  24.379  1.00 71.83           C  
ATOM    218  CG  GLU E  16      21.137   3.133  23.183  1.00 77.54           C  
ATOM    219  CD  GLU E  16      22.143   4.186  23.583  1.00 88.97           C  
ATOM    220  OE1 GLU E  16      22.344   4.465  24.792  1.00 89.03           O  
ATOM    221  OE2 GLU E  16      22.964   4.651  22.727  1.00 93.24           O1-
ATOM    222  H   GLU E  16      18.184   2.785  23.316  1.00 60.42           H  
ATOM    223  HA  GLU E  16      20.076   0.565  23.367  1.00 64.91           H  
ATOM    224  HB3 GLU E  16      21.280   2.087  25.049  1.00 71.83           H  
ATOM    225  HB2 GLU E  16      19.906   3.194  24.874  1.00 71.83           H  
ATOM    226  HG3 GLU E  16      20.389   3.690  22.619  1.00 77.54           H  
ATOM    227  HG2 GLU E  16      21.660   2.340  22.649  1.00 77.54           H  
ATOM    228  N   ASN E  17      17.904   0.608  25.734  1.00 60.27           N  
ATOM    229  CA  ASN E  17      17.495   0.026  26.943  1.00 56.64           C  
ATOM    230  C   ASN E  17      16.357  -1.035  26.558  1.00 52.52           C  
ATOM    231  O   ASN E  17      15.729  -1.415  27.528  1.00 58.30           O  
ATOM    232  CB  ASN E  17      16.902   1.079  27.968  1.00 65.85           C  
ATOM    233  CG  ASN E  17      17.948   2.163  28.394  1.00 72.50           C  
ATOM    234  OD1 ASN E  17      19.047   2.304  27.994  1.00 80.58           O  
ATOM    235  ND2 ASN E  17      17.415   3.079  29.230  1.00 66.63           N  
ATOM    236  H   ASN E  17      17.486   1.433  25.328  1.00 60.27           H  
ATOM    237  HA  ASN E  17      18.223  -0.577  27.486  1.00 56.64           H  
ATOM    238  HB3 ASN E  17      16.641   0.501  28.854  1.00 65.85           H  
ATOM    239  HB2 ASN E  17      15.981   1.537  27.607  1.00 65.85           H  
ATOM    240 HD22 ASN E  17      17.947   3.920  29.403  1.00 66.63           H  
ATOM    241 HD21 ASN E  17      16.529   2.969  29.702  1.00 66.63           H  
ATOM    242  N   LYS E  18      16.106  -1.345  25.305  1.00 49.07           N  
ATOM    243  CA  LYS E  18      14.871  -2.039  24.936  1.00 48.61           C  
ATOM    244  C   LYS E  18      14.712  -3.428  25.596  1.00 47.46           C  
ATOM    245  O   LYS E  18      13.634  -3.805  26.025  1.00 57.61           O  
ATOM    246  CB  LYS E  18      14.828  -2.109  23.418  1.00 50.41           C  
ATOM    247  CG  LYS E  18      15.879  -2.920  22.663  1.00 53.93           C  
ATOM    248  CD  LYS E  18      15.719  -2.800  21.111  1.00 46.99           C  
ATOM    249  CE  LYS E  18      16.394  -3.854  20.212  1.00 64.26           C  
ATOM    250  NZ  LYS E  18      17.887  -3.802  20.025  1.00 65.74           N1+
ATOM    251  H   LYS E  18      16.674  -1.066  24.518  1.00 49.07           H  
ATOM    252  HA  LYS E  18      14.070  -1.469  25.407  1.00 48.61           H  
ATOM    253  HB3 LYS E  18      14.880  -1.124  22.956  1.00 50.41           H  
ATOM    254  HB2 LYS E  18      13.836  -2.459  23.131  1.00 50.41           H  
ATOM    255  HG3 LYS E  18      15.752  -3.941  23.024  1.00 53.93           H  
ATOM    256  HG2 LYS E  18      16.887  -2.611  22.937  1.00 53.93           H  
ATOM    257  HD3 LYS E  18      16.046  -1.810  20.792  1.00 46.99           H  
ATOM    258  HD2 LYS E  18      14.692  -2.722  20.756  1.00 46.99           H  
ATOM    259  HE3 LYS E  18      15.972  -3.808  19.207  1.00 64.26           H  
ATOM    260  HE2 LYS E  18      16.154  -4.826  20.642  1.00 64.26           H  
ATOM    261  HZ1 LYS E  18      18.292  -2.879  19.962  1.00 65.74           H  
ATOM    262  HZ2 LYS E  18      18.346  -4.383  20.712  1.00 65.74           H  
ATOM    263  HZ3 LYS E  18      18.132  -4.290  19.175  1.00 65.74           H  
ATOM    264  N   LYS E  19      15.889  -4.162  25.658  1.00 47.18           N  
ATOM    265  CA  LYS E  19      16.070  -5.500  26.157  1.00 52.91           C  
ATOM    266  C   LYS E  19      15.872  -5.396  27.669  1.00 51.91           C  
ATOM    267  O   LYS E  19      15.051  -6.212  28.148  1.00 51.65           O  
ATOM    268  CB  LYS E  19      17.426  -6.087  25.814  1.00 53.37           C  
ATOM    269  CG  LYS E  19      17.661  -6.377  24.383  1.00 52.67           C  
ATOM    270  CD  LYS E  19      19.101  -6.919  24.111  1.00 61.72           C  
ATOM    271  CE  LYS E  19      19.370  -7.168  22.586  1.00 61.43           C  
ATOM    272  NZ  LYS E  19      20.687  -7.598  22.145  1.00 61.56           N1+
ATOM    273  H   LYS E  19      16.730  -3.782  25.249  1.00 47.18           H  
ATOM    274  HA  LYS E  19      15.305  -6.198  25.816  1.00 52.91           H  
ATOM    275  HB3 LYS E  19      17.456  -6.942  26.489  1.00 53.37           H  
ATOM    276  HB2 LYS E  19      18.279  -5.506  26.166  1.00 53.37           H  
ATOM    277  HG3 LYS E  19      17.612  -5.450  23.811  1.00 52.67           H  
ATOM    278  HG2 LYS E  19      16.872  -6.955  23.904  1.00 52.67           H  
ATOM    279  HD3 LYS E  19      19.190  -7.839  24.688  1.00 61.72           H  
ATOM    280  HD2 LYS E  19      19.803  -6.267  24.631  1.00 61.72           H  
ATOM    281  HE3 LYS E  19      19.301  -6.213  22.064  1.00 61.43           H  
ATOM    282  HE2 LYS E  19      18.730  -7.950  22.178  1.00 61.43           H  
ATOM    283  HZ1 LYS E  19      20.634  -7.569  21.137  1.00 61.56           H  
ATOM    284  HZ2 LYS E  19      21.385  -6.911  22.389  1.00 61.56           H  
ATOM    285  HZ3 LYS E  19      21.057  -8.497  22.421  1.00 61.56           H  
ATOM    286  N   LYS E  20      16.553  -4.433  28.325  1.00 51.19           N  
ATOM    287  CA  LYS E  20      16.322  -3.988  29.701  1.00 53.20           C  
ATOM    288  C   LYS E  20      14.836  -3.589  30.100  1.00 54.55           C  
ATOM    289  O   LYS E  20      14.401  -4.025  31.130  1.00 55.33           O  
ATOM    290  CB  LYS E  20      17.387  -2.936  30.181  1.00  0.00           C  
ATOM    291  CG  LYS E  20      17.179  -2.217  31.524  1.00  0.00           C  
ATOM    292  CD  LYS E  20      18.229  -1.200  31.960  1.00  0.00           C  
ATOM    293  CE  LYS E  20      18.167  -0.703  33.440  1.00  0.00           C  
ATOM    294  NZ  LYS E  20      19.296   0.174  33.802  1.00  0.00           N1+
ATOM    295  H   LYS E  20      17.320  -3.959  27.870  1.00 51.19           H  
ATOM    296  HA  LYS E  20      16.630  -4.863  30.275  1.00 53.20           H  
ATOM    297  HB3 LYS E  20      17.515  -2.153  29.434  1.00  0.00           H  
ATOM    298  HB2 LYS E  20      18.323  -3.465  30.365  1.00  0.00           H  
ATOM    299  HG3 LYS E  20      17.242  -3.040  32.235  1.00  0.00           H  
ATOM    300  HG2 LYS E  20      16.180  -1.787  31.597  1.00  0.00           H  
ATOM    301  HD3 LYS E  20      18.166  -0.364  31.263  1.00  0.00           H  
ATOM    302  HD2 LYS E  20      19.186  -1.664  31.725  1.00  0.00           H  
ATOM    303  HE3 LYS E  20      18.116  -1.563  34.109  1.00  0.00           H  
ATOM    304  HE2 LYS E  20      17.214  -0.239  33.694  1.00  0.00           H  
ATOM    305  HZ1 LYS E  20      19.332   0.915  33.117  1.00  0.00           H  
ATOM    306  HZ2 LYS E  20      19.181   0.473  34.760  1.00  0.00           H  
ATOM    307  HZ3 LYS E  20      20.108  -0.420  33.713  1.00  0.00           H  
ATOM    308  N   ILE E  21      14.098  -2.865  29.221  1.00 54.81           N  
ATOM    309  CA  ILE E  21      12.621  -2.623  29.460  1.00 49.44           C  
ATOM    310  C   ILE E  21      11.740  -3.867  29.309  1.00 50.36           C  
ATOM    311  O   ILE E  21      10.819  -4.055  30.060  1.00 47.76           O  
ATOM    312  CB  ILE E  21      12.107  -1.569  28.408  1.00 45.26           C  
ATOM    313  CG1 ILE E  21      12.696  -0.163  28.700  1.00 53.51           C  
ATOM    314  CG2 ILE E  21      10.554  -1.419  28.329  1.00 45.56           C  
ATOM    315  CD1 ILE E  21      12.320   0.923  27.720  1.00 46.63           C  
ATOM    316  H   ILE E  21      14.454  -2.481  28.357  1.00 54.81           H  
ATOM    317  HA  ILE E  21      12.448  -2.390  30.511  1.00 49.44           H  
ATOM    318  HB  ILE E  21      12.357  -1.811  27.375  1.00 45.26           H  
ATOM    319 HG13 ILE E  21      13.770  -0.163  28.889  1.00 53.51           H  
ATOM    320 HG12 ILE E  21      12.322   0.220  29.649  1.00 53.51           H  
ATOM    321 HG21 ILE E  21       9.974  -2.212  27.856  1.00 45.56           H  
ATOM    322 HG22 ILE E  21      10.077  -1.279  29.299  1.00 45.56           H  
ATOM    323 HG23 ILE E  21      10.292  -0.466  27.869  1.00 45.56           H  
ATOM    324 HD11 ILE E  21      11.373   1.393  27.983  1.00 46.63           H  
ATOM    325 HD12 ILE E  21      13.023   1.756  27.696  1.00 46.63           H  
ATOM    326 HD13 ILE E  21      12.170   0.568  26.700  1.00 46.63           H  
ATOM    327  N   VAL E  22      12.020  -4.653  28.210  1.00 49.38           N  
ATOM    328  CA  VAL E  22      11.189  -5.781  27.881  1.00 43.75           C  
ATOM    329  C   VAL E  22      11.372  -6.933  28.883  1.00 45.72           C  
ATOM    330  O   VAL E  22      10.434  -7.656  29.176  1.00 49.35           O  
ATOM    331  CB  VAL E  22      11.419  -6.296  26.453  1.00 34.97           C  
ATOM    332  CG1 VAL E  22      10.906  -7.703  25.989  1.00 34.13           C  
ATOM    333  CG2 VAL E  22      10.943  -5.319  25.390  1.00 37.11           C  
ATOM    334  H   VAL E  22      12.684  -4.368  27.505  1.00 49.38           H  
ATOM    335  HA  VAL E  22      10.147  -5.464  27.922  1.00 43.75           H  
ATOM    336  HB  VAL E  22      12.506  -6.287  26.368  1.00 34.97           H  
ATOM    337 HG11 VAL E  22      10.703  -7.882  24.933  1.00 34.13           H  
ATOM    338 HG12 VAL E  22      11.506  -8.525  26.380  1.00 34.13           H  
ATOM    339 HG13 VAL E  22       9.876  -7.946  26.247  1.00 34.13           H  
ATOM    340 HG21 VAL E  22      11.142  -4.297  25.712  1.00 37.11           H  
ATOM    341 HG22 VAL E  22      11.510  -5.481  24.473  1.00 37.11           H  
ATOM    342 HG23 VAL E  22       9.918  -5.505  25.067  1.00 37.11           H  
ATOM    343  N   ASP E  23      12.588  -7.008  29.412  1.00 46.78           N  
ATOM    344  CA  ASP E  23      12.866  -7.962  30.546  1.00 50.00           C  
ATOM    345  C   ASP E  23      12.084  -7.440  31.805  1.00 50.67           C  
ATOM    346  O   ASP E  23      11.390  -8.269  32.421  1.00 43.33           O  
ATOM    347  CB  ASP E  23      14.376  -8.142  30.928  1.00 42.54           C  
ATOM    348  CG  ASP E  23      15.236  -9.063  30.043  1.00 66.10           C  
ATOM    349  OD1 ASP E  23      16.383  -9.406  30.435  1.00 69.22           O  
ATOM    350  OD2 ASP E  23      14.745  -9.651  29.115  1.00 70.81           O1-
ATOM    351  H   ASP E  23      13.290  -6.314  29.196  1.00 46.78           H  
ATOM    352  HA  ASP E  23      12.448  -8.924  30.248  1.00 50.00           H  
ATOM    353  HB3 ASP E  23      14.526  -8.472  31.956  1.00 42.54           H  
ATOM    354  HB2 ASP E  23      14.820  -7.147  30.909  1.00 42.54           H  
ATOM    355  N   LYS E  24      12.162  -6.120  32.060  1.00 48.93           N  
ATOM    356  CA  LYS E  24      11.476  -5.488  33.253  1.00 45.05           C  
ATOM    357  C   LYS E  24       9.908  -5.613  33.152  1.00 49.63           C  
ATOM    358  O   LYS E  24       9.264  -5.929  34.137  1.00 43.19           O  
ATOM    359  CB  LYS E  24      12.029  -4.047  33.530  1.00  0.00           C  
ATOM    360  CG  LYS E  24      11.183  -3.404  34.693  1.00  0.00           C  
ATOM    361  CD  LYS E  24      11.874  -2.199  35.494  1.00  0.00           C  
ATOM    362  CE  LYS E  24      11.045  -1.388  36.510  1.00  0.00           C  
ATOM    363  NZ  LYS E  24      10.345  -2.269  37.460  1.00  0.00           N1+
ATOM    364  H   LYS E  24      12.776  -5.518  31.531  1.00 48.93           H  
ATOM    365  HA  LYS E  24      11.751  -5.998  34.177  1.00 45.05           H  
ATOM    366  HB3 LYS E  24      12.031  -3.309  32.728  1.00  0.00           H  
ATOM    367  HB2 LYS E  24      13.080  -4.205  33.774  1.00  0.00           H  
ATOM    368  HG3 LYS E  24      11.047  -4.103  35.518  1.00  0.00           H  
ATOM    369  HG2 LYS E  24      10.182  -3.148  34.346  1.00  0.00           H  
ATOM    370  HD3 LYS E  24      12.429  -1.642  34.739  1.00  0.00           H  
ATOM    371  HD2 LYS E  24      12.767  -2.561  36.004  1.00  0.00           H  
ATOM    372  HE3 LYS E  24      10.244  -0.832  36.023  1.00  0.00           H  
ATOM    373  HE2 LYS E  24      11.725  -0.665  36.960  1.00  0.00           H  
ATOM    374  HZ1 LYS E  24       9.837  -1.734  38.150  1.00  0.00           H  
ATOM    375  HZ2 LYS E  24       9.706  -2.864  36.953  1.00  0.00           H  
ATOM    376  HZ3 LYS E  24      10.936  -2.915  37.965  1.00  0.00           H  
ATOM    377  N   ALA E  25       9.319  -5.195  32.004  1.00 44.07           N  
ATOM    378  CA  ALA E  25       7.868  -4.939  31.862  1.00 39.95           C  
ATOM    379  C   ALA E  25       7.025  -6.241  31.869  1.00 45.90           C  
ATOM    380  O   ALA E  25       5.921  -6.236  32.442  1.00 47.99           O  
ATOM    381  CB  ALA E  25       7.544  -4.229  30.532  1.00 36.34           C  
ATOM    382  H   ALA E  25       9.825  -4.964  31.161  1.00 44.07           H  
ATOM    383  HA  ALA E  25       7.500  -4.378  32.721  1.00 39.95           H  
ATOM    384  HB1 ALA E  25       8.161  -3.420  30.141  1.00 36.34           H  
ATOM    385  HB2 ALA E  25       7.619  -5.002  29.766  1.00 36.34           H  
ATOM    386  HB3 ALA E  25       6.520  -3.856  30.538  1.00 36.34           H  
ATOM    387  N   SER E  26       7.586  -7.339  31.354  1.00 39.51           N  
ATOM    388  CA  SER E  26       7.099  -8.743  31.368  1.00 44.10           C  
ATOM    389  C   SER E  26       7.063  -9.294  32.815  1.00 48.37           C  
ATOM    390  O   SER E  26       6.061  -9.737  33.352  1.00 48.96           O  
ATOM    391  CB  SER E  26       7.892  -9.676  30.463  1.00 51.82           C  
ATOM    392  OG  SER E  26       9.291  -9.870  30.779  1.00 60.13           O  
ATOM    393  H   SER E  26       8.473  -7.114  30.927  1.00 39.51           H  
ATOM    394  HA  SER E  26       6.055  -8.706  31.059  1.00 44.10           H  
ATOM    395  HB3 SER E  26       7.829  -9.452  29.398  1.00 51.82           H  
ATOM    396  HB2 SER E  26       7.495 -10.691  30.456  1.00 51.82           H  
ATOM    397  HG  SER E  26       9.789  -9.084  30.542  1.00 60.13           H  
ATOM    398  N   GLN E  27       8.234  -9.176  33.438  1.00 54.77           N  
ATOM    399  CA  GLN E  27       8.402  -9.558  34.864  1.00 52.14           C  
ATOM    400  C   GLN E  27       7.569  -8.695  35.797  1.00 49.22           C  
ATOM    401  O   GLN E  27       6.998  -9.289  36.711  1.00 46.81           O  
ATOM    402  CB  GLN E  27       9.917  -9.493  35.303  1.00 52.63           C  
ATOM    403  CG  GLN E  27      10.857 -10.570  34.718  1.00 59.19           C  
ATOM    404  CD  GLN E  27      10.641 -12.035  35.116  1.00 69.99           C  
ATOM    405  OE1 GLN E  27       9.613 -12.471  35.572  1.00 74.31           O  
ATOM    406  NE2 GLN E  27      11.689 -12.873  35.009  1.00 71.57           N  
ATOM    407  H   GLN E  27       9.054  -8.933  32.901  1.00 54.77           H  
ATOM    408  HA  GLN E  27       7.887 -10.509  35.001  1.00 52.14           H  
ATOM    409  HB3 GLN E  27       9.983  -9.573  36.388  1.00 52.63           H  
ATOM    410  HB2 GLN E  27      10.362  -8.513  35.133  1.00 52.63           H  
ATOM    411  HG3 GLN E  27      11.886 -10.286  34.935  1.00 59.19           H  
ATOM    412  HG2 GLN E  27      10.714 -10.439  33.646  1.00 59.19           H  
ATOM    413 HE22 GLN E  27      11.601 -13.825  35.334  1.00 71.57           H  
ATOM    414 HE21 GLN E  27      12.564 -12.437  34.756  1.00 71.57           H  
ATOM    415  N   ASP E  28       7.443  -7.411  35.616  1.00 51.25           N  
ATOM    416  CA  ASP E  28       6.535  -6.510  36.351  1.00 49.05           C  
ATOM    417  C   ASP E  28       5.086  -6.943  36.384  1.00 49.72           C  
ATOM    418  O   ASP E  28       4.472  -7.003  37.417  1.00 46.68           O  
ATOM    419  CB  ASP E  28       6.506  -5.059  35.860  1.00 49.34           C  
ATOM    420  CG  ASP E  28       7.683  -4.256  36.380  1.00 65.11           C  
ATOM    421  OD1 ASP E  28       7.986  -3.081  35.983  1.00 73.10           O  
ATOM    422  OD2 ASP E  28       8.393  -4.639  37.374  1.00 63.87           O1-
ATOM    423  H   ASP E  28       8.004  -6.941  34.919  1.00 51.25           H  
ATOM    424  HA  ASP E  28       6.635  -6.512  37.437  1.00 49.05           H  
ATOM    425  HB3 ASP E  28       5.607  -4.591  36.260  1.00 49.34           H  
ATOM    426  HB2 ASP E  28       6.467  -5.078  34.771  1.00 49.34           H  
ATOM    427  N   LEU E  29       4.541  -7.342  35.164  1.00 49.09           N  
ATOM    428  CA  LEU E  29       3.103  -7.740  35.003  1.00 46.74           C  
ATOM    429  C   LEU E  29       2.775  -9.012  35.784  1.00 51.76           C  
ATOM    430  O   LEU E  29       1.730  -9.042  36.457  1.00 48.95           O  
ATOM    431  CB  LEU E  29       2.691  -7.760  33.497  1.00 46.94           C  
ATOM    432  CG  LEU E  29       1.241  -8.233  33.251  1.00 46.80           C  
ATOM    433  CD1 LEU E  29       0.192  -7.304  34.012  1.00 46.06           C  
ATOM    434  CD2 LEU E  29       0.897  -8.362  31.770  1.00 48.59           C  
ATOM    435  H   LEU E  29       5.162  -7.255  34.372  1.00 49.09           H  
ATOM    436  HA  LEU E  29       2.496  -6.955  35.454  1.00 46.74           H  
ATOM    437  HB3 LEU E  29       3.291  -8.487  32.949  1.00 46.94           H  
ATOM    438  HB2 LEU E  29       3.039  -6.836  33.033  1.00 46.94           H  
ATOM    439  HG  LEU E  29       1.293  -9.264  33.602  1.00 46.80           H  
ATOM    440 HD11 LEU E  29      -0.784  -7.787  33.978  1.00 46.06           H  
ATOM    441 HD12 LEU E  29       0.391  -7.154  35.074  1.00 46.06           H  
ATOM    442 HD13 LEU E  29       0.151  -6.305  33.579  1.00 46.06           H  
ATOM    443 HD21 LEU E  29      -0.182  -8.499  31.696  1.00 48.59           H  
ATOM    444 HD22 LEU E  29       1.119  -7.393  31.321  1.00 48.59           H  
ATOM    445 HD23 LEU E  29       1.568  -9.114  31.356  1.00 48.59           H  
ATOM    446  N   TRP E  30       3.605 -10.029  35.639  1.00 52.67           N  
ATOM    447  CA  TRP E  30       3.509 -11.375  36.349  1.00 43.88           C  
ATOM    448  C   TRP E  30       3.828 -11.227  37.883  1.00 50.85           C  
ATOM    449  O   TRP E  30       3.531 -12.187  38.632  1.00 58.00           O  
ATOM    450  CB  TRP E  30       4.440 -12.341  35.593  1.00 51.72           C  
ATOM    451  CG  TRP E  30       4.336 -12.388  34.103  1.00 52.60           C  
ATOM    452  CD1 TRP E  30       3.299 -11.938  33.361  1.00 52.31           C  
ATOM    453  CD2 TRP E  30       5.382 -12.673  33.121  1.00 53.40           C  
ATOM    454  NE1 TRP E  30       3.534 -11.940  32.064  1.00 55.13           N  
ATOM    455  CE2 TRP E  30       4.842 -12.378  31.841  1.00 53.09           C  
ATOM    456  CE3 TRP E  30       6.660 -13.178  33.166  1.00 54.35           C  
ATOM    457  CZ2 TRP E  30       5.584 -12.552  30.657  1.00 49.95           C  
ATOM    458  CZ3 TRP E  30       7.330 -13.487  31.982  1.00 55.67           C  
ATOM    459  CH2 TRP E  30       6.843 -13.125  30.728  1.00 55.86           C  
ATOM    460  H   TRP E  30       4.366 -10.057  34.976  1.00 52.67           H  
ATOM    461  HA  TRP E  30       2.475 -11.681  36.188  1.00 43.88           H  
ATOM    462  HB3 TRP E  30       4.259 -13.384  35.855  1.00 51.72           H  
ATOM    463  HB2 TRP E  30       5.439 -12.052  35.919  1.00 51.72           H  
ATOM    464  HD1 TRP E  30       2.380 -11.663  33.858  1.00 52.31           H  
ATOM    465  HE1 TRP E  30       2.869 -11.609  31.380  1.00 55.13           H  
ATOM    466  HE3 TRP E  30       7.069 -13.409  34.139  1.00 54.35           H  
ATOM    467  HZ2 TRP E  30       5.193 -12.312  29.679  1.00 49.95           H  
ATOM    468  HZ3 TRP E  30       8.318 -13.922  32.008  1.00 55.67           H  
ATOM    469  HH2 TRP E  30       7.460 -13.398  29.885  1.00 55.86           H  
ATOM    470  N   ARG E  31       4.346 -10.109  38.324  1.00 53.11           N  
ATOM    471  CA  ARG E  31       4.578  -9.832  39.727  1.00 50.32           C  
ATOM    472  C   ARG E  31       3.457  -8.998  40.354  1.00 49.94           C  
ATOM    473  O   ARG E  31       3.314  -9.057  41.551  1.00 53.64           O  
ATOM    474  CB  ARG E  31       5.919  -9.062  39.989  1.00 46.26           C  
ATOM    475  CG  ARG E  31       7.165  -9.968  39.875  1.00 58.78           C  
ATOM    476  CD  ARG E  31       8.547  -9.225  40.258  1.00 63.51           C  
ATOM    477  NE  ARG E  31       8.989  -8.124  39.419  1.00 59.87           N  
ATOM    478  CZ  ARG E  31      10.114  -8.073  38.610  1.00 66.73           C  
ATOM    479  NH1 ARG E  31      10.318  -7.014  37.829  1.00 72.35           N  
ATOM    480  NH2 ARG E  31      10.990  -9.090  38.537  1.00 51.84           N1+
ATOM    481  H   ARG E  31       4.535  -9.355  37.679  1.00 53.11           H  
ATOM    482  HA  ARG E  31       4.566 -10.736  40.334  1.00 50.32           H  
ATOM    483  HB3 ARG E  31       5.884  -8.702  41.017  1.00 46.26           H  
ATOM    484  HB2 ARG E  31       6.033  -8.222  39.303  1.00 46.26           H  
ATOM    485  HG3 ARG E  31       7.203 -10.399  38.875  1.00 58.78           H  
ATOM    486  HG2 ARG E  31       7.061 -10.842  40.519  1.00 58.78           H  
ATOM    487  HD3 ARG E  31       9.387  -9.861  40.537  1.00 63.51           H  
ATOM    488  HD2 ARG E  31       8.268  -8.819  41.230  1.00 63.51           H  
ATOM    489  HE  ARG E  31       8.385  -7.327  39.561  1.00 59.87           H  
ATOM    490 HH12 ARG E  31      11.019  -6.967  37.103  1.00 72.35           H  
ATOM    491 HH11 ARG E  31       9.780  -6.192  37.593  1.00 72.35           H  
ATOM    492 HH22 ARG E  31      11.863  -8.963  38.046  1.00 51.84           H  
ATOM    493 HH21 ARG E  31      10.765  -9.990  38.936  1.00 51.84           H  
ATOM    494  N   ARG E  32       2.693  -8.301  39.511  1.00 49.90           N  
ATOM    495  CA  ARG E  32       1.502  -7.548  40.002  1.00 50.28           C  
ATOM    496  C   ARG E  32       0.327  -8.528  39.936  1.00 55.36           C  
ATOM    497  O   ARG E  32      -0.504  -8.605  40.843  1.00 64.88           O  
ATOM    498  CB  ARG E  32       1.370  -6.205  39.234  1.00 56.91           C  
ATOM    499  CG  ARG E  32       2.484  -5.131  39.490  1.00 55.45           C  
ATOM    500  CD  ARG E  32       2.733  -4.109  38.366  1.00 57.76           C  
ATOM    501  NE  ARG E  32       1.545  -3.395  38.107  1.00 62.86           N  
ATOM    502  CZ  ARG E  32       1.377  -2.027  37.923  1.00 68.44           C  
ATOM    503  NH1 ARG E  32       0.188  -1.481  37.685  1.00 66.17           N  
ATOM    504  NH2 ARG E  32       2.473  -1.246  37.800  1.00 63.39           N1+
ATOM    505  H   ARG E  32       3.014  -8.233  38.556  1.00 49.90           H  
ATOM    506  HA  ARG E  32       1.463  -7.440  41.086  1.00 50.28           H  
ATOM    507  HB3 ARG E  32       0.335  -5.932  39.439  1.00 56.91           H  
ATOM    508  HB2 ARG E  32       1.348  -6.375  38.158  1.00 56.91           H  
ATOM    509  HG3 ARG E  32       3.383  -5.741  39.401  1.00 55.45           H  
ATOM    510  HG2 ARG E  32       2.398  -4.653  40.466  1.00 55.45           H  
ATOM    511  HD3 ARG E  32       3.303  -4.381  37.477  1.00 57.76           H  
ATOM    512  HD2 ARG E  32       3.451  -3.522  38.940  1.00 57.76           H  
ATOM    513  HE  ARG E  32       0.747  -3.953  37.840  1.00 62.86           H  
ATOM    514 HH12 ARG E  32       0.160  -0.477  37.581  1.00 66.17           H  
ATOM    515 HH11 ARG E  32      -0.661  -1.991  37.881  1.00 66.17           H  
ATOM    516 HH22 ARG E  32       2.538  -0.241  37.865  1.00 63.39           H  
ATOM    517 HH21 ARG E  32       3.386  -1.679  37.816  1.00 63.39           H  
ATOM    518  N   HIS E  33       0.336  -9.491  38.905  1.00 53.37           N  
ATOM    519  CA  HIS E  33      -0.662 -10.562  38.712  1.00 54.82           C  
ATOM    520  C   HIS E  33       0.030 -11.886  38.387  1.00 52.64           C  
ATOM    521  O   HIS E  33       0.084 -12.319  37.205  1.00 48.72           O  
ATOM    522  CB  HIS E  33      -1.640 -10.103  37.530  1.00 58.72           C  
ATOM    523  CG  HIS E  33      -2.442  -8.928  37.924  1.00 59.89           C  
ATOM    524  ND1 HIS E  33      -3.637  -9.223  38.599  1.00 59.91           N1+
ATOM    525  CD2 HIS E  33      -2.335  -7.578  37.777  1.00 53.32           C  
ATOM    526  CE1 HIS E  33      -4.186  -8.006  38.852  1.00 63.55           C  
ATOM    527  NE2 HIS E  33      -3.484  -7.019  38.387  1.00 57.88           N  
ATOM    528  H   HIS E  33       1.004  -9.508  38.147  1.00 53.37           H  
ATOM    529  HA  HIS E  33      -1.339 -10.613  39.564  1.00 54.82           H  
ATOM    530  HB3 HIS E  33      -2.248 -10.943  37.193  1.00 58.72           H  
ATOM    531  HB2 HIS E  33      -1.121  -9.749  36.640  1.00 58.72           H  
ATOM    532  HD1 HIS E  33      -3.974 -10.163  38.750  1.00 59.91           H  
ATOM    533  HD2 HIS E  33      -1.622  -6.856  37.406  1.00 53.32           H  
ATOM    534  HE1 HIS E  33      -5.070  -7.769  39.426  1.00 63.55           H  
ATOM    535  HE2 HIS E  33      -3.639  -6.026  38.484  1.00 57.88           H  
ATOM    536  N   PRO E  34       0.490 -12.582  39.475  1.00 56.48           N  
ATOM    537  CA  PRO E  34       0.857 -14.013  39.357  1.00 52.96           C  
ATOM    538  C   PRO E  34      -0.262 -14.980  38.814  1.00 57.06           C  
ATOM    539  O   PRO E  34       0.148 -15.843  38.061  1.00 52.06           O  
ATOM    540  CB  PRO E  34       1.454 -14.469  40.719  1.00 54.23           C  
ATOM    541  CG  PRO E  34       0.643 -13.574  41.597  1.00 48.78           C  
ATOM    542  CD  PRO E  34       0.523 -12.224  40.826  1.00 50.15           C  
ATOM    543  HA  PRO E  34       1.679 -14.071  38.644  1.00 52.96           H  
ATOM    544  HB3 PRO E  34       2.506 -14.186  40.684  1.00 54.23           H  
ATOM    545  HB2 PRO E  34       1.244 -15.537  40.790  1.00 54.23           H  
ATOM    546  HG3 PRO E  34       1.072 -13.519  42.597  1.00 48.78           H  
ATOM    547  HG2 PRO E  34      -0.295 -14.117  41.710  1.00 48.78           H  
ATOM    548  HD2 PRO E  34      -0.367 -11.701  41.177  1.00 50.15           H  
ATOM    549  HD3 PRO E  34       1.435 -11.638  40.948  1.00 50.15           H  
ATOM    550  N   ASP E  35      -1.526 -14.608  38.985  1.00 61.87           N  
ATOM    551  CA  ASP E  35      -2.732 -14.990  38.246  1.00 57.69           C  
ATOM    552  C   ASP E  35      -2.470 -15.365  36.746  1.00 58.00           C  
ATOM    553  O   ASP E  35      -2.995 -16.389  36.248  1.00 63.53           O  
ATOM    554  CB  ASP E  35      -3.912 -13.999  38.232  1.00 70.74           C  
ATOM    555  CG  ASP E  35      -3.835 -12.848  39.249  1.00 81.80           C  
ATOM    556  OD1 ASP E  35      -4.703 -11.942  39.165  1.00 76.28           O  
ATOM    557  OD2 ASP E  35      -3.063 -12.749  40.226  1.00 93.69           O1-
ATOM    558  H   ASP E  35      -1.722 -13.870  39.645  1.00 61.87           H  
ATOM    559  HA  ASP E  35      -3.142 -15.949  38.562  1.00 57.69           H  
ATOM    560  HB3 ASP E  35      -4.815 -14.596  38.355  1.00 70.74           H  
ATOM    561  HB2 ASP E  35      -4.007 -13.494  37.270  1.00 70.74           H  
ATOM    562  N   LEU E  36      -1.754 -14.572  35.967  1.00 58.51           N  
ATOM    563  CA  LEU E  36      -1.563 -14.768  34.546  1.00 54.16           C  
ATOM    564  C   LEU E  36      -0.616 -15.907  34.026  1.00 47.33           C  
ATOM    565  O   LEU E  36      -0.833 -16.524  32.949  1.00 54.09           O  
ATOM    566  CB  LEU E  36      -1.130 -13.451  33.925  1.00 56.75           C  
ATOM    567  CG  LEU E  36      -1.990 -12.195  34.201  1.00 58.18           C  
ATOM    568  CD1 LEU E  36      -1.324 -10.886  33.863  1.00 49.12           C  
ATOM    569  CD2 LEU E  36      -3.467 -12.316  33.726  1.00 61.98           C  
ATOM    570  H   LEU E  36      -1.271 -13.785  36.377  1.00 58.51           H  
ATOM    571  HA  LEU E  36      -2.520 -15.047  34.105  1.00 54.16           H  
ATOM    572  HB3 LEU E  36      -1.160 -13.521  32.838  1.00 56.75           H  
ATOM    573  HB2 LEU E  36      -0.161 -13.087  34.266  1.00 56.75           H  
ATOM    574  HG  LEU E  36      -2.143 -12.165  35.280  1.00 58.18           H  
ATOM    575 HD11 LEU E  36      -2.044 -10.069  33.833  1.00 49.12           H  
ATOM    576 HD12 LEU E  36      -0.620 -10.680  34.670  1.00 49.12           H  
ATOM    577 HD13 LEU E  36      -0.676 -10.806  32.990  1.00 49.12           H  
ATOM    578 HD21 LEU E  36      -3.674 -13.249  33.203  1.00 61.98           H  
ATOM    579 HD22 LEU E  36      -4.110 -12.270  34.605  1.00 61.98           H  
ATOM    580 HD23 LEU E  36      -3.723 -11.431  33.142  1.00 61.98           H  
ATOM    581  N   ILE E  37       0.238 -16.265  34.988  1.00 49.42           N  
ATOM    582  CA  ILE E  37       1.146 -17.362  34.760  1.00 52.88           C  
ATOM    583  C   ILE E  37       0.832 -18.534  35.698  1.00 49.05           C  
ATOM    584  O   ILE E  37       1.667 -19.430  35.824  1.00 54.09           O  
ATOM    585  CB  ILE E  37       2.582 -16.833  34.968  1.00 48.22           C  
ATOM    586  CG1 ILE E  37       2.888 -16.104  36.317  1.00 48.43           C  
ATOM    587  CG2 ILE E  37       3.012 -15.913  33.775  1.00 48.69           C  
ATOM    588  CD1 ILE E  37       4.362 -16.276  36.574  1.00 51.21           C  
ATOM    589  H   ILE E  37       0.199 -15.828  35.898  1.00 49.42           H  
ATOM    590  HA  ILE E  37       1.120 -17.730  33.734  1.00 52.88           H  
ATOM    591  HB  ILE E  37       3.151 -17.758  34.871  1.00 48.22           H  
ATOM    592 HG13 ILE E  37       2.368 -16.552  37.164  1.00 48.43           H  
ATOM    593 HG12 ILE E  37       2.667 -15.037  36.337  1.00 48.43           H  
ATOM    594 HG21 ILE E  37       4.037 -15.544  33.809  1.00 48.69           H  
ATOM    595 HG22 ILE E  37       2.912 -16.416  32.813  1.00 48.69           H  
ATOM    596 HG23 ILE E  37       2.416 -15.012  33.633  1.00 48.69           H  
ATOM    597 HD11 ILE E  37       4.501 -17.352  36.682  1.00 51.21           H  
ATOM    598 HD12 ILE E  37       4.969 -15.799  35.806  1.00 51.21           H  
ATOM    599 HD13 ILE E  37       4.530 -15.881  37.576  1.00 51.21           H  
ATOM    600  N   ALA E  38      -0.207 -18.380  36.576  1.00 49.97           N  
ATOM    601  CA  ALA E  38      -0.636 -19.356  37.556  1.00 59.78           C  
ATOM    602  C   ALA E  38      -0.850 -20.718  37.024  1.00 53.80           C  
ATOM    603  O   ALA E  38      -0.916 -20.830  35.785  1.00 50.27           O  
ATOM    604  CB  ALA E  38      -1.979 -18.725  38.102  1.00 56.02           C  
ATOM    605  H   ALA E  38      -0.699 -17.498  36.556  1.00 49.97           H  
ATOM    606  HA  ALA E  38       0.198 -19.364  38.258  1.00 59.78           H  
ATOM    607  HB1 ALA E  38      -2.642 -18.566  37.252  1.00 56.02           H  
ATOM    608  HB2 ALA E  38      -2.691 -19.287  38.707  1.00 56.02           H  
ATOM    609  HB3 ALA E  38      -1.755 -17.846  38.707  1.00 56.02           H  
ATOM    610  N   PRO E  39      -1.040 -21.714  37.853  1.00 55.48           N  
ATOM    611  CA  PRO E  39      -1.642 -23.029  37.531  1.00 55.77           C  
ATOM    612  C   PRO E  39      -3.018 -22.979  36.820  1.00 60.98           C  
ATOM    613  O   PRO E  39      -4.042 -22.935  37.492  1.00 62.98           O  
ATOM    614  CB  PRO E  39      -1.672 -23.734  38.921  1.00 61.23           C  
ATOM    615  CG  PRO E  39      -0.643 -22.993  39.761  1.00 56.32           C  
ATOM    616  CD  PRO E  39      -0.834 -21.576  39.355  1.00 54.91           C  
ATOM    617  HA  PRO E  39      -0.945 -23.509  36.844  1.00 55.77           H  
ATOM    618  HB3 PRO E  39      -1.543 -24.803  38.754  1.00 61.23           H  
ATOM    619  HB2 PRO E  39      -2.642 -23.672  39.416  1.00 61.23           H  
ATOM    620  HG3 PRO E  39       0.379 -23.311  39.553  1.00 56.32           H  
ATOM    621  HG2 PRO E  39      -0.738 -23.222  40.823  1.00 56.32           H  
ATOM    622  HD2 PRO E  39      -1.607 -21.122  39.975  1.00 54.91           H  
ATOM    623  HD3 PRO E  39       0.101 -21.084  39.623  1.00 54.91           H  
ATOM    624  N   GLY E  40      -3.007 -22.941  35.508  1.00 58.00           N  
ATOM    625  CA  GLY E  40      -4.229 -22.760  34.705  1.00 49.00           C  
ATOM    626  C   GLY E  40      -4.054 -21.439  33.848  1.00 47.78           C  
ATOM    627  O   GLY E  40      -4.848 -21.288  32.954  1.00 57.10           O  
ATOM    628  H   GLY E  40      -2.114 -22.834  35.048  1.00 58.00           H  
ATOM    629  HA3 GLY E  40      -5.115 -22.657  35.332  1.00 49.00           H  
ATOM    630  HA2 GLY E  40      -4.267 -23.665  34.099  1.00 49.00           H  
ATOM    631  N   GLY E  41      -3.165 -20.483  34.258  1.00 45.07           N  
ATOM    632  CA  GLY E  41      -2.973 -19.113  33.643  1.00 44.28           C  
ATOM    633  C   GLY E  41      -2.633 -19.140  32.070  1.00 53.33           C  
ATOM    634  O   GLY E  41      -2.418 -20.195  31.470  1.00 56.73           O  
ATOM    635  H   GLY E  41      -2.368 -20.738  34.824  1.00 45.07           H  
ATOM    636  HA3 GLY E  41      -2.163 -18.649  34.206  1.00 44.28           H  
ATOM    637  HA2 GLY E  41      -3.841 -18.490  33.858  1.00 44.28           H  
ATOM    638  N   ILE E  42      -2.740 -17.953  31.435  1.00 54.58           N  
ATOM    639  CA  ILE E  42      -2.583 -17.667  30.073  1.00 50.01           C  
ATOM    640  C   ILE E  42      -1.167 -18.025  29.525  1.00 55.00           C  
ATOM    641  O   ILE E  42      -0.977 -18.310  28.297  1.00 61.68           O  
ATOM    642  CB  ILE E  42      -2.982 -16.215  29.735  1.00 50.75           C  
ATOM    643  CG1 ILE E  42      -2.063 -14.988  30.281  1.00 55.71           C  
ATOM    644  CG2 ILE E  42      -4.398 -15.865  30.253  1.00 57.98           C  
ATOM    645  CD1 ILE E  42      -2.319 -13.647  29.564  1.00 59.42           C  
ATOM    646  H   ILE E  42      -2.933 -17.128  31.985  1.00 54.58           H  
ATOM    647  HA  ILE E  42      -3.294 -18.304  29.546  1.00 50.01           H  
ATOM    648  HB  ILE E  42      -3.037 -16.171  28.647  1.00 50.75           H  
ATOM    649 HG13 ILE E  42      -1.003 -15.060  30.039  1.00 55.71           H  
ATOM    650 HG12 ILE E  42      -2.345 -14.981  31.334  1.00 55.71           H  
ATOM    651 HG21 ILE E  42      -4.892 -15.024  29.767  1.00 57.98           H  
ATOM    652 HG22 ILE E  42      -5.027 -16.715  29.988  1.00 57.98           H  
ATOM    653 HG23 ILE E  42      -4.440 -15.831  31.342  1.00 57.98           H  
ATOM    654 HD11 ILE E  42      -3.364 -13.384  29.403  1.00 59.42           H  
ATOM    655 HD12 ILE E  42      -1.975 -12.816  30.180  1.00 59.42           H  
ATOM    656 HD13 ILE E  42      -1.709 -13.614  28.661  1.00 59.42           H  
ATOM    657  N   ALA E  43      -0.200 -18.000  30.399  1.00 50.59           N  
ATOM    658  CA  ALA E  43       1.192 -18.319  30.064  1.00 54.03           C  
ATOM    659  C   ALA E  43       1.845 -19.106  31.290  1.00 53.28           C  
ATOM    660  O   ALA E  43       2.885 -18.668  31.781  1.00 51.09           O  
ATOM    661  CB  ALA E  43       1.871 -16.993  29.771  1.00 50.14           C  
ATOM    662  H   ALA E  43      -0.523 -17.821  31.339  1.00 50.59           H  
ATOM    663  HA  ALA E  43       1.367 -18.984  29.218  1.00 54.03           H  
ATOM    664  HB1 ALA E  43       1.496 -16.662  28.803  1.00 50.14           H  
ATOM    665  HB2 ALA E  43       1.616 -16.178  30.450  1.00 50.14           H  
ATOM    666  HB3 ALA E  43       2.959 -17.012  29.819  1.00 50.14           H  
ATOM    667  N   PHE E  44       1.139 -20.194  31.700  1.00 52.94           N  
ATOM    668  CA  PHE E  44       1.698 -21.222  32.660  1.00 53.74           C  
ATOM    669  C   PHE E  44       3.049 -21.819  32.226  1.00 61.62           C  
ATOM    670  O   PHE E  44       3.941 -22.033  33.074  1.00 64.72           O  
ATOM    671  CB  PHE E  44       0.463 -22.190  32.948  1.00 53.25           C  
ATOM    672  CG  PHE E  44       0.695 -23.452  33.714  1.00 51.81           C  
ATOM    673  CD1 PHE E  44       1.418 -23.275  34.934  1.00 49.43           C  
ATOM    674  CD2 PHE E  44       0.126 -24.737  33.379  1.00 50.93           C  
ATOM    675  CE1 PHE E  44       1.697 -24.449  35.596  1.00 51.33           C  
ATOM    676  CE2 PHE E  44       0.427 -25.899  34.069  1.00 51.69           C  
ATOM    677  CZ  PHE E  44       1.282 -25.727  35.199  1.00 45.99           C  
ATOM    678  H   PHE E  44       0.424 -20.561  31.087  1.00 52.94           H  
ATOM    679  HA  PHE E  44       1.891 -20.744  33.621  1.00 53.74           H  
ATOM    680  HB3 PHE E  44       0.050 -22.352  31.952  1.00 53.25           H  
ATOM    681  HB2 PHE E  44      -0.261 -21.663  33.570  1.00 53.25           H  
ATOM    682  HD1 PHE E  44       1.964 -22.447  35.361  1.00 49.43           H  
ATOM    683  HD2 PHE E  44      -0.529 -24.754  32.520  1.00 50.93           H  
ATOM    684  HE1 PHE E  44       2.273 -24.324  36.502  1.00 51.33           H  
ATOM    685  HE2 PHE E  44      -0.015 -26.840  33.775  1.00 51.69           H  
ATOM    686  HZ  PHE E  44       1.659 -26.608  35.696  1.00 45.99           H  
ATOM    687  N   SER E  45       3.175 -22.150  30.971  1.00 63.09           N  
ATOM    688  CA  SER E  45       4.385 -22.753  30.333  1.00 59.89           C  
ATOM    689  C   SER E  45       5.428 -21.761  29.872  1.00 66.16           C  
ATOM    690  O   SER E  45       5.046 -20.715  29.416  1.00 67.64           O  
ATOM    691  CB  SER E  45       3.779 -23.575  29.159  1.00 64.77           C  
ATOM    692  OG  SER E  45       4.278 -24.854  29.000  1.00 68.29           O  
ATOM    693  H   SER E  45       2.334 -22.250  30.421  1.00 63.09           H  
ATOM    694  HA  SER E  45       4.766 -23.557  30.964  1.00 59.89           H  
ATOM    695  HB3 SER E  45       3.867 -23.110  28.177  1.00 64.77           H  
ATOM    696  HB2 SER E  45       2.709 -23.708  29.319  1.00 64.77           H  
ATOM    697  HG  SER E  45       3.994 -25.369  29.759  1.00 68.29           H  
ATOM    698  N   GLN E  46       6.667 -22.208  30.040  1.00 67.85           N  
ATOM    699  CA  GLN E  46       7.859 -21.405  29.861  1.00 70.45           C  
ATOM    700  C   GLN E  46       8.047 -20.823  28.390  1.00 63.32           C  
ATOM    701  O   GLN E  46       8.233 -19.612  28.209  1.00 60.79           O  
ATOM    702  CB  GLN E  46       9.078 -22.270  30.271  1.00 84.59           C  
ATOM    703  CG  GLN E  46      10.408 -21.450  30.308  1.00 82.49           C  
ATOM    704  CD  GLN E  46      10.388 -20.220  31.227  1.00 90.39           C  
ATOM    705  OE1 GLN E  46       9.590 -20.152  32.158  1.00 86.78           O  
ATOM    706  NE2 GLN E  46      11.188 -19.247  30.898  1.00 98.63           N  
ATOM    707  H   GLN E  46       6.813 -23.036  30.600  1.00 67.85           H  
ATOM    708  HA  GLN E  46       7.688 -20.638  30.617  1.00 70.45           H  
ATOM    709  HB3 GLN E  46       9.139 -23.088  29.554  1.00 84.59           H  
ATOM    710  HB2 GLN E  46       8.870 -22.884  31.148  1.00 84.59           H  
ATOM    711  HG3 GLN E  46      11.011 -21.202  29.434  1.00 82.49           H  
ATOM    712  HG2 GLN E  46      11.153 -22.022  30.861  1.00 82.49           H  
ATOM    713 HE22 GLN E  46      11.131 -18.335  31.328  1.00 98.63           H  
ATOM    714 HE21 GLN E  46      11.803 -19.358  30.105  1.00 98.63           H  
ATOM    715  N   ARG E  47       7.665 -21.645  27.407  1.00 63.23           N  
ATOM    716  CA  ARG E  47       7.700 -21.234  25.996  1.00 64.71           C  
ATOM    717  C   ARG E  47       6.682 -20.204  25.597  1.00 65.02           C  
ATOM    718  O   ARG E  47       6.916 -19.337  24.795  1.00 67.63           O  
ATOM    719  CB  ARG E  47       7.889 -22.393  24.963  1.00 69.69           C  
ATOM    720  CG  ARG E  47       9.254 -23.115  25.050  1.00 70.87           C  
ATOM    721  CD  ARG E  47       9.437 -24.359  24.104  1.00 80.55           C  
ATOM    722  NE  ARG E  47       8.283 -25.216  24.065  1.00 90.84           N  
ATOM    723  CZ  ARG E  47       8.080 -26.187  23.247  1.00 91.66           C  
ATOM    724  NH1 ARG E  47       9.008 -26.627  22.449  1.00 90.82           N  
ATOM    725  NH2 ARG E  47       6.971 -26.891  23.322  1.00 95.04           N1+
ATOM    726  H   ARG E  47       7.300 -22.545  27.688  1.00 63.23           H  
ATOM    727  HA  ARG E  47       8.606 -20.634  25.911  1.00 64.71           H  
ATOM    728  HB3 ARG E  47       7.657 -22.085  23.943  1.00 69.69           H  
ATOM    729  HB2 ARG E  47       7.003 -22.999  25.151  1.00 69.69           H  
ATOM    730  HG3 ARG E  47       9.520 -23.366  26.077  1.00 70.87           H  
ATOM    731  HG2 ARG E  47      10.007 -22.363  24.814  1.00 70.87           H  
ATOM    732  HD3 ARG E  47      10.286 -24.975  24.400  1.00 80.55           H  
ATOM    733  HD2 ARG E  47       9.841 -24.065  23.135  1.00 80.55           H  
ATOM    734  HE  ARG E  47       7.703 -25.085  24.882  1.00 90.84           H  
ATOM    735 HH12 ARG E  47       8.731 -27.191  21.658  1.00 90.82           H  
ATOM    736 HH11 ARG E  47       9.966 -26.307  22.464  1.00 90.82           H  
ATOM    737 HH22 ARG E  47       6.953 -27.753  22.796  1.00 95.04           H  
ATOM    738 HH21 ARG E  47       6.166 -26.574  23.843  1.00 95.04           H  
ATOM    739  N   ASP E  48       5.488 -20.221  26.253  1.00 68.51           N  
ATOM    740  CA  ASP E  48       4.541 -19.120  26.094  1.00 70.38           C  
ATOM    741  C   ASP E  48       5.015 -17.719  26.690  1.00 61.20           C  
ATOM    742  O   ASP E  48       4.814 -16.666  26.051  1.00 59.76           O  
ATOM    743  CB  ASP E  48       3.104 -19.329  26.653  1.00 69.52           C  
ATOM    744  CG  ASP E  48       2.457 -20.704  26.258  1.00 77.31           C  
ATOM    745  OD1 ASP E  48       1.353 -20.982  26.735  1.00 79.09           O  
ATOM    746  OD2 ASP E  48       2.976 -21.444  25.399  1.00 75.34           O1-
ATOM    747  H   ASP E  48       5.375 -20.900  26.992  1.00 68.51           H  
ATOM    748  HA  ASP E  48       4.530 -19.069  25.005  1.00 70.38           H  
ATOM    749  HB3 ASP E  48       2.375 -18.627  26.250  1.00 69.52           H  
ATOM    750  HB2 ASP E  48       3.141 -19.159  27.729  1.00 69.52           H  
ATOM    751  N   ARG E  49       5.690 -17.658  27.848  1.00 54.40           N  
ATOM    752  CA  ARG E  49       6.188 -16.491  28.486  1.00 52.72           C  
ATOM    753  C   ARG E  49       7.265 -15.803  27.663  1.00 55.99           C  
ATOM    754  O   ARG E  49       7.330 -14.578  27.657  1.00 48.99           O  
ATOM    755  CB  ARG E  49       6.766 -16.728  29.881  1.00 51.78           C  
ATOM    756  CG  ARG E  49       5.729 -17.414  30.913  1.00 52.85           C  
ATOM    757  CD  ARG E  49       6.382 -17.798  32.273  1.00 62.46           C  
ATOM    758  NE  ARG E  49       5.552 -18.625  33.120  1.00 59.38           N  
ATOM    759  CZ  ARG E  49       5.689 -18.987  34.418  1.00 64.03           C  
ATOM    760  NH1 ARG E  49       6.760 -18.641  35.021  1.00 73.07           N  
ATOM    761  NH2 ARG E  49       4.827 -19.712  35.020  1.00 59.69           N1+
ATOM    762  H   ARG E  49       5.872 -18.494  28.385  1.00 54.40           H  
ATOM    763  HA  ARG E  49       5.344 -15.804  28.558  1.00 52.72           H  
ATOM    764  HB3 ARG E  49       7.257 -15.803  30.183  1.00 51.78           H  
ATOM    765  HB2 ARG E  49       7.659 -17.352  29.874  1.00 51.78           H  
ATOM    766  HG3 ARG E  49       5.108 -18.237  30.560  1.00 52.85           H  
ATOM    767  HG2 ARG E  49       4.931 -16.707  31.140  1.00 52.85           H  
ATOM    768  HD3 ARG E  49       6.275 -16.865  32.826  1.00 62.46           H  
ATOM    769  HD2 ARG E  49       7.440 -18.041  32.178  1.00 62.46           H  
ATOM    770  HE  ARG E  49       4.720 -18.877  32.607  1.00 59.38           H  
ATOM    771 HH12 ARG E  49       6.781 -19.068  35.936  1.00 73.07           H  
ATOM    772 HH11 ARG E  49       7.589 -18.138  34.737  1.00 73.07           H  
ATOM    773 HH22 ARG E  49       4.870 -19.954  36.000  1.00 59.69           H  
ATOM    774 HH21 ARG E  49       4.104 -20.213  34.524  1.00 59.69           H  
ATOM    775  N   ALA E  50       8.177 -16.543  26.992  1.00 59.97           N  
ATOM    776  CA  ALA E  50       9.181 -16.143  25.982  1.00 47.76           C  
ATOM    777  C   ALA E  50       8.453 -15.612  24.757  1.00 45.06           C  
ATOM    778  O   ALA E  50       9.005 -14.724  24.028  1.00 44.61           O  
ATOM    779  CB  ALA E  50      10.157 -17.285  25.557  1.00 41.15           C  
ATOM    780  H   ALA E  50       8.091 -17.549  27.036  1.00 59.97           H  
ATOM    781  HA  ALA E  50       9.718 -15.281  26.379  1.00 47.76           H  
ATOM    782  HB1 ALA E  50      10.695 -16.971  24.662  1.00 41.15           H  
ATOM    783  HB2 ALA E  50      10.691 -17.688  26.418  1.00 41.15           H  
ATOM    784  HB3 ALA E  50       9.597 -18.101  25.100  1.00 41.15           H  
ATOM    785  N   LEU E  51       7.147 -15.942  24.486  1.00 50.22           N  
ATOM    786  CA  LEU E  51       6.314 -15.431  23.332  1.00 55.19           C  
ATOM    787  C   LEU E  51       5.808 -13.971  23.566  1.00 52.26           C  
ATOM    788  O   LEU E  51       5.928 -13.101  22.652  1.00 51.39           O  
ATOM    789  CB  LEU E  51       5.281 -16.457  22.908  1.00 66.13           C  
ATOM    790  CG  LEU E  51       4.863 -16.391  21.462  1.00 66.39           C  
ATOM    791  CD1 LEU E  51       4.264 -17.734  20.989  1.00 81.20           C  
ATOM    792  CD2 LEU E  51       3.915 -15.208  21.249  1.00 64.80           C  
ATOM    793  H   LEU E  51       6.805 -16.722  25.029  1.00 50.22           H  
ATOM    794  HA  LEU E  51       7.029 -15.474  22.510  1.00 55.19           H  
ATOM    795  HB3 LEU E  51       4.382 -16.363  23.516  1.00 66.13           H  
ATOM    796  HB2 LEU E  51       5.775 -17.419  23.047  1.00 66.13           H  
ATOM    797  HG  LEU E  51       5.799 -16.137  20.963  1.00 66.39           H  
ATOM    798 HD11 LEU E  51       4.908 -18.573  21.251  1.00 81.20           H  
ATOM    799 HD12 LEU E  51       3.208 -17.642  21.244  1.00 81.20           H  
ATOM    800 HD13 LEU E  51       4.194 -17.633  19.905  1.00 81.20           H  
ATOM    801 HD21 LEU E  51       3.111 -15.334  20.524  1.00 64.80           H  
ATOM    802 HD22 LEU E  51       3.488 -15.083  22.244  1.00 64.80           H  
ATOM    803 HD23 LEU E  51       4.390 -14.260  20.999  1.00 64.80           H  
ATOM    804  N   CYS E  52       5.360 -13.682  24.755  1.00 47.16           N  
ATOM    805  CA  CYS E  52       4.918 -12.360  25.288  1.00 51.67           C  
ATOM    806  C   CYS E  52       5.948 -11.246  25.029  1.00 46.05           C  
ATOM    807  O   CYS E  52       5.587 -10.099  24.776  1.00 46.32           O  
ATOM    808  CB  CYS E  52       4.760 -12.342  26.847  1.00 45.02           C  
ATOM    809  SG  CYS E  52       3.881 -13.732  27.630  1.00 50.77           S  
ATOM    810  H   CYS E  52       5.317 -14.397  25.467  1.00 47.16           H  
ATOM    811  HA  CYS E  52       3.902 -12.189  24.932  1.00 51.67           H  
ATOM    812  HB3 CYS E  52       4.340 -11.389  27.166  1.00 45.02           H  
ATOM    813  HB2 CYS E  52       5.788 -12.403  27.206  1.00 45.02           H  
ATOM    814  N   LEU E  53       7.272 -11.623  25.078  1.00 44.04           N  
ATOM    815  CA  LEU E  53       8.368 -10.607  25.080  1.00 45.58           C  
ATOM    816  C   LEU E  53       8.357  -9.844  23.720  1.00 48.63           C  
ATOM    817  O   LEU E  53       8.743  -8.681  23.622  1.00 49.35           O  
ATOM    818  CB  LEU E  53       9.710 -11.343  25.271  1.00 48.17           C  
ATOM    819  CG  LEU E  53       9.744 -12.093  26.666  1.00 53.72           C  
ATOM    820  CD1 LEU E  53      11.185 -12.592  27.017  1.00 40.20           C  
ATOM    821  CD2 LEU E  53       9.317 -11.222  27.934  1.00 50.09           C  
ATOM    822  H   LEU E  53       7.519 -12.601  25.140  1.00 44.04           H  
ATOM    823  HA  LEU E  53       8.242  -9.822  25.825  1.00 45.58           H  
ATOM    824  HB3 LEU E  53      10.488 -10.584  25.180  1.00 48.17           H  
ATOM    825  HB2 LEU E  53       9.730 -12.118  24.505  1.00 48.17           H  
ATOM    826  HG  LEU E  53       9.186 -13.029  26.692  1.00 53.72           H  
ATOM    827 HD11 LEU E  53      11.527 -13.171  26.160  1.00 40.20           H  
ATOM    828 HD12 LEU E  53      11.840 -11.728  27.127  1.00 40.20           H  
ATOM    829 HD13 LEU E  53      11.202 -13.280  27.862  1.00 40.20           H  
ATOM    830 HD21 LEU E  53       8.237 -11.077  27.917  1.00 50.09           H  
ATOM    831 HD22 LEU E  53       9.524 -11.736  28.872  1.00 50.09           H  
ATOM    832 HD23 LEU E  53       9.839 -10.280  27.765  1.00 50.09           H  
ATOM    833  N   ARG E  54       7.811 -10.416  22.691  1.00 53.74           N  
ATOM    834  CA  ARG E  54       7.583  -9.865  21.348  1.00 44.39           C  
ATOM    835  C   ARG E  54       6.383  -8.930  21.257  1.00 43.72           C  
ATOM    836  O   ARG E  54       6.364  -8.052  20.365  1.00 41.59           O  
ATOM    837  CB  ARG E  54       7.358 -11.036  20.326  1.00 41.83           C  
ATOM    838  CG  ARG E  54       8.276 -12.270  20.388  1.00 49.64           C  
ATOM    839  CD  ARG E  54       7.797 -13.609  19.774  1.00 41.85           C  
ATOM    840  NE  ARG E  54       7.922 -13.610  18.308  1.00 50.25           N  
ATOM    841  CZ  ARG E  54       8.235 -14.724  17.517  1.00 50.98           C  
ATOM    842  NH1 ARG E  54       8.240 -15.984  17.967  1.00 53.02           N  
ATOM    843  NH2 ARG E  54       8.603 -14.415  16.263  1.00 54.18           N1+
ATOM    844  H   ARG E  54       7.456 -11.361  22.731  1.00 53.74           H  
ATOM    845  HA  ARG E  54       8.483  -9.320  21.061  1.00 44.39           H  
ATOM    846  HB3 ARG E  54       7.346 -10.619  19.319  1.00 41.83           H  
ATOM    847  HB2 ARG E  54       6.368 -11.437  20.540  1.00 41.83           H  
ATOM    848  HG3 ARG E  54       8.540 -12.597  21.394  1.00 49.64           H  
ATOM    849  HG2 ARG E  54       9.231 -12.065  19.904  1.00 49.64           H  
ATOM    850  HD3 ARG E  54       6.746 -13.623  20.063  1.00 41.85           H  
ATOM    851  HD2 ARG E  54       8.262 -14.504  20.188  1.00 41.85           H  
ATOM    852  HE  ARG E  54       7.758 -12.736  17.829  1.00 50.25           H  
ATOM    853 HH12 ARG E  54       8.497 -16.683  17.285  1.00 53.02           H  
ATOM    854 HH11 ARG E  54       7.851 -16.260  18.857  1.00 53.02           H  
ATOM    855 HH22 ARG E  54       9.129 -15.123  15.771  1.00 54.18           H  
ATOM    856 HH21 ARG E  54       8.873 -13.461  16.069  1.00 54.18           H  
ATOM    857  N   ASP E  55       5.389  -9.104  22.131  1.00 49.33           N  
ATOM    858  CA  ASP E  55       4.236  -8.216  22.236  1.00 54.75           C  
ATOM    859  C   ASP E  55       4.695  -6.884  22.984  1.00 54.42           C  
ATOM    860  O   ASP E  55       4.505  -5.780  22.374  1.00 49.30           O  
ATOM    861  CB  ASP E  55       3.061  -8.956  22.895  1.00 58.62           C  
ATOM    862  CG  ASP E  55       2.868 -10.315  22.218  1.00 73.67           C  
ATOM    863  OD1 ASP E  55       2.663 -11.255  22.913  1.00 75.43           O  
ATOM    864  OD2 ASP E  55       2.951 -10.336  20.888  1.00 69.27           O  
ATOM    865  H   ASP E  55       5.451  -9.826  22.834  1.00 49.33           H  
ATOM    866  HA  ASP E  55       3.881  -7.894  21.257  1.00 54.75           H  
ATOM    867  HB3 ASP E  55       2.154  -8.401  22.655  1.00 58.62           H  
ATOM    868  HB2 ASP E  55       3.142  -9.240  23.945  1.00 58.62           H  
ATOM    869  HD2 ASP E  55       2.836 -11.204  20.493  1.00 69.27           H  
ATOM    870  N   TYR E  56       5.421  -7.062  24.073  1.00 48.40           N  
ATOM    871  CA  TYR E  56       6.140  -5.892  24.581  1.00 47.74           C  
ATOM    872  C   TYR E  56       7.128  -5.292  23.544  1.00 48.55           C  
ATOM    873  O   TYR E  56       7.343  -4.072  23.536  1.00 45.00           O  
ATOM    874  CB  TYR E  56       6.891  -6.148  25.869  1.00 48.60           C  
ATOM    875  CG  TYR E  56       5.939  -6.700  26.909  1.00 51.16           C  
ATOM    876  CD1 TYR E  56       5.023  -5.922  27.608  1.00 50.99           C  
ATOM    877  CD2 TYR E  56       5.988  -8.087  27.210  1.00 40.04           C  
ATOM    878  CE1 TYR E  56       4.166  -6.500  28.513  1.00 46.45           C  
ATOM    879  CE2 TYR E  56       5.113  -8.639  28.189  1.00 42.42           C  
ATOM    880  CZ  TYR E  56       4.215  -7.818  28.889  1.00 49.81           C  
ATOM    881  OH  TYR E  56       3.552  -8.379  29.916  1.00 50.82           O  
ATOM    882  H   TYR E  56       5.392  -7.839  24.717  1.00 48.40           H  
ATOM    883  HA  TYR E  56       5.352  -5.165  24.778  1.00 47.74           H  
ATOM    884  HB3 TYR E  56       7.248  -5.201  26.274  1.00 48.60           H  
ATOM    885  HB2 TYR E  56       7.749  -6.794  25.686  1.00 48.60           H  
ATOM    886  HD1 TYR E  56       4.930  -4.881  27.337  1.00 50.99           H  
ATOM    887  HD2 TYR E  56       6.627  -8.686  26.578  1.00 40.04           H  
ATOM    888  HE1 TYR E  56       3.567  -5.842  29.125  1.00 46.45           H  
ATOM    889  HE2 TYR E  56       5.129  -9.697  28.401  1.00 42.42           H  
ATOM    890  HH  TYR E  56       2.978  -7.788  30.408  1.00 50.82           H  
ATOM    891  N   GLY E  57       7.758  -6.156  22.766  1.00 38.95           N  
ATOM    892  CA  GLY E  57       8.501  -5.820  21.532  1.00 44.89           C  
ATOM    893  C   GLY E  57       7.732  -4.828  20.632  1.00 50.71           C  
ATOM    894  O   GLY E  57       8.000  -3.586  20.672  1.00 47.55           O  
ATOM    895  H   GLY E  57       7.559  -7.133  22.927  1.00 38.95           H  
ATOM    896  HA3 GLY E  57       8.685  -6.804  21.101  1.00 44.89           H  
ATOM    897  HA2 GLY E  57       9.447  -5.367  21.829  1.00 44.89           H  
ATOM    898  N   TRP E  58       6.692  -5.295  19.942  1.00 47.42           N  
ATOM    899  CA  TRP E  58       5.779  -4.554  19.020  1.00 45.85           C  
ATOM    900  C   TRP E  58       5.258  -3.231  19.599  1.00 52.02           C  
ATOM    901  O   TRP E  58       5.449  -2.198  18.985  1.00 51.53           O  
ATOM    902  CB  TRP E  58       4.576  -5.414  18.766  1.00 51.44           C  
ATOM    903  CG  TRP E  58       4.829  -6.534  17.782  1.00 54.26           C  
ATOM    904  CD1 TRP E  58       4.643  -7.855  17.996  1.00 51.41           C  
ATOM    905  CD2 TRP E  58       5.179  -6.357  16.327  1.00 54.91           C  
ATOM    906  NE1 TRP E  58       4.744  -8.454  16.737  1.00 55.82           N  
ATOM    907  CE2 TRP E  58       5.196  -7.642  15.735  1.00 55.98           C  
ATOM    908  CE3 TRP E  58       5.571  -5.257  15.535  1.00 54.55           C  
ATOM    909  CZ2 TRP E  58       5.568  -7.845  14.406  1.00 58.52           C  
ATOM    910  CZ3 TRP E  58       6.017  -5.384  14.225  1.00 53.67           C  
ATOM    911  CH2 TRP E  58       5.965  -6.701  13.603  1.00 59.71           C  
ATOM    912  H   TRP E  58       6.451  -6.274  20.014  1.00 47.42           H  
ATOM    913  HA  TRP E  58       6.359  -4.349  18.120  1.00 45.85           H  
ATOM    914  HB3 TRP E  58       3.813  -4.760  18.342  1.00 51.44           H  
ATOM    915  HB2 TRP E  58       4.289  -5.881  19.708  1.00 51.44           H  
ATOM    916  HD1 TRP E  58       4.408  -8.313  18.946  1.00 51.41           H  
ATOM    917  HE1 TRP E  58       4.520  -9.438  16.779  1.00 55.82           H  
ATOM    918  HE3 TRP E  58       5.597  -4.236  15.886  1.00 54.55           H  
ATOM    919  HZ2 TRP E  58       5.752  -8.809  13.956  1.00 58.52           H  
ATOM    920  HZ3 TRP E  58       6.440  -4.564  13.663  1.00 53.67           H  
ATOM    921  HH2 TRP E  58       6.497  -6.793  12.668  1.00 59.71           H  
ATOM    922  N   PHE E  59       4.783  -3.265  20.850  1.00 50.43           N  
ATOM    923  CA  PHE E  59       4.215  -2.007  21.467  1.00 44.69           C  
ATOM    924  C   PHE E  59       5.363  -1.112  21.919  1.00 48.09           C  
ATOM    925  O   PHE E  59       5.240   0.098  21.732  1.00 45.23           O  
ATOM    926  CB  PHE E  59       3.245  -2.364  22.571  1.00 46.40           C  
ATOM    927  CG  PHE E  59       1.948  -3.137  22.085  1.00 43.94           C  
ATOM    928  CD1 PHE E  59       0.987  -2.504  21.277  1.00 41.20           C  
ATOM    929  CD2 PHE E  59       1.738  -4.476  22.434  1.00 46.69           C  
ATOM    930  CE1 PHE E  59      -0.218  -3.130  20.968  1.00 42.53           C  
ATOM    931  CE2 PHE E  59       0.559  -5.126  22.050  1.00 51.22           C  
ATOM    932  CZ  PHE E  59      -0.354  -4.441  21.340  1.00 44.90           C  
ATOM    933  H   PHE E  59       4.747  -4.150  21.336  1.00 50.43           H  
ATOM    934  HA  PHE E  59       3.723  -1.551  20.608  1.00 44.69           H  
ATOM    935  HB3 PHE E  59       3.078  -1.515  23.233  1.00 46.40           H  
ATOM    936  HB2 PHE E  59       3.767  -3.036  23.252  1.00 46.40           H  
ATOM    937  HD1 PHE E  59       1.043  -1.548  20.778  1.00 41.20           H  
ATOM    938  HD2 PHE E  59       2.496  -4.947  23.043  1.00 46.69           H  
ATOM    939  HE1 PHE E  59      -1.039  -2.766  20.368  1.00 42.53           H  
ATOM    940  HE2 PHE E  59       0.472  -6.164  22.336  1.00 51.22           H  
ATOM    941  HZ  PHE E  59      -1.257  -4.970  21.076  1.00 44.90           H  
ATOM    942  N   LEU E  60       6.482  -1.521  22.526  1.00 52.46           N  
ATOM    943  CA  LEU E  60       7.588  -0.580  22.718  1.00 48.41           C  
ATOM    944  C   LEU E  60       8.193  -0.038  21.367  1.00 47.95           C  
ATOM    945  O   LEU E  60       8.596   1.147  21.322  1.00 46.67           O  
ATOM    946  CB  LEU E  60       8.655  -1.035  23.667  1.00 48.57           C  
ATOM    947  CG  LEU E  60       9.970  -0.235  23.964  1.00 41.52           C  
ATOM    948  CD1 LEU E  60       9.626   1.089  24.800  1.00 44.38           C  
ATOM    949  CD2 LEU E  60      11.195  -0.987  24.481  1.00 45.09           C  
ATOM    950  H   LEU E  60       6.624  -2.521  22.551  1.00 52.46           H  
ATOM    951  HA  LEU E  60       7.157   0.275  23.240  1.00 48.41           H  
ATOM    952  HB3 LEU E  60       9.044  -1.970  23.264  1.00 48.57           H  
ATOM    953  HB2 LEU E  60       8.124  -1.327  24.574  1.00 48.57           H  
ATOM    954  HG  LEU E  60      10.314   0.129  22.996  1.00 41.52           H  
ATOM    955 HD11 LEU E  60       8.999   1.753  24.205  1.00 44.38           H  
ATOM    956 HD12 LEU E  60       9.165   0.760  25.731  1.00 44.38           H  
ATOM    957 HD13 LEU E  60      10.504   1.686  25.047  1.00 44.38           H  
ATOM    958 HD21 LEU E  60      12.000  -0.253  24.467  1.00 45.09           H  
ATOM    959 HD22 LEU E  60      11.175  -1.474  25.455  1.00 45.09           H  
ATOM    960 HD23 LEU E  60      11.515  -1.682  23.705  1.00 45.09           H  
ATOM    961  N   HIS E  61       8.362  -0.909  20.364  1.00 50.58           N  
ATOM    962  CA  HIS E  61       9.068  -0.537  19.181  1.00 49.91           C  
ATOM    963  C   HIS E  61       8.313   0.444  18.257  1.00 51.70           C  
ATOM    964  O   HIS E  61       8.940   1.407  17.852  1.00 48.06           O  
ATOM    965  CB  HIS E  61       9.437  -1.715  18.286  1.00 52.26           C  
ATOM    966  CG  HIS E  61      10.246  -2.825  18.878  1.00 50.71           C  
ATOM    967  ND1 HIS E  61      10.415  -4.095  18.352  1.00 53.91           N  
ATOM    968  CD2 HIS E  61      10.901  -2.838  20.107  1.00 48.31           C  
ATOM    969  CE1 HIS E  61      11.186  -4.781  19.243  1.00 58.19           C  
ATOM    970  NE2 HIS E  61      11.394  -4.067  20.388  1.00 55.70           N  
ATOM    971  H   HIS E  61       7.973  -1.840  20.409  1.00 50.58           H  
ATOM    972  HA  HIS E  61       9.999  -0.072  19.505  1.00 49.91           H  
ATOM    973  HB3 HIS E  61       9.978  -1.434  17.382  1.00 52.26           H  
ATOM    974  HB2 HIS E  61       8.506  -2.187  17.972  1.00 52.26           H  
ATOM    975  HD2 HIS E  61      10.991  -2.036  20.824  1.00 48.31           H  
ATOM    976  HE1 HIS E  61      11.781  -5.642  18.975  1.00 58.19           H  
ATOM    977  HE2 HIS E  61      11.985  -4.359  21.154  1.00 55.70           H  
ATOM    978  N   LEU E  62       6.970   0.319  18.182  1.00 48.69           N  
ATOM    979  CA  LEU E  62       6.149   1.241  17.412  1.00 48.65           C  
ATOM    980  C   LEU E  62       6.146   2.619  18.075  1.00 53.48           C  
ATOM    981  O   LEU E  62       6.273   3.614  17.346  1.00 59.76           O  
ATOM    982  CB  LEU E  62       4.658   0.810  17.478  1.00 49.17           C  
ATOM    983  CG  LEU E  62       4.307  -0.305  16.444  1.00 55.22           C  
ATOM    984  CD1 LEU E  62       2.755  -0.607  16.460  1.00 62.97           C  
ATOM    985  CD2 LEU E  62       4.844  -0.334  15.013  1.00 68.54           C  
ATOM    986  H   LEU E  62       6.605  -0.495  18.657  1.00 48.69           H  
ATOM    987  HA  LEU E  62       6.386   1.375  16.357  1.00 48.65           H  
ATOM    988  HB3 LEU E  62       4.086   1.679  17.154  1.00 49.17           H  
ATOM    989  HB2 LEU E  62       4.353   0.562  18.495  1.00 49.17           H  
ATOM    990  HG  LEU E  62       4.806  -1.141  16.935  1.00 55.22           H  
ATOM    991 HD11 LEU E  62       2.297  -0.532  17.446  1.00 62.97           H  
ATOM    992 HD12 LEU E  62       2.210   0.128  15.867  1.00 62.97           H  
ATOM    993 HD13 LEU E  62       2.439  -1.594  16.123  1.00 62.97           H  
ATOM    994 HD21 LEU E  62       5.819  -0.779  14.815  1.00 68.54           H  
ATOM    995 HD22 LEU E  62       4.221  -0.908  14.328  1.00 68.54           H  
ATOM    996 HD23 LEU E  62       4.879   0.720  14.737  1.00 68.54           H  
ATOM    997  N   ILE E  63       6.088   2.714  19.392  1.00 54.10           N  
ATOM    998  CA  ILE E  63       6.261   3.957  20.143  1.00 53.90           C  
ATOM    999  C   ILE E  63       7.528   4.735  19.821  1.00 49.37           C  
ATOM   1000  O   ILE E  63       7.451   5.972  19.542  1.00 50.40           O  
ATOM   1001  CB  ILE E  63       5.999   3.742  21.640  1.00 49.35           C  
ATOM   1002  CG1 ILE E  63       4.500   3.673  21.889  1.00 43.65           C  
ATOM   1003  CG2 ILE E  63       6.651   4.635  22.640  1.00 48.38           C  
ATOM   1004  CD1 ILE E  63       4.122   2.988  23.210  1.00 55.67           C  
ATOM   1005  H   ILE E  63       6.125   1.838  19.894  1.00 54.10           H  
ATOM   1006  HA  ILE E  63       5.551   4.689  19.760  1.00 53.90           H  
ATOM   1007  HB  ILE E  63       6.425   2.765  21.869  1.00 49.35           H  
ATOM   1008 HG13 ILE E  63       3.984   3.108  21.113  1.00 43.65           H  
ATOM   1009 HG12 ILE E  63       4.078   4.675  21.963  1.00 43.65           H  
ATOM   1010 HG21 ILE E  63       7.734   4.727  22.553  1.00 48.38           H  
ATOM   1011 HG22 ILE E  63       6.308   5.666  22.558  1.00 48.38           H  
ATOM   1012 HG23 ILE E  63       6.444   4.289  23.653  1.00 48.38           H  
ATOM   1013 HD11 ILE E  63       4.928   2.596  23.830  1.00 55.67           H  
ATOM   1014 HD12 ILE E  63       3.544   3.692  23.808  1.00 55.67           H  
ATOM   1015 HD13 ILE E  63       3.396   2.183  23.091  1.00 55.67           H  
ATOM   1016  N   THR E  64       8.586   3.992  19.755  1.00 54.54           N  
ATOM   1017  CA  THR E  64       9.912   4.534  19.377  1.00 56.24           C  
ATOM   1018  C   THR E  64       9.927   5.048  17.927  1.00 62.21           C  
ATOM   1019  O   THR E  64      10.374   6.207  17.727  1.00 64.76           O  
ATOM   1020  CB  THR E  64      11.033   3.510  19.609  1.00 47.44           C  
ATOM   1021  OG1 THR E  64      11.037   3.173  20.983  1.00 58.22           O  
ATOM   1022  CG2 THR E  64      12.421   4.234  19.484  1.00 57.53           C  
ATOM   1023  H   THR E  64       8.674   3.027  20.041  1.00 54.54           H  
ATOM   1024  HA  THR E  64      10.073   5.436  19.968  1.00 56.24           H  
ATOM   1025  HB  THR E  64      10.958   2.694  18.890  1.00 47.44           H  
ATOM   1026  HG1 THR E  64      10.148   2.915  21.237  1.00 58.22           H  
ATOM   1027 HG21 THR E  64      12.639   4.290  18.418  1.00 57.53           H  
ATOM   1028 HG22 THR E  64      12.406   5.254  19.866  1.00 57.53           H  
ATOM   1029 HG23 THR E  64      13.249   3.708  19.961  1.00 57.53           H  
ATOM   1030  N   PHE E  65       9.170   4.425  17.046  1.00 53.71           N  
ATOM   1031  CA  PHE E  65       9.013   4.947  15.649  1.00 57.18           C  
ATOM   1032  C   PHE E  65       8.075   6.138  15.576  1.00 60.24           C  
ATOM   1033  O   PHE E  65       8.402   7.001  14.797  1.00 59.17           O  
ATOM   1034  CB  PHE E  65       8.442   3.871  14.756  1.00 61.41           C  
ATOM   1035  CG  PHE E  65       9.236   2.566  14.795  1.00 66.36           C  
ATOM   1036  CD1 PHE E  65      10.670   2.576  14.922  1.00 62.62           C  
ATOM   1037  CD2 PHE E  65       8.656   1.294  14.551  1.00 62.55           C  
ATOM   1038  CE1 PHE E  65      11.465   1.538  14.901  1.00 58.65           C  
ATOM   1039  CE2 PHE E  65       9.493   0.146  14.609  1.00 61.05           C  
ATOM   1040  CZ  PHE E  65      10.903   0.261  14.714  1.00 61.95           C  
ATOM   1041  H   PHE E  65       8.739   3.553  17.317  1.00 53.71           H  
ATOM   1042  HA  PHE E  65       9.995   5.186  15.243  1.00 57.18           H  
ATOM   1043  HB3 PHE E  65       8.411   4.126  13.696  1.00 61.41           H  
ATOM   1044  HB2 PHE E  65       7.444   3.621  15.116  1.00 61.41           H  
ATOM   1045  HD1 PHE E  65      11.219   3.505  14.968  1.00 62.62           H  
ATOM   1046  HD2 PHE E  65       7.591   1.312  14.374  1.00 62.55           H  
ATOM   1047  HE1 PHE E  65      12.532   1.693  14.967  1.00 58.65           H  
ATOM   1048  HE2 PHE E  65       8.955  -0.786  14.522  1.00 61.05           H  
ATOM   1049  HZ  PHE E  65      11.478  -0.651  14.777  1.00 61.95           H  
ATOM   1050  N   CYS E  66       7.049   6.160  16.416  1.00 63.06           N  
ATOM   1051  CA  CYS E  66       6.190   7.350  16.563  1.00 56.91           C  
ATOM   1052  C   CYS E  66       6.936   8.623  16.964  1.00 58.58           C  
ATOM   1053  O   CYS E  66       6.568   9.695  16.498  1.00 54.07           O  
ATOM   1054  CB  CYS E  66       5.111   7.117  17.589  1.00 43.79           C  
ATOM   1055  SG  CYS E  66       3.971   5.761  17.105  1.00 55.93           S  
ATOM   1056  H   CYS E  66       6.960   5.356  17.021  1.00 63.06           H  
ATOM   1057  HA  CYS E  66       5.778   7.553  15.574  1.00 56.91           H  
ATOM   1058  HB3 CYS E  66       4.470   7.992  17.488  1.00 43.79           H  
ATOM   1059  HB2 CYS E  66       5.412   7.030  18.633  1.00 43.79           H  
ATOM   1060  HG  CYS E  66       4.747   4.696  17.326  1.00 55.93           H  
ATOM   1061  N   LEU E  67       8.011   8.530  17.797  1.00 61.92           N  
ATOM   1062  CA  LEU E  67       8.922   9.598  18.124  1.00 60.26           C  
ATOM   1063  C   LEU E  67       9.716  10.149  16.945  1.00 68.74           C  
ATOM   1064  O   LEU E  67       9.892  11.351  16.778  1.00 69.45           O  
ATOM   1065  CB  LEU E  67       9.866   9.092  19.285  1.00 55.00           C  
ATOM   1066  CG  LEU E  67       9.038   9.062  20.687  1.00 58.13           C  
ATOM   1067  CD1 LEU E  67       9.930   8.303  21.678  1.00 69.80           C  
ATOM   1068  CD2 LEU E  67       8.624  10.477  21.189  1.00 65.23           C  
ATOM   1069  H   LEU E  67       8.009   7.769  18.461  1.00 61.92           H  
ATOM   1070  HA  LEU E  67       8.351  10.462  18.464  1.00 60.26           H  
ATOM   1071  HB3 LEU E  67      10.723   9.750  19.423  1.00 55.00           H  
ATOM   1072  HB2 LEU E  67      10.333   8.190  18.889  1.00 55.00           H  
ATOM   1073  HG  LEU E  67       8.138   8.488  20.466  1.00 58.13           H  
ATOM   1074 HD11 LEU E  67       9.644   8.578  22.693  1.00 69.80           H  
ATOM   1075 HD12 LEU E  67       9.679   7.244  21.628  1.00 69.80           H  
ATOM   1076 HD13 LEU E  67      11.003   8.477  21.593  1.00 69.80           H  
ATOM   1077 HD21 LEU E  67       9.143  11.248  20.619  1.00 65.23           H  
ATOM   1078 HD22 LEU E  67       7.579  10.709  21.396  1.00 65.23           H  
ATOM   1079 HD23 LEU E  67       9.034  10.578  22.194  1.00 65.23           H  
ATOM   1080  N   LEU E  68      10.249   9.175  16.107  1.00 67.70           N  
ATOM   1081  CA  LEU E  68      10.882   9.444  14.809  1.00 68.30           C  
ATOM   1082  C   LEU E  68       9.935  10.083  13.863  1.00 70.44           C  
ATOM   1083  O   LEU E  68      10.333  11.062  13.198  1.00 73.64           O  
ATOM   1084  CB  LEU E  68      11.509   8.203  14.137  1.00 68.50           C  
ATOM   1085  CG  LEU E  68      12.824   7.712  14.796  1.00 64.39           C  
ATOM   1086  CD1 LEU E  68      13.084   6.308  14.337  1.00 71.69           C  
ATOM   1087  CD2 LEU E  68      14.043   8.658  14.546  1.00 62.67           C  
ATOM   1088  H   LEU E  68      10.009   8.222  16.340  1.00 67.70           H  
ATOM   1089  HA  LEU E  68      11.632  10.210  15.003  1.00 68.30           H  
ATOM   1090  HB3 LEU E  68      11.729   8.315  13.075  1.00 68.50           H  
ATOM   1091  HB2 LEU E  68      10.698   7.479  14.222  1.00 68.50           H  
ATOM   1092  HG  LEU E  68      12.663   7.613  15.869  1.00 64.39           H  
ATOM   1093 HD11 LEU E  68      13.490   5.781  15.201  1.00 71.69           H  
ATOM   1094 HD12 LEU E  68      12.153   5.773  14.150  1.00 71.69           H  
ATOM   1095 HD13 LEU E  68      13.788   6.151  13.520  1.00 71.69           H  
ATOM   1096 HD21 LEU E  68      14.675   8.351  13.712  1.00 62.67           H  
ATOM   1097 HD22 LEU E  68      13.611   9.636  14.337  1.00 62.67           H  
ATOM   1098 HD23 LEU E  68      14.744   8.825  15.364  1.00 62.67           H  
ATOM   1099  N   ALA E  69       8.690   9.603  13.796  1.00 64.12           N  
ATOM   1100  CA  ALA E  69       7.588  10.243  13.080  1.00 66.98           C  
ATOM   1101  C   ALA E  69       7.157  11.632  13.543  1.00 71.96           C  
ATOM   1102  O   ALA E  69       6.870  12.474  12.694  1.00 77.48           O  
ATOM   1103  CB  ALA E  69       6.434   9.271  12.960  1.00 63.60           C  
ATOM   1104  H   ALA E  69       8.361   8.795  14.304  1.00 64.12           H  
ATOM   1105  HA  ALA E  69       7.948  10.347  12.057  1.00 66.98           H  
ATOM   1106  HB1 ALA E  69       6.852   8.308  12.668  1.00 63.60           H  
ATOM   1107  HB2 ALA E  69       5.988   9.128  13.944  1.00 63.60           H  
ATOM   1108  HB3 ALA E  69       5.648   9.662  12.314  1.00 63.60           H  
ATOM   1109  N   GLY E  70       7.159  11.848  14.892  1.00 71.33           N  
ATOM   1110  CA  GLY E  70       6.700  13.019  15.564  1.00 69.48           C  
ATOM   1111  C   GLY E  70       5.120  13.048  15.723  1.00 62.74           C  
ATOM   1112  O   GLY E  70       4.522  14.054  16.030  1.00 71.83           O  
ATOM   1113  H   GLY E  70       7.392  11.065  15.486  1.00 71.33           H  
ATOM   1114  HA3 GLY E  70       6.902  13.925  14.993  1.00 69.48           H  
ATOM   1115  HA2 GLY E  70       7.163  13.214  16.532  1.00 69.48           H  
ATOM   1116  N   ASP E  71       4.469  11.989  15.304  1.00 60.67           N  
ATOM   1117  CA  ASP E  71       3.021  11.758  15.394  1.00 62.24           C  
ATOM   1118  C   ASP E  71       2.798  10.228  15.793  1.00 65.96           C  
ATOM   1119  O   ASP E  71       3.741   9.506  15.491  1.00 68.19           O  
ATOM   1120  CB  ASP E  71       2.440  12.203  14.020  1.00 63.32           C  
ATOM   1121  CG  ASP E  71       0.971  11.993  13.829  1.00 71.59           C  
ATOM   1122  OD1 ASP E  71       0.512  12.154  12.713  1.00 69.09           O  
ATOM   1123  OD2 ASP E  71       0.195  12.076  14.825  1.00 74.59           O1-
ATOM   1124  H   ASP E  71       4.926  11.122  15.060  1.00 60.67           H  
ATOM   1125  HA  ASP E  71       2.727  12.330  16.274  1.00 62.24           H  
ATOM   1126  HB3 ASP E  71       2.886  11.620  13.214  1.00 63.32           H  
ATOM   1127  HB2 ASP E  71       2.777  13.228  13.865  1.00 63.32           H  
ATOM   1128  N   LYS E  72       1.616   9.831  16.173  1.00 58.88           N  
ATOM   1129  CA  LYS E  72       1.095   8.537  16.511  1.00 52.82           C  
ATOM   1130  C   LYS E  72       0.853   7.607  15.453  1.00 62.63           C  
ATOM   1131  O   LYS E  72       0.205   6.577  15.594  1.00 66.79           O  
ATOM   1132  CB  LYS E  72       0.046   8.562  17.656  1.00 64.64           C  
ATOM   1133  CG  LYS E  72      -1.316   9.287  17.350  1.00 70.24           C  
ATOM   1134  CD  LYS E  72      -1.409  10.725  17.751  1.00 61.46           C  
ATOM   1135  CE  LYS E  72      -2.697  11.426  17.367  1.00 56.38           C  
ATOM   1136  NZ  LYS E  72      -2.947  11.576  15.935  1.00 56.63           N1+
ATOM   1137  H   LYS E  72       0.871  10.512  16.174  1.00 58.88           H  
ATOM   1138  HA  LYS E  72       1.853   7.932  17.010  1.00 52.82           H  
ATOM   1139  HB3 LYS E  72       0.489   9.047  18.526  1.00 64.64           H  
ATOM   1140  HB2 LYS E  72      -0.244   7.529  17.854  1.00 64.64           H  
ATOM   1141  HG3 LYS E  72      -2.220   8.734  17.606  1.00 70.24           H  
ATOM   1142  HG2 LYS E  72      -1.480   9.183  16.278  1.00 70.24           H  
ATOM   1143  HD3 LYS E  72      -0.513  11.273  17.458  1.00 61.46           H  
ATOM   1144  HD2 LYS E  72      -1.375  10.875  18.830  1.00 61.46           H  
ATOM   1145  HE3 LYS E  72      -2.719  12.339  17.961  1.00 56.38           H  
ATOM   1146  HE2 LYS E  72      -3.481  10.797  17.788  1.00 56.38           H  
ATOM   1147  HZ1 LYS E  72      -2.130  12.012  15.533  1.00 56.63           H  
ATOM   1148  HZ2 LYS E  72      -3.105  10.680  15.496  1.00 56.63           H  
ATOM   1149  HZ3 LYS E  72      -3.789  12.095  15.728  1.00 56.63           H  
ATOM   1150  N   GLY E  73       1.236   7.963  14.191  1.00 56.92           N  
ATOM   1151  CA  GLY E  73       0.937   7.183  12.958  1.00 59.00           C  
ATOM   1152  C   GLY E  73       1.257   5.670  12.949  1.00 63.26           C  
ATOM   1153  O   GLY E  73       0.377   4.890  12.604  1.00 65.28           O  
ATOM   1154  H   GLY E  73       1.772   8.819  14.198  1.00 56.92           H  
ATOM   1155  HA3 GLY E  73       1.652   7.641  12.275  1.00 59.00           H  
ATOM   1156  HA2 GLY E  73      -0.081   7.389  12.627  1.00 59.00           H  
ATOM   1157  N   PRO E  74       2.520   5.260  13.269  1.00 59.63           N  
ATOM   1158  CA  PRO E  74       2.729   3.816  13.564  1.00 53.97           C  
ATOM   1159  C   PRO E  74       1.801   3.120  14.560  1.00 59.98           C  
ATOM   1160  O   PRO E  74       1.345   1.990  14.294  1.00 51.27           O  
ATOM   1161  CB  PRO E  74       4.200   3.743  13.920  1.00 60.30           C  
ATOM   1162  CG  PRO E  74       4.879   4.982  13.381  1.00 60.69           C  
ATOM   1163  CD  PRO E  74       3.749   6.006  13.267  1.00 59.52           C  
ATOM   1164  HA  PRO E  74       2.594   3.261  12.635  1.00 53.97           H  
ATOM   1165  HB3 PRO E  74       4.556   2.779  13.559  1.00 60.30           H  
ATOM   1166  HB2 PRO E  74       4.351   3.828  14.996  1.00 60.30           H  
ATOM   1167  HG3 PRO E  74       5.271   4.782  12.384  1.00 60.69           H  
ATOM   1168  HG2 PRO E  74       5.650   5.367  14.048  1.00 60.69           H  
ATOM   1169  HD2 PRO E  74       3.833   6.633  14.155  1.00 59.52           H  
ATOM   1170  HD3 PRO E  74       3.813   6.746  12.470  1.00 59.52           H  
ATOM   1171  N   ILE E  75       1.408   3.756  15.685  1.00 64.10           N  
ATOM   1172  CA  ILE E  75       0.406   3.272  16.568  1.00 60.49           C  
ATOM   1173  C   ILE E  75      -0.935   3.073  15.786  1.00 63.52           C  
ATOM   1174  O   ILE E  75      -1.464   1.964  15.787  1.00 61.72           O  
ATOM   1175  CB  ILE E  75       0.101   4.132  17.875  1.00 63.08           C  
ATOM   1176  CG1 ILE E  75       1.235   3.896  18.916  1.00 64.82           C  
ATOM   1177  CG2 ILE E  75      -1.272   3.715  18.537  1.00 51.31           C  
ATOM   1178  CD1 ILE E  75       1.139   4.997  20.032  1.00 55.85           C  
ATOM   1179  H   ILE E  75       1.863   4.617  15.954  1.00 64.10           H  
ATOM   1180  HA  ILE E  75       0.677   2.262  16.877  1.00 60.49           H  
ATOM   1181  HB  ILE E  75       0.089   5.171  17.548  1.00 63.08           H  
ATOM   1182 HG13 ILE E  75       2.174   4.137  18.419  1.00 64.82           H  
ATOM   1183 HG12 ILE E  75       1.110   2.862  19.240  1.00 64.82           H  
ATOM   1184 HG21 ILE E  75      -1.300   2.685  18.894  1.00 51.31           H  
ATOM   1185 HG22 ILE E  75      -1.473   4.202  19.491  1.00 51.31           H  
ATOM   1186 HG23 ILE E  75      -2.165   3.935  17.951  1.00 51.31           H  
ATOM   1187 HD11 ILE E  75       0.596   5.921  19.832  1.00 55.85           H  
ATOM   1188 HD12 ILE E  75       0.468   4.596  20.792  1.00 55.85           H  
ATOM   1189 HD13 ILE E  75       2.149   5.159  20.409  1.00 55.85           H  
ATOM   1190  N   GLU E  76      -1.553   4.132  15.164  1.00 67.44           N  
ATOM   1191  CA  GLU E  76      -2.777   4.080  14.415  1.00 72.26           C  
ATOM   1192  C   GLU E  76      -2.897   3.118  13.220  1.00 63.83           C  
ATOM   1193  O   GLU E  76      -3.987   2.675  12.893  1.00 69.84           O  
ATOM   1194  CB  GLU E  76      -3.091   5.456  13.778  1.00 78.04           C  
ATOM   1195  CG  GLU E  76      -3.424   6.587  14.819  1.00 81.40           C  
ATOM   1196  CD  GLU E  76      -4.023   7.864  14.248  1.00 82.23           C  
ATOM   1197  OE1 GLU E  76      -4.962   7.752  13.461  1.00 85.53           O  
ATOM   1198  OE2 GLU E  76      -3.549   8.940  14.611  1.00 66.87           O1-
ATOM   1199  H   GLU E  76      -0.950   4.943  15.188  1.00 67.44           H  
ATOM   1200  HA  GLU E  76      -3.660   3.804  14.992  1.00 72.26           H  
ATOM   1201  HB3 GLU E  76      -3.923   5.235  13.109  1.00 78.04           H  
ATOM   1202  HB2 GLU E  76      -2.171   5.617  13.216  1.00 78.04           H  
ATOM   1203  HG3 GLU E  76      -2.468   6.858  15.266  1.00 81.40           H  
ATOM   1204  HG2 GLU E  76      -4.035   6.221  15.644  1.00 81.40           H  
ATOM   1205  N   SER E  77      -1.759   2.915  12.529  1.00 55.71           N  
ATOM   1206  CA  SER E  77      -1.600   1.978  11.408  1.00 61.92           C  
ATOM   1207  C   SER E  77      -1.449   0.537  11.852  1.00 65.76           C  
ATOM   1208  O   SER E  77      -2.324  -0.313  11.625  1.00 64.45           O  
ATOM   1209  CB  SER E  77      -0.458   2.471  10.490  1.00 56.31           C  
ATOM   1210  OG  SER E  77      -0.224   1.744   9.336  1.00 62.25           O  
ATOM   1211  H   SER E  77      -1.044   3.619  12.642  1.00 55.71           H  
ATOM   1212  HA  SER E  77      -2.475   2.015  10.758  1.00 61.92           H  
ATOM   1213  HB3 SER E  77       0.484   2.667  11.001  1.00 56.31           H  
ATOM   1214  HB2 SER E  77      -0.750   3.453  10.120  1.00 56.31           H  
ATOM   1215  HG  SER E  77      -1.037   1.673   8.831  1.00 62.25           H  
ATOM   1216  N   ILE E  78      -0.384   0.277  12.627  1.00 63.53           N  
ATOM   1217  CA  ILE E  78       0.150  -1.053  12.942  1.00 62.06           C  
ATOM   1218  C   ILE E  78      -0.387  -1.630  14.320  1.00 58.48           C  
ATOM   1219  O   ILE E  78      -0.644  -2.812  14.557  1.00 62.65           O  
ATOM   1220  CB  ILE E  78       1.704  -1.157  12.964  1.00 62.12           C  
ATOM   1221  CG1 ILE E  78       2.246  -0.731  11.586  1.00 58.43           C  
ATOM   1222  CG2 ILE E  78       2.289  -2.540  13.362  1.00 60.45           C  
ATOM   1223  CD1 ILE E  78       1.551  -1.427  10.381  1.00 66.23           C  
ATOM   1224  H   ILE E  78       0.118   1.054  13.033  1.00 63.53           H  
ATOM   1225  HA  ILE E  78      -0.361  -1.731  12.258  1.00 62.06           H  
ATOM   1226  HB  ILE E  78       2.144  -0.450  13.667  1.00 62.12           H  
ATOM   1227 HG13 ILE E  78       3.335  -0.762  11.538  1.00 58.43           H  
ATOM   1228 HG12 ILE E  78       2.096   0.341  11.459  1.00 58.43           H  
ATOM   1229 HG21 ILE E  78       3.330  -2.673  13.065  1.00 60.45           H  
ATOM   1230 HG22 ILE E  78       2.121  -2.834  14.398  1.00 60.45           H  
ATOM   1231 HG23 ILE E  78       1.715  -3.335  12.887  1.00 60.45           H  
ATOM   1232 HD11 ILE E  78       0.549  -1.013  10.264  1.00 66.23           H  
ATOM   1233 HD12 ILE E  78       2.052  -1.285   9.423  1.00 66.23           H  
ATOM   1234 HD13 ILE E  78       1.595  -2.516  10.397  1.00 66.23           H  
ATOM   1235  N   GLY E  79      -0.549  -0.724  15.247  1.00 50.50           N  
ATOM   1236  CA  GLY E  79      -0.736  -1.147  16.652  1.00 50.77           C  
ATOM   1237  C   GLY E  79      -2.247  -1.428  17.054  1.00 56.86           C  
ATOM   1238  O   GLY E  79      -2.460  -2.295  17.867  1.00 52.67           O  
ATOM   1239  H   GLY E  79      -0.288   0.224  15.015  1.00 50.50           H  
ATOM   1240  HA3 GLY E  79      -0.387  -0.346  17.303  1.00 50.77           H  
ATOM   1241  HA2 GLY E  79      -0.142  -2.044  16.824  1.00 50.77           H  
ATOM   1242  N   LEU E  80      -3.168  -0.699  16.488  1.00 56.05           N  
ATOM   1243  CA  LEU E  80      -4.502  -0.745  17.198  1.00 53.14           C  
ATOM   1244  C   LEU E  80      -5.389  -1.875  16.735  1.00 59.01           C  
ATOM   1245  O   LEU E  80      -6.241  -2.366  17.440  1.00 58.12           O  
ATOM   1246  CB  LEU E  80      -5.226   0.647  17.016  1.00 61.69           C  
ATOM   1247  CG  LEU E  80      -4.612   1.835  17.697  1.00 63.07           C  
ATOM   1248  CD1 LEU E  80      -5.313   3.156  17.236  1.00 59.16           C  
ATOM   1249  CD2 LEU E  80      -4.489   1.799  19.233  1.00 70.94           C  
ATOM   1250  H   LEU E  80      -3.085   0.110  15.889  1.00 56.05           H  
ATOM   1251  HA  LEU E  80      -4.382  -0.759  18.281  1.00 53.14           H  
ATOM   1252  HB3 LEU E  80      -6.198   0.654  17.508  1.00 61.69           H  
ATOM   1253  HB2 LEU E  80      -5.324   0.789  15.939  1.00 61.69           H  
ATOM   1254  HG  LEU E  80      -3.588   1.859  17.324  1.00 63.07           H  
ATOM   1255 HD11 LEU E  80      -5.957   2.933  16.386  1.00 59.16           H  
ATOM   1256 HD12 LEU E  80      -5.995   3.594  17.964  1.00 59.16           H  
ATOM   1257 HD13 LEU E  80      -4.545   3.878  16.959  1.00 59.16           H  
ATOM   1258 HD21 LEU E  80      -3.580   1.232  19.433  1.00 70.94           H  
ATOM   1259 HD22 LEU E  80      -4.391   2.772  19.715  1.00 70.94           H  
ATOM   1260 HD23 LEU E  80      -5.399   1.305  19.573  1.00 70.94           H  
ATOM   1261  N   ILE E  81      -5.056  -2.483  15.592  1.00 58.38           N  
ATOM   1262  CA  ILE E  81      -5.633  -3.659  15.053  1.00 56.42           C  
ATOM   1263  C   ILE E  81      -5.228  -4.943  15.822  1.00 53.98           C  
ATOM   1264  O   ILE E  81      -5.555  -6.068  15.389  1.00 55.56           O  
ATOM   1265  CB  ILE E  81      -5.136  -3.772  13.567  1.00 65.76           C  
ATOM   1266  CG1 ILE E  81      -3.583  -3.616  13.361  1.00 64.23           C  
ATOM   1267  CG2 ILE E  81      -5.950  -2.892  12.708  1.00 69.08           C  
ATOM   1268  CD1 ILE E  81      -3.090  -4.269  12.093  1.00 71.89           C  
ATOM   1269  H   ILE E  81      -4.247  -2.072  15.149  1.00 58.38           H  
ATOM   1270  HA  ILE E  81      -6.722  -3.642  15.009  1.00 56.42           H  
ATOM   1271  HB  ILE E  81      -5.431  -4.748  13.182  1.00 65.76           H  
ATOM   1272 HG13 ILE E  81      -3.001  -4.030  14.185  1.00 64.23           H  
ATOM   1273 HG12 ILE E  81      -3.375  -2.547  13.329  1.00 64.23           H  
ATOM   1274 HG21 ILE E  81      -5.892  -1.873  13.091  1.00 69.08           H  
ATOM   1275 HG22 ILE E  81      -5.538  -2.759  11.708  1.00 69.08           H  
ATOM   1276 HG23 ILE E  81      -6.996  -3.187  12.783  1.00 69.08           H  
ATOM   1277 HD11 ILE E  81      -3.904  -4.515  11.412  1.00 71.89           H  
ATOM   1278 HD12 ILE E  81      -2.231  -3.809  11.604  1.00 71.89           H  
ATOM   1279 HD13 ILE E  81      -2.650  -5.163  12.535  1.00 71.89           H  
ATOM   1280  N   SER E  82      -4.417  -4.817  16.892  1.00 53.28           N  
ATOM   1281  CA  SER E  82      -3.991  -5.979  17.694  1.00 57.37           C  
ATOM   1282  C   SER E  82      -5.066  -6.368  18.639  1.00 55.32           C  
ATOM   1283  O   SER E  82      -5.241  -7.572  18.974  1.00 62.65           O  
ATOM   1284  CB  SER E  82      -2.609  -5.759  18.343  1.00 54.28           C  
ATOM   1285  OG  SER E  82      -2.698  -4.626  19.251  1.00 66.14           O  
ATOM   1286  H   SER E  82      -3.973  -3.916  17.002  1.00 53.28           H  
ATOM   1287  HA  SER E  82      -3.947  -6.845  17.034  1.00 57.37           H  
ATOM   1288  HB3 SER E  82      -1.860  -5.606  17.566  1.00 54.28           H  
ATOM   1289  HB2 SER E  82      -2.298  -6.612  18.946  1.00 54.28           H  
ATOM   1290  HG  SER E  82      -2.716  -3.789  18.782  1.00 66.14           H  
ATOM   1291  N   ILE E  83      -5.946  -5.361  18.975  1.00 51.55           N  
ATOM   1292  CA  ILE E  83      -6.781  -5.278  20.178  1.00 58.55           C  
ATOM   1293  C   ILE E  83      -7.839  -6.396  20.338  1.00 57.71           C  
ATOM   1294  O   ILE E  83      -7.846  -7.042  21.385  1.00 48.16           O  
ATOM   1295  CB  ILE E  83      -7.392  -3.846  20.423  1.00 56.89           C  
ATOM   1296  CG1 ILE E  83      -6.228  -2.809  20.763  1.00 55.03           C  
ATOM   1297  CG2 ILE E  83      -8.662  -3.679  21.198  1.00 49.75           C  
ATOM   1298  CD1 ILE E  83      -6.544  -1.262  20.686  1.00 52.08           C  
ATOM   1299  H   ILE E  83      -5.744  -4.461  18.565  1.00 51.55           H  
ATOM   1300  HA  ILE E  83      -6.043  -5.460  20.959  1.00 58.55           H  
ATOM   1301  HB  ILE E  83      -7.609  -3.661  19.371  1.00 56.89           H  
ATOM   1302 HG13 ILE E  83      -5.459  -3.083  20.040  1.00 55.03           H  
ATOM   1303 HG12 ILE E  83      -5.814  -2.994  21.754  1.00 55.03           H  
ATOM   1304 HG21 ILE E  83      -9.126  -2.702  21.064  1.00 49.75           H  
ATOM   1305 HG22 ILE E  83      -9.503  -4.309  20.909  1.00 49.75           H  
ATOM   1306 HG23 ILE E  83      -8.486  -3.860  22.258  1.00 49.75           H  
ATOM   1307 HD11 ILE E  83      -6.159  -0.914  19.727  1.00 52.08           H  
ATOM   1308 HD12 ILE E  83      -7.613  -1.054  20.657  1.00 52.08           H  
ATOM   1309 HD13 ILE E  83      -6.032  -0.700  21.467  1.00 52.08           H  
ATOM   1310  N   ARG E  84      -8.654  -6.628  19.311  1.00 59.72           N  
ATOM   1311  CA  ARG E  84      -9.627  -7.709  19.319  1.00 63.18           C  
ATOM   1312  C   ARG E  84      -8.998  -9.138  19.227  1.00 69.31           C  
ATOM   1313  O   ARG E  84      -9.361 -10.031  19.965  1.00 75.39           O  
ATOM   1314  CB  ARG E  84     -10.781  -7.561  18.298  1.00  0.00           C  
ATOM   1315  CG  ARG E  84     -11.988  -8.444  18.432  1.00  0.00           C  
ATOM   1316  CD  ARG E  84     -13.098  -8.276  17.397  1.00  0.00           C  
ATOM   1317  NE  ARG E  84     -13.818  -6.997  17.580  1.00  0.00           N  
ATOM   1318  CZ  ARG E  84     -14.973  -6.761  18.204  1.00  0.00           C  
ATOM   1319  NH1 ARG E  84     -15.686  -7.724  18.775  1.00  0.00           N  
ATOM   1320  NH2 ARG E  84     -15.591  -5.644  18.214  1.00  0.00           N1+
ATOM   1321  H   ARG E  84      -8.511  -6.025  18.513  1.00 59.72           H  
ATOM   1322  HA  ARG E  84     -10.194  -7.725  20.250  1.00 63.18           H  
ATOM   1323  HB3 ARG E  84     -10.356  -7.808  17.325  1.00  0.00           H  
ATOM   1324  HB2 ARG E  84     -11.116  -6.527  18.217  1.00  0.00           H  
ATOM   1325  HG3 ARG E  84     -12.334  -8.187  19.433  1.00  0.00           H  
ATOM   1326  HG2 ARG E  84     -11.773  -9.504  18.562  1.00  0.00           H  
ATOM   1327  HD3 ARG E  84     -13.813  -9.085  17.246  1.00  0.00           H  
ATOM   1328  HD2 ARG E  84     -12.622  -8.191  16.420  1.00  0.00           H  
ATOM   1329  HE  ARG E  84     -13.339  -6.151  17.306  1.00  0.00           H  
ATOM   1330 HH12 ARG E  84     -16.622  -7.547  19.112  1.00  0.00           H  
ATOM   1331 HH11 ARG E  84     -15.313  -8.662  18.755  1.00  0.00           H  
ATOM   1332 HH22 ARG E  84     -16.409  -5.453  18.775  1.00  0.00           H  
ATOM   1333 HH21 ARG E  84     -15.186  -4.886  17.684  1.00  0.00           H  
ATOM   1334  N   GLU E  85      -8.038  -9.220  18.327  1.00 60.62           N  
ATOM   1335  CA  GLU E  85      -7.163 -10.403  18.081  1.00 72.93           C  
ATOM   1336  C   GLU E  85      -6.268 -10.888  19.260  1.00 70.48           C  
ATOM   1337  O   GLU E  85      -6.314 -12.185  19.520  1.00 76.66           O  
ATOM   1338  CB  GLU E  85      -6.354 -10.001  16.791  1.00 79.09           C  
ATOM   1339  CG  GLU E  85      -5.415 -11.173  16.233  1.00 83.97           C  
ATOM   1340  CD  GLU E  85      -6.139 -12.462  15.878  1.00100.05           C  
ATOM   1341  OE1 GLU E  85      -7.326 -12.518  15.720  1.00 95.74           O  
ATOM   1342  OE2 GLU E  85      -5.350 -13.537  15.609  1.00103.02           O  
ATOM   1343  H   GLU E  85      -7.901  -8.496  17.636  1.00 60.62           H  
ATOM   1344  HA  GLU E  85      -7.849 -11.201  17.796  1.00 72.93           H  
ATOM   1345  HB3 GLU E  85      -5.749  -9.133  17.051  1.00 79.09           H  
ATOM   1346  HB2 GLU E  85      -7.001  -9.745  15.951  1.00 79.09           H  
ATOM   1347  HG3 GLU E  85      -4.649 -11.376  16.981  1.00 83.97           H  
ATOM   1348  HG2 GLU E  85      -4.929 -10.885  15.301  1.00 83.97           H  
ATOM   1349  HE2 GLU E  85      -5.890 -14.304  15.405  1.00103.02           H  
ATOM   1350  N   MET E  86      -5.603  -9.986  19.965  1.00 63.34           N  
ATOM   1351  CA  MET E  86      -4.820 -10.267  21.163  1.00 66.85           C  
ATOM   1352  C   MET E  86      -5.686 -10.545  22.446  1.00 69.94           C  
ATOM   1353  O   MET E  86      -5.221 -11.306  23.296  1.00 71.68           O  
ATOM   1354  CB  MET E  86      -3.718  -9.188  21.418  1.00 62.29           C  
ATOM   1355  CG  MET E  86      -3.085  -9.006  22.862  1.00 69.39           C  
ATOM   1356  SD  MET E  86      -1.818  -7.764  23.011  1.00 78.84           S  
ATOM   1357  CE  MET E  86      -2.859  -6.337  23.269  1.00 69.99           C  
ATOM   1358  H   MET E  86      -5.404  -9.096  19.531  1.00 63.34           H  
ATOM   1359  HA  MET E  86      -4.289 -11.186  20.915  1.00 66.85           H  
ATOM   1360  HB3 MET E  86      -4.175  -8.215  21.238  1.00 62.29           H  
ATOM   1361  HB2 MET E  86      -2.964  -9.110  20.635  1.00 62.29           H  
ATOM   1362  HG3 MET E  86      -2.607  -9.923  23.205  1.00 69.39           H  
ATOM   1363  HG2 MET E  86      -3.842  -8.776  23.611  1.00 69.39           H  
ATOM   1364  HE1 MET E  86      -3.618  -6.390  22.488  1.00 69.99           H  
ATOM   1365  HE2 MET E  86      -3.271  -6.178  24.266  1.00 69.99           H  
ATOM   1366  HE3 MET E  86      -2.338  -5.387  23.149  1.00 69.99           H  
ATOM   1367  N   TYR E  87      -6.888  -9.932  22.418  1.00 64.95           N  
ATOM   1368  CA  TYR E  87      -7.941 -10.322  23.388  1.00 72.87           C  
ATOM   1369  C   TYR E  87      -8.460 -11.682  23.038  1.00 72.48           C  
ATOM   1370  O   TYR E  87      -8.288 -12.494  23.896  1.00 75.75           O  
ATOM   1371  CB  TYR E  87      -9.047  -9.242  23.424  1.00 76.83           C  
ATOM   1372  CG  TYR E  87     -10.457  -9.497  24.037  1.00 81.93           C  
ATOM   1373  CD1 TYR E  87     -10.711  -9.350  25.425  1.00 80.92           C  
ATOM   1374  CD2 TYR E  87     -11.430  -9.959  23.170  1.00 81.57           C  
ATOM   1375  CE1 TYR E  87     -11.974  -9.559  25.884  1.00 82.41           C  
ATOM   1376  CE2 TYR E  87     -12.749 -10.236  23.654  1.00 76.37           C  
ATOM   1377  CZ  TYR E  87     -13.008 -10.012  25.035  1.00 83.19           C  
ATOM   1378  OH  TYR E  87     -14.234 -10.077  25.552  1.00 89.58           O  
ATOM   1379  H   TYR E  87      -7.117  -9.338  21.634  1.00 64.95           H  
ATOM   1380  HA  TYR E  87      -7.435 -10.421  24.348  1.00 72.87           H  
ATOM   1381  HB3 TYR E  87      -9.290  -8.859  22.433  1.00 76.83           H  
ATOM   1382  HB2 TYR E  87      -8.580  -8.411  23.953  1.00 76.83           H  
ATOM   1383  HD1 TYR E  87      -9.868  -9.201  26.083  1.00 80.92           H  
ATOM   1384  HD2 TYR E  87     -11.220 -10.169  22.132  1.00 81.57           H  
ATOM   1385  HE1 TYR E  87     -12.022  -9.444  26.957  1.00 82.41           H  
ATOM   1386  HE2 TYR E  87     -13.571 -10.486  22.999  1.00 76.37           H  
ATOM   1387  HH  TYR E  87     -14.311  -9.694  26.428  1.00 89.58           H  
ATOM   1388  N   ASN E  88      -8.990 -11.929  21.839  1.00 77.93           N  
ATOM   1389  CA  ASN E  88      -9.604 -13.227  21.473  1.00 78.91           C  
ATOM   1390  C   ASN E  88      -8.568 -14.323  21.573  1.00 80.48           C  
ATOM   1391  O   ASN E  88      -8.948 -15.437  21.910  1.00 89.21           O  
ATOM   1392  CB  ASN E  88     -10.165 -13.169  19.939  1.00 81.64           C  
ATOM   1393  CG  ASN E  88     -11.648 -12.644  19.935  1.00 83.33           C  
ATOM   1394  OD1 ASN E  88     -12.326 -12.630  20.904  1.00 81.18           O  
ATOM   1395  ND2 ASN E  88     -12.089 -12.320  18.744  1.00 82.55           N  
ATOM   1396  H   ASN E  88      -8.895 -11.234  21.113  1.00 77.93           H  
ATOM   1397  HA  ASN E  88     -10.409 -13.305  22.203  1.00 78.91           H  
ATOM   1398  HB3 ASN E  88     -10.128 -14.160  19.486  1.00 81.64           H  
ATOM   1399  HB2 ASN E  88      -9.565 -12.453  19.378  1.00 81.64           H  
ATOM   1400 HD22 ASN E  88     -13.005 -11.907  18.644  1.00 82.55           H  
ATOM   1401 HD21 ASN E  88     -11.521 -12.324  17.909  1.00 82.55           H  
ATOM   1402  N   SER E  89      -7.284 -14.147  21.152  1.00 78.69           N  
ATOM   1403  CA  SER E  89      -6.252 -15.162  21.293  1.00 79.35           C  
ATOM   1404  C   SER E  89      -5.876 -15.491  22.763  1.00 78.33           C  
ATOM   1405  O   SER E  89      -5.381 -16.608  22.990  1.00 81.68           O  
ATOM   1406  CB  SER E  89      -5.023 -14.778  20.472  1.00 82.32           C  
ATOM   1407  OG  SER E  89      -5.507 -14.695  19.084  1.00 85.39           O  
ATOM   1408  H   SER E  89      -6.930 -13.280  20.772  1.00 78.69           H  
ATOM   1409  HA  SER E  89      -6.546 -16.174  21.014  1.00 79.35           H  
ATOM   1410  HB3 SER E  89      -4.373 -15.650  20.416  1.00 82.32           H  
ATOM   1411  HB2 SER E  89      -4.406 -13.931  20.773  1.00 82.32           H  
ATOM   1412  HG  SER E  89      -5.825 -13.791  19.032  1.00 85.39           H  
ATOM   1413  N   LEU E  90      -6.207 -14.653  23.719  1.00 71.95           N  
ATOM   1414  CA  LEU E  90      -5.792 -14.947  25.121  1.00 69.40           C  
ATOM   1415  C   LEU E  90      -6.941 -15.029  26.101  1.00 80.06           C  
ATOM   1416  O   LEU E  90      -6.801 -15.621  27.185  1.00 79.71           O  
ATOM   1417  CB  LEU E  90      -4.642 -13.943  25.587  1.00 69.89           C  
ATOM   1418  CG  LEU E  90      -3.385 -13.960  24.709  1.00 78.83           C  
ATOM   1419  CD1 LEU E  90      -2.457 -12.744  25.188  1.00 75.20           C  
ATOM   1420  CD2 LEU E  90      -2.686 -15.320  24.805  1.00 69.69           C  
ATOM   1421  H   LEU E  90      -6.741 -13.798  23.664  1.00 71.95           H  
ATOM   1422  HA  LEU E  90      -5.316 -15.922  25.229  1.00 69.40           H  
ATOM   1423  HB3 LEU E  90      -4.337 -14.098  26.622  1.00 69.89           H  
ATOM   1424  HB2 LEU E  90      -5.061 -12.936  25.598  1.00 69.89           H  
ATOM   1425  HG  LEU E  90      -3.636 -13.736  23.673  1.00 78.83           H  
ATOM   1426 HD11 LEU E  90      -2.977 -11.918  25.674  1.00 75.20           H  
ATOM   1427 HD12 LEU E  90      -1.736 -13.158  25.893  1.00 75.20           H  
ATOM   1428 HD13 LEU E  90      -1.972 -12.289  24.324  1.00 75.20           H  
ATOM   1429 HD21 LEU E  90      -3.184 -16.025  25.471  1.00 69.69           H  
ATOM   1430 HD22 LEU E  90      -2.596 -15.714  23.792  1.00 69.69           H  
ATOM   1431 HD23 LEU E  90      -1.660 -15.254  25.165  1.00 69.69           H  
ATOM   1432  N   GLY E  91      -8.012 -14.354  25.708  1.00 73.02           N  
ATOM   1433  CA  GLY E  91      -9.285 -14.173  26.440  1.00 77.76           C  
ATOM   1434  C   GLY E  91      -9.057 -13.374  27.742  1.00 76.68           C  
ATOM   1435  O   GLY E  91      -9.705 -13.720  28.738  1.00 72.19           O  
ATOM   1436  H   GLY E  91      -8.038 -13.776  24.880  1.00 73.02           H  
ATOM   1437  HA3 GLY E  91      -9.617 -15.194  26.624  1.00 77.76           H  
ATOM   1438  HA2 GLY E  91     -10.056 -13.682  25.846  1.00 77.76           H  
ATOM   1439  N   VAL E  92      -8.029 -12.513  27.754  1.00 77.11           N  
ATOM   1440  CA  VAL E  92      -7.645 -11.691  28.883  1.00 70.96           C  
ATOM   1441  C   VAL E  92      -8.693 -10.619  29.206  1.00 71.46           C  
ATOM   1442  O   VAL E  92      -9.186  -9.923  28.286  1.00 69.58           O  
ATOM   1443  CB  VAL E  92      -6.168 -11.081  28.698  1.00 68.37           C  
ATOM   1444  CG1 VAL E  92      -6.077 -10.185  27.372  1.00 60.29           C  
ATOM   1445  CG2 VAL E  92      -5.591 -10.213  29.840  1.00 66.76           C  
ATOM   1446  H   VAL E  92      -7.345 -12.481  27.012  1.00 77.11           H  
ATOM   1447  HA  VAL E  92      -7.672 -12.419  29.695  1.00 70.96           H  
ATOM   1448  HB  VAL E  92      -5.491 -11.930  28.597  1.00 68.37           H  
ATOM   1449 HG11 VAL E  92      -5.053 -10.028  27.034  1.00 60.29           H  
ATOM   1450 HG12 VAL E  92      -6.512 -10.651  26.488  1.00 60.29           H  
ATOM   1451 HG13 VAL E  92      -6.609  -9.248  27.536  1.00 60.29           H  
ATOM   1452 HG21 VAL E  92      -4.523 -10.082  29.668  1.00 66.76           H  
ATOM   1453 HG22 VAL E  92      -6.039  -9.220  29.879  1.00 66.76           H  
ATOM   1454 HG23 VAL E  92      -5.686 -10.715  30.802  1.00 66.76           H  
ATOM   1455  N   PRO E  93      -8.901 -10.311  30.513  1.00 66.34           N  
ATOM   1456  CA  PRO E  93      -9.718  -9.134  30.870  1.00 55.70           C  
ATOM   1457  C   PRO E  93      -9.060  -7.915  30.310  1.00 58.98           C  
ATOM   1458  O   PRO E  93      -7.898  -7.784  30.455  1.00 62.59           O  
ATOM   1459  CB  PRO E  93      -9.802  -9.146  32.419  1.00 51.68           C  
ATOM   1460  CG  PRO E  93      -9.642 -10.661  32.701  1.00 61.15           C  
ATOM   1461  CD  PRO E  93      -8.600 -11.064  31.704  1.00 62.43           C  
ATOM   1462  HA  PRO E  93     -10.710  -9.278  30.442  1.00 55.70           H  
ATOM   1463  HB3 PRO E  93     -10.679  -8.663  32.850  1.00 51.68           H  
ATOM   1464  HB2 PRO E  93      -9.087  -8.507  32.936  1.00 51.68           H  
ATOM   1465  HG3 PRO E  93     -10.544 -11.198  32.408  1.00 61.15           H  
ATOM   1466  HG2 PRO E  93      -9.475 -11.028  33.714  1.00 61.15           H  
ATOM   1467  HD2 PRO E  93      -7.561 -10.871  31.971  1.00 62.43           H  
ATOM   1468  HD3 PRO E  93      -8.751 -12.119  31.473  1.00 62.43           H  
ATOM   1469  N   VAL E  94      -9.936  -7.061  29.737  1.00 58.44           N  
ATOM   1470  CA  VAL E  94      -9.533  -5.807  29.141  1.00 58.84           C  
ATOM   1471  C   VAL E  94      -8.963  -4.795  30.146  1.00 60.44           C  
ATOM   1472  O   VAL E  94      -7.917  -4.231  29.902  1.00 58.60           O  
ATOM   1473  CB  VAL E  94     -10.771  -5.294  28.380  1.00 61.26           C  
ATOM   1474  CG1 VAL E  94     -10.602  -3.947  27.731  1.00 52.82           C  
ATOM   1475  CG2 VAL E  94     -11.274  -6.270  27.324  1.00 65.04           C  
ATOM   1476  H   VAL E  94     -10.864  -7.410  29.543  1.00 58.44           H  
ATOM   1477  HA  VAL E  94      -8.763  -5.912  28.377  1.00 58.84           H  
ATOM   1478  HB  VAL E  94     -11.657  -5.188  29.006  1.00 61.26           H  
ATOM   1479 HG11 VAL E  94     -11.441  -3.708  27.077  1.00 52.82           H  
ATOM   1480 HG12 VAL E  94     -10.383  -3.151  28.444  1.00 52.82           H  
ATOM   1481 HG13 VAL E  94      -9.721  -3.903  27.091  1.00 52.82           H  
ATOM   1482 HG21 VAL E  94     -10.549  -6.492  26.541  1.00 65.04           H  
ATOM   1483 HG22 VAL E  94     -11.588  -7.150  27.886  1.00 65.04           H  
ATOM   1484 HG23 VAL E  94     -12.195  -5.921  26.856  1.00 65.04           H  
ATOM   1485  N   PRO E  95      -9.464  -4.757  31.402  1.00 64.03           N  
ATOM   1486  CA  PRO E  95      -8.760  -4.120  32.535  1.00 49.94           C  
ATOM   1487  C   PRO E  95      -7.289  -4.630  32.699  1.00 52.45           C  
ATOM   1488  O   PRO E  95      -6.370  -3.800  32.909  1.00 59.42           O  
ATOM   1489  CB  PRO E  95      -9.625  -4.282  33.728  1.00 50.23           C  
ATOM   1490  CG  PRO E  95     -11.025  -4.263  33.047  1.00 51.18           C  
ATOM   1491  CD  PRO E  95     -10.839  -5.124  31.795  1.00 55.10           C  
ATOM   1492  HA  PRO E  95      -8.664  -3.052  32.337  1.00 49.94           H  
ATOM   1493  HB3 PRO E  95      -9.500  -3.496  34.472  1.00 50.23           H  
ATOM   1494  HB2 PRO E  95      -9.569  -5.270  34.184  1.00 50.23           H  
ATOM   1495  HG3 PRO E  95     -11.293  -3.285  32.647  1.00 51.18           H  
ATOM   1496  HG2 PRO E  95     -11.795  -4.573  33.754  1.00 51.18           H  
ATOM   1497  HD2 PRO E  95     -10.995  -6.154  32.117  1.00 55.10           H  
ATOM   1498  HD3 PRO E  95     -11.548  -4.787  31.039  1.00 55.10           H  
ATOM   1499  N   ALA E  96      -7.036  -5.972  32.638  1.00 50.21           N  
ATOM   1500  CA  ALA E  96      -5.693  -6.540  32.845  1.00 50.08           C  
ATOM   1501  C   ALA E  96      -4.770  -6.333  31.626  1.00 48.72           C  
ATOM   1502  O   ALA E  96      -3.618  -6.133  31.709  1.00 50.28           O  
ATOM   1503  CB  ALA E  96      -5.733  -8.047  33.410  1.00 52.21           C  
ATOM   1504  H   ALA E  96      -7.826  -6.573  32.454  1.00 50.21           H  
ATOM   1505  HA  ALA E  96      -5.210  -5.882  33.567  1.00 50.08           H  
ATOM   1506  HB1 ALA E  96      -4.782  -8.527  33.178  1.00 52.21           H  
ATOM   1507  HB2 ALA E  96      -5.765  -8.139  34.495  1.00 52.21           H  
ATOM   1508  HB3 ALA E  96      -6.530  -8.615  32.932  1.00 52.21           H  
ATOM   1509  N   MET E  97      -5.386  -6.389  30.442  1.00 48.63           N  
ATOM   1510  CA  MET E  97      -4.800  -6.068  29.162  1.00 46.60           C  
ATOM   1511  C   MET E  97      -4.162  -4.637  29.149  1.00 45.59           C  
ATOM   1512  O   MET E  97      -3.021  -4.519  28.676  1.00 49.10           O  
ATOM   1513  CB  MET E  97      -5.802  -6.264  28.029  1.00 54.74           C  
ATOM   1514  CG  MET E  97      -5.201  -6.377  26.610  1.00 65.46           C  
ATOM   1515  SD  MET E  97      -6.203  -7.072  25.275  1.00 55.83           S  
ATOM   1516  CE  MET E  97      -7.803  -6.210  25.441  1.00 56.04           C  
ATOM   1517  H   MET E  97      -6.335  -6.726  30.366  1.00 48.63           H  
ATOM   1518  HA  MET E  97      -4.027  -6.821  29.004  1.00 46.60           H  
ATOM   1519  HB3 MET E  97      -6.513  -5.439  27.980  1.00 54.74           H  
ATOM   1520  HB2 MET E  97      -6.412  -7.162  28.128  1.00 54.74           H  
ATOM   1521  HG3 MET E  97      -4.229  -6.868  26.657  1.00 65.46           H  
ATOM   1522  HG2 MET E  97      -4.827  -5.364  26.460  1.00 65.46           H  
ATOM   1523  HE1 MET E  97      -8.451  -6.355  24.576  1.00 56.04           H  
ATOM   1524  HE2 MET E  97      -8.305  -6.690  26.281  1.00 56.04           H  
ATOM   1525  HE3 MET E  97      -7.593  -5.151  25.595  1.00 56.04           H  
ATOM   1526  N   MET E  98      -4.914  -3.651  29.599  1.00 50.43           N  
ATOM   1527  CA  MET E  98      -4.430  -2.232  29.642  1.00 48.77           C  
ATOM   1528  C   MET E  98      -3.231  -2.047  30.637  1.00 46.81           C  
ATOM   1529  O   MET E  98      -2.287  -1.292  30.361  1.00 39.71           O  
ATOM   1530  CB  MET E  98      -5.544  -1.305  30.164  1.00 40.41           C  
ATOM   1531  CG  MET E  98      -6.684  -1.197  29.133  1.00 52.37           C  
ATOM   1532  SD  MET E  98      -7.870   0.152  29.443  1.00 49.80           S  
ATOM   1533  CE  MET E  98      -9.150  -0.660  30.467  1.00 57.41           C  
ATOM   1534  H   MET E  98      -5.881  -3.716  29.882  1.00 50.43           H  
ATOM   1535  HA  MET E  98      -3.928  -1.871  28.744  1.00 48.77           H  
ATOM   1536  HB3 MET E  98      -5.182  -0.289  30.326  1.00 40.41           H  
ATOM   1537  HB2 MET E  98      -5.963  -1.723  31.079  1.00 40.41           H  
ATOM   1538  HG3 MET E  98      -7.141  -2.184  29.056  1.00 52.37           H  
ATOM   1539  HG2 MET E  98      -6.182  -1.103  28.169  1.00 52.37           H  
ATOM   1540  HE1 MET E  98      -9.607  -1.475  29.904  1.00 57.41           H  
ATOM   1541  HE2 MET E  98      -8.585  -0.975  31.344  1.00 57.41           H  
ATOM   1542  HE3 MET E  98      -9.890   0.097  30.724  1.00 57.41           H  
ATOM   1543  N   GLU E  99      -3.186  -2.816  31.744  1.00 45.09           N  
ATOM   1544  CA  GLU E  99      -2.108  -2.918  32.650  1.00 46.86           C  
ATOM   1545  C   GLU E  99      -0.814  -3.526  32.141  1.00 42.55           C  
ATOM   1546  O   GLU E  99       0.270  -3.205  32.666  1.00 45.37           O  
ATOM   1547  CB  GLU E  99      -2.724  -3.540  33.988  1.00 50.03           C  
ATOM   1548  CG  GLU E  99      -1.710  -4.016  34.978  1.00 46.59           C  
ATOM   1549  CD  GLU E  99      -2.236  -4.356  36.368  1.00 53.74           C  
ATOM   1550  OE1 GLU E  99      -1.421  -4.209  37.368  1.00 48.51           O  
ATOM   1551  OE2 GLU E  99      -3.440  -4.689  36.516  1.00 60.06           O1-
ATOM   1552  H   GLU E  99      -3.892  -3.513  31.928  1.00 45.09           H  
ATOM   1553  HA  GLU E  99      -1.828  -1.899  32.921  1.00 46.86           H  
ATOM   1554  HB3 GLU E  99      -3.347  -4.414  33.799  1.00 50.03           H  
ATOM   1555  HB2 GLU E  99      -3.472  -2.870  34.413  1.00 50.03           H  
ATOM   1556  HG3 GLU E  99      -1.130  -3.111  35.157  1.00 46.59           H  
ATOM   1557  HG2 GLU E  99      -1.023  -4.748  34.552  1.00 46.59           H  
ATOM   1558  N   SER E 100      -0.846  -4.266  31.008  1.00 44.53           N  
ATOM   1559  CA  SER E 100       0.357  -4.723  30.300  1.00 47.38           C  
ATOM   1560  C   SER E 100       1.085  -3.548  29.610  1.00 46.58           C  
ATOM   1561  O   SER E 100       2.255  -3.410  29.923  1.00 44.48           O  
ATOM   1562  CB  SER E 100       0.007  -5.779  29.225  1.00 45.70           C  
ATOM   1563  OG  SER E 100       1.193  -6.527  28.918  1.00 43.11           O  
ATOM   1564  H   SER E 100      -1.720  -4.504  30.560  1.00 44.53           H  
ATOM   1565  HA  SER E 100       1.070  -5.161  30.998  1.00 47.38           H  
ATOM   1566  HB3 SER E 100      -0.327  -5.328  28.290  1.00 45.70           H  
ATOM   1567  HB2 SER E 100      -0.735  -6.457  29.647  1.00 45.70           H  
ATOM   1568  HG  SER E 100       1.462  -6.348  28.014  1.00 43.11           H  
ATOM   1569  N   ILE E 101       0.310  -2.700  28.954  1.00 47.02           N  
ATOM   1570  CA  ILE E 101       0.764  -1.423  28.400  1.00 48.19           C  
ATOM   1571  C   ILE E 101       1.203  -0.402  29.538  1.00 43.76           C  
ATOM   1572  O   ILE E 101       2.087   0.348  29.256  1.00 45.64           O  
ATOM   1573  CB  ILE E 101      -0.348  -0.754  27.570  1.00 46.78           C  
ATOM   1574  CG1 ILE E 101      -0.957  -1.711  26.563  1.00 40.34           C  
ATOM   1575  CG2 ILE E 101       0.140   0.572  26.863  1.00 39.90           C  
ATOM   1576  CD1 ILE E 101      -0.035  -2.208  25.441  1.00 45.42           C  
ATOM   1577  H   ILE E 101      -0.689  -2.754  29.095  1.00 47.02           H  
ATOM   1578  HA  ILE E 101       1.670  -1.612  27.824  1.00 48.19           H  
ATOM   1579  HB  ILE E 101      -1.109  -0.404  28.268  1.00 46.78           H  
ATOM   1580 HG13 ILE E 101      -1.804  -1.236  26.068  1.00 40.34           H  
ATOM   1581 HG12 ILE E 101      -1.285  -2.593  27.112  1.00 40.34           H  
ATOM   1582 HG21 ILE E 101      -0.372   0.687  25.908  1.00 39.90           H  
ATOM   1583 HG22 ILE E 101       0.169   1.482  27.462  1.00 39.90           H  
ATOM   1584 HG23 ILE E 101       1.156   0.327  26.555  1.00 39.90           H  
ATOM   1585 HD11 ILE E 101       0.830  -1.556  25.322  1.00 45.42           H  
ATOM   1586 HD12 ILE E 101       0.446  -3.177  25.582  1.00 45.42           H  
ATOM   1587 HD13 ILE E 101      -0.465  -2.162  24.441  1.00 45.42           H  
ATOM   1588  N   ARG E 102       0.619  -0.519  30.770  1.00 42.67           N  
ATOM   1589  CA  ARG E 102       0.862   0.445  31.842  1.00 45.51           C  
ATOM   1590  C   ARG E 102       2.214   0.100  32.515  1.00 44.34           C  
ATOM   1591  O   ARG E 102       3.053   1.016  32.758  1.00 39.34           O  
ATOM   1592  CB  ARG E 102      -0.245   0.334  32.981  1.00 44.74           C  
ATOM   1593  CG  ARG E 102      -0.414   1.615  33.769  1.00 44.51           C  
ATOM   1594  CD  ARG E 102      -1.475   1.573  34.901  1.00 50.75           C  
ATOM   1595  NE  ARG E 102      -2.776   0.917  34.605  1.00 57.49           N  
ATOM   1596  CZ  ARG E 102      -3.659   1.330  33.696  1.00 53.20           C  
ATOM   1597  NH1 ARG E 102      -3.480   2.508  33.053  1.00 48.68           N  
ATOM   1598  NH2 ARG E 102      -4.649   0.499  33.353  1.00 46.79           N1+
ATOM   1599  H   ARG E 102      -0.048  -1.249  30.974  1.00 42.67           H  
ATOM   1600  HA  ARG E 102       0.899   1.475  31.486  1.00 45.51           H  
ATOM   1601  HB3 ARG E 102       0.013  -0.547  33.568  1.00 44.74           H  
ATOM   1602  HB2 ARG E 102      -1.221   0.137  32.536  1.00 44.74           H  
ATOM   1603  HG3 ARG E 102      -0.523   2.478  33.112  1.00 44.51           H  
ATOM   1604  HG2 ARG E 102       0.564   1.892  34.164  1.00 44.51           H  
ATOM   1605  HD3 ARG E 102      -1.785   2.574  35.201  1.00 50.75           H  
ATOM   1606  HD2 ARG E 102      -1.065   1.036  35.757  1.00 50.75           H  
ATOM   1607  HE  ARG E 102      -3.032   0.201  35.270  1.00 57.49           H  
ATOM   1608 HH12 ARG E 102      -4.302   2.781  32.532  1.00 48.68           H  
ATOM   1609 HH11 ARG E 102      -2.716   3.147  33.219  1.00 48.68           H  
ATOM   1610 HH22 ARG E 102      -5.313   0.761  32.638  1.00 46.79           H  
ATOM   1611 HH21 ARG E 102      -4.815  -0.330  33.905  1.00 46.79           H  
ATOM   1612  N   CYS E 103       2.564  -1.154  32.771  1.00 43.55           N  
ATOM   1613  CA  CYS E 103       3.877  -1.708  33.204  1.00 42.18           C  
ATOM   1614  C   CYS E 103       5.054  -1.230  32.289  1.00 40.75           C  
ATOM   1615  O   CYS E 103       6.088  -0.765  32.717  1.00 45.27           O  
ATOM   1616  CB  CYS E 103       3.889  -3.307  33.209  1.00 37.03           C  
ATOM   1617  SG  CYS E 103       2.946  -3.999  34.638  1.00 46.18           S  
ATOM   1618  H   CYS E 103       1.888  -1.870  32.549  1.00 43.55           H  
ATOM   1619  HA  CYS E 103       4.305  -1.338  34.136  1.00 42.18           H  
ATOM   1620  HB3 CYS E 103       4.881  -3.644  33.509  1.00 37.03           H  
ATOM   1621  HB2 CYS E 103       3.471  -3.678  32.273  1.00 37.03           H  
ATOM   1622  HG  CYS E 103       1.810  -4.168  33.954  1.00 46.18           H  
ATOM   1623  N   LEU E 104       4.788  -1.347  30.946  1.00 37.41           N  
ATOM   1624  CA  LEU E 104       5.733  -0.926  29.941  1.00 40.46           C  
ATOM   1625  C   LEU E 104       5.774   0.579  29.761  1.00 42.74           C  
ATOM   1626  O   LEU E 104       6.904   0.962  29.563  1.00 40.62           O  
ATOM   1627  CB  LEU E 104       5.182  -1.593  28.668  1.00 40.52           C  
ATOM   1628  CG  LEU E 104       5.896  -1.402  27.317  1.00 41.46           C  
ATOM   1629  CD1 LEU E 104       7.194  -2.269  27.446  1.00 39.16           C  
ATOM   1630  CD2 LEU E 104       5.093  -1.932  26.084  1.00 47.40           C  
ATOM   1631  H   LEU E 104       3.942  -1.786  30.611  1.00 37.41           H  
ATOM   1632  HA  LEU E 104       6.741  -1.267  30.174  1.00 40.46           H  
ATOM   1633  HB3 LEU E 104       4.195  -1.163  28.498  1.00 40.52           H  
ATOM   1634  HB2 LEU E 104       5.028  -2.643  28.916  1.00 40.52           H  
ATOM   1635  HG  LEU E 104       6.177  -0.380  27.062  1.00 41.46           H  
ATOM   1636 HD11 LEU E 104       7.858  -1.689  28.087  1.00 39.16           H  
ATOM   1637 HD12 LEU E 104       7.061  -3.238  27.926  1.00 39.16           H  
ATOM   1638 HD13 LEU E 104       7.797  -2.239  26.538  1.00 39.16           H  
ATOM   1639 HD21 LEU E 104       4.894  -1.170  25.331  1.00 47.40           H  
ATOM   1640 HD22 LEU E 104       5.748  -2.604  25.529  1.00 47.40           H  
ATOM   1641 HD23 LEU E 104       4.116  -2.325  26.365  1.00 47.40           H  
ATOM   1642  N   LYS E 105       4.734   1.365  30.010  1.00 46.18           N  
ATOM   1643  CA  LYS E 105       4.782   2.788  30.021  1.00 40.55           C  
ATOM   1644  C   LYS E 105       5.746   3.264  31.145  1.00 44.54           C  
ATOM   1645  O   LYS E 105       6.700   3.961  30.841  1.00 42.95           O  
ATOM   1646  CB  LYS E 105       3.329   3.345  30.136  1.00 41.13           C  
ATOM   1647  CG  LYS E 105       3.158   4.912  30.494  1.00 43.56           C  
ATOM   1648  CD  LYS E 105       1.749   5.257  30.731  1.00 53.55           C  
ATOM   1649  CE  LYS E 105       1.445   6.676  31.213  1.00 51.14           C  
ATOM   1650  NZ  LYS E 105       0.093   6.730  31.711  1.00 44.55           N1+
ATOM   1651  H   LYS E 105       3.813   0.972  30.142  1.00 46.18           H  
ATOM   1652  HA  LYS E 105       5.065   3.118  29.022  1.00 40.55           H  
ATOM   1653  HB3 LYS E 105       2.817   2.811  30.937  1.00 41.13           H  
ATOM   1654  HB2 LYS E 105       2.722   3.169  29.248  1.00 41.13           H  
ATOM   1655  HG3 LYS E 105       3.474   5.564  29.680  1.00 43.56           H  
ATOM   1656  HG2 LYS E 105       3.748   5.193  31.367  1.00 43.56           H  
ATOM   1657  HD3 LYS E 105       1.309   4.500  31.380  1.00 53.55           H  
ATOM   1658  HD2 LYS E 105       1.237   5.039  29.794  1.00 53.55           H  
ATOM   1659  HE3 LYS E 105       1.720   7.450  30.496  1.00 51.14           H  
ATOM   1660  HE2 LYS E 105       2.025   6.975  32.087  1.00 51.14           H  
ATOM   1661  HZ1 LYS E 105       0.003   7.661  32.090  1.00 44.55           H  
ATOM   1662  HZ2 LYS E 105      -0.575   6.731  30.953  1.00 44.55           H  
ATOM   1663  HZ3 LYS E 105      -0.129   6.051  32.425  1.00 44.55           H  
ATOM   1664  N   GLU E 106       5.413   3.000  32.388  1.00 49.76           N  
ATOM   1665  CA  GLU E 106       6.231   3.316  33.573  1.00 49.27           C  
ATOM   1666  C   GLU E 106       7.773   2.879  33.518  1.00 45.60           C  
ATOM   1667  O   GLU E 106       8.653   3.664  33.849  1.00 45.06           O  
ATOM   1668  CB  GLU E 106       5.499   2.848  34.852  1.00 47.48           C  
ATOM   1669  CG  GLU E 106       4.144   3.445  35.045  1.00 54.05           C  
ATOM   1670  CD  GLU E 106       3.202   2.716  35.976  1.00 54.89           C  
ATOM   1671  OE1 GLU E 106       2.094   3.273  36.172  1.00 50.14           O  
ATOM   1672  OE2 GLU E 106       3.688   1.854  36.733  1.00 56.89           O1-
ATOM   1673  H   GLU E 106       4.495   2.641  32.609  1.00 49.76           H  
ATOM   1674  HA  GLU E 106       6.195   4.404  33.619  1.00 49.27           H  
ATOM   1675  HB3 GLU E 106       6.041   3.063  35.773  1.00 47.48           H  
ATOM   1676  HB2 GLU E 106       5.454   1.769  35.000  1.00 47.48           H  
ATOM   1677  HG3 GLU E 106       3.535   3.643  34.163  1.00 54.05           H  
ATOM   1678  HG2 GLU E 106       4.369   4.505  35.159  1.00 54.05           H  
ATOM   1679  N   ALA E 107       8.065   1.735  32.914  1.00 41.67           N  
ATOM   1680  CA  ALA E 107       9.469   1.308  32.703  1.00 45.18           C  
ATOM   1681  C   ALA E 107      10.241   2.302  31.844  1.00 44.31           C  
ATOM   1682  O   ALA E 107      11.401   2.618  32.073  1.00 45.85           O  
ATOM   1683  CB  ALA E 107       9.522  -0.204  32.291  1.00 39.45           C  
ATOM   1684  H   ALA E 107       7.265   1.157  32.701  1.00 41.67           H  
ATOM   1685  HA  ALA E 107       9.897   1.447  33.696  1.00 45.18           H  
ATOM   1686  HB1 ALA E 107       9.382  -0.897  33.121  1.00 39.45           H  
ATOM   1687  HB2 ALA E 107       8.769  -0.370  31.520  1.00 39.45           H  
ATOM   1688  HB3 ALA E 107      10.503  -0.479  31.904  1.00 39.45           H  
ATOM   1689  N   SER E 108       9.595   2.780  30.737  1.00 39.64           N  
ATOM   1690  CA  SER E 108      10.085   3.787  29.789  1.00 40.53           C  
ATOM   1691  C   SER E 108      10.217   5.109  30.464  1.00 46.70           C  
ATOM   1692  O   SER E 108      11.307   5.678  30.511  1.00 53.60           O  
ATOM   1693  CB  SER E 108       9.226   3.732  28.530  1.00 37.60           C  
ATOM   1694  OG  SER E 108       9.019   2.413  27.951  1.00 41.57           O  
ATOM   1695  H   SER E 108       8.750   2.298  30.465  1.00 39.64           H  
ATOM   1696  HA  SER E 108      11.014   3.466  29.317  1.00 40.53           H  
ATOM   1697  HB3 SER E 108       9.524   4.564  27.893  1.00 37.60           H  
ATOM   1698  HB2 SER E 108       8.252   4.133  28.811  1.00 37.60           H  
ATOM   1699  HG  SER E 108       8.236   2.074  28.391  1.00 41.57           H  
ATOM   1700  N   LEU E 109       9.077   5.484  31.126  1.00 55.37           N  
ATOM   1701  CA  LEU E 109       8.994   6.831  31.682  1.00 53.05           C  
ATOM   1702  C   LEU E 109       9.878   7.070  32.932  1.00 54.57           C  
ATOM   1703  O   LEU E 109      10.007   8.214  33.356  1.00 61.26           O  
ATOM   1704  CB  LEU E 109       7.491   7.056  32.130  1.00 48.57           C  
ATOM   1705  CG  LEU E 109       6.315   7.154  31.047  1.00 58.31           C  
ATOM   1706  CD1 LEU E 109       5.322   8.139  31.545  1.00 52.31           C  
ATOM   1707  CD2 LEU E 109       6.616   7.505  29.574  1.00 56.10           C  
ATOM   1708  H   LEU E 109       8.170   5.051  31.032  1.00 55.37           H  
ATOM   1709  HA  LEU E 109       9.284   7.524  30.892  1.00 53.05           H  
ATOM   1710  HB3 LEU E 109       7.623   8.038  32.586  1.00 48.57           H  
ATOM   1711  HB2 LEU E 109       7.159   6.454  32.976  1.00 48.57           H  
ATOM   1712  HG  LEU E 109       5.737   6.230  31.043  1.00 58.31           H  
ATOM   1713 HD11 LEU E 109       5.318   8.337  32.617  1.00 52.31           H  
ATOM   1714 HD12 LEU E 109       5.351   9.153  31.146  1.00 52.31           H  
ATOM   1715 HD13 LEU E 109       4.367   7.642  31.374  1.00 52.31           H  
ATOM   1716 HD21 LEU E 109       7.482   8.161  29.477  1.00 56.10           H  
ATOM   1717 HD22 LEU E 109       6.876   6.573  29.073  1.00 56.10           H  
ATOM   1718 HD23 LEU E 109       5.821   7.976  28.996  1.00 56.10           H  
ATOM   1719  N   SER E 110      10.371   6.034  33.569  1.00 55.04           N  
ATOM   1720  CA  SER E 110      11.254   6.176  34.732  1.00 52.70           C  
ATOM   1721  C   SER E 110      12.772   6.217  34.326  1.00 61.55           C  
ATOM   1722  O   SER E 110      13.611   6.817  35.081  1.00 68.41           O  
ATOM   1723  CB  SER E 110      10.947   5.010  35.699  1.00 46.37           C  
ATOM   1724  OG  SER E 110      10.935   3.668  35.182  1.00 53.56           O  
ATOM   1725  H   SER E 110      10.248   5.119  33.160  1.00 55.04           H  
ATOM   1726  HA  SER E 110      11.118   7.138  35.226  1.00 52.70           H  
ATOM   1727  HB3 SER E 110       9.946   5.153  36.106  1.00 46.37           H  
ATOM   1728  HB2 SER E 110      11.622   5.084  36.551  1.00 46.37           H  
ATOM   1729  HG  SER E 110      10.182   3.592  34.591  1.00 53.56           H  
ATOM   1730  N   LEU E 111      13.173   5.571  33.222  1.00 62.32           N  
ATOM   1731  CA  LEU E 111      14.526   5.655  32.570  1.00 62.21           C  
ATOM   1732  C   LEU E 111      14.782   6.993  31.939  1.00 64.47           C  
ATOM   1733  O   LEU E 111      15.941   7.345  31.653  1.00 69.59           O  
ATOM   1734  CB  LEU E 111      14.725   4.377  31.608  1.00 59.73           C  
ATOM   1735  CG  LEU E 111      14.776   2.959  32.282  1.00 55.61           C  
ATOM   1736  CD1 LEU E 111      14.896   1.794  31.326  1.00 57.42           C  
ATOM   1737  CD2 LEU E 111      15.788   2.802  33.482  1.00 56.20           C  
ATOM   1738  H   LEU E 111      12.553   4.950  32.722  1.00 62.32           H  
ATOM   1739  HA  LEU E 111      15.278   5.626  33.358  1.00 62.21           H  
ATOM   1740  HB3 LEU E 111      15.625   4.559  31.021  1.00 59.73           H  
ATOM   1741  HB2 LEU E 111      13.876   4.389  30.924  1.00 59.73           H  
ATOM   1742  HG  LEU E 111      13.788   2.819  32.722  1.00 55.61           H  
ATOM   1743 HD11 LEU E 111      15.945   1.507  31.242  1.00 57.42           H  
ATOM   1744 HD12 LEU E 111      14.290   0.973  31.708  1.00 57.42           H  
ATOM   1745 HD13 LEU E 111      14.509   1.986  30.325  1.00 57.42           H  
ATOM   1746 HD21 LEU E 111      16.439   3.671  33.573  1.00 56.20           H  
ATOM   1747 HD22 LEU E 111      15.180   2.853  34.386  1.00 56.20           H  
ATOM   1748 HD23 LEU E 111      16.368   1.881  33.436  1.00 56.20           H  
ATOM   1749  N   LEU E 112      13.746   7.793  31.814  1.00 71.12           N  
ATOM   1750  CA  LEU E 112      13.682   9.187  31.411  1.00 72.15           C  
ATOM   1751  C   LEU E 112      13.700  10.138  32.628  1.00 76.83           C  
ATOM   1752  O   LEU E 112      12.977   9.802  33.552  1.00 71.90           O  
ATOM   1753  CB  LEU E 112      12.384   9.491  30.679  1.00 71.91           C  
ATOM   1754  CG  LEU E 112      12.404   8.806  29.299  1.00 63.46           C  
ATOM   1755  CD1 LEU E 112      11.002   8.782  28.636  1.00 57.90           C  
ATOM   1756  CD2 LEU E 112      13.342   9.663  28.337  1.00 71.19           C  
ATOM   1757  H   LEU E 112      12.837   7.458  32.097  1.00 71.12           H  
ATOM   1758  HA  LEU E 112      14.589   9.404  30.848  1.00 72.15           H  
ATOM   1759  HB3 LEU E 112      12.274  10.563  30.518  1.00 71.91           H  
ATOM   1760  HB2 LEU E 112      11.594   9.122  31.334  1.00 71.91           H  
ATOM   1761  HG  LEU E 112      12.695   7.757  29.370  1.00 63.46           H  
ATOM   1762 HD11 LEU E 112      11.118   8.708  27.554  1.00 57.90           H  
ATOM   1763 HD12 LEU E 112      10.260   8.116  29.077  1.00 57.90           H  
ATOM   1764 HD13 LEU E 112      10.549   9.773  28.656  1.00 57.90           H  
ATOM   1765 HD21 LEU E 112      13.678  10.490  28.963  1.00 71.19           H  
ATOM   1766 HD22 LEU E 112      14.273   9.164  28.072  1.00 71.19           H  
ATOM   1767 HD23 LEU E 112      12.869  10.075  27.445  1.00 71.19           H  
ATOM   1768  N   ASP E 113      14.214  11.404  32.557  1.00 78.15           N  
ATOM   1769  CA  ASP E 113      13.839  12.484  33.432  1.00 86.78           C  
ATOM   1770  C   ASP E 113      12.328  12.892  33.100  1.00 92.13           C  
ATOM   1771  O   ASP E 113      11.984  12.854  31.921  1.00 99.49           O  
ATOM   1772  CB  ASP E 113      14.740  13.750  33.457  1.00 86.71           C  
ATOM   1773  CG  ASP E 113      16.080  13.526  34.124  1.00 82.92           C  
ATOM   1774  OD1 ASP E 113      16.050  12.726  35.092  1.00 90.18           O  
ATOM   1775  OD2 ASP E 113      17.001  14.411  33.977  1.00 82.69           O1-
ATOM   1776  H   ASP E 113      14.617  11.637  31.661  1.00 78.15           H  
ATOM   1777  HA  ASP E 113      13.741  12.043  34.424  1.00 86.78           H  
ATOM   1778  HB3 ASP E 113      14.249  14.528  34.043  1.00 86.71           H  
ATOM   1779  HB2 ASP E 113      15.037  14.037  32.449  1.00 86.71           H  
ATOM   1780  N   GLU E 114      11.579  13.271  34.148  1.00 88.27           N  
ATOM   1781  CA  GLU E 114      10.202  13.813  34.174  1.00 87.23           C  
ATOM   1782  C   GLU E 114       9.756  14.563  32.913  1.00 81.03           C  
ATOM   1783  O   GLU E 114       8.686  14.368  32.321  1.00 75.02           O  
ATOM   1784  CB  GLU E 114       9.989  14.605  35.519  1.00 88.08           C  
ATOM   1785  CG  GLU E 114       8.546  15.135  35.740  1.00 93.58           C  
ATOM   1786  CD  GLU E 114       8.353  16.000  36.981  1.00107.28           C  
ATOM   1787  OE1 GLU E 114       7.208  16.140  37.460  1.00109.82           O  
ATOM   1788  OE2 GLU E 114       9.311  16.709  37.406  1.00107.45           O1-
ATOM   1789  H   GLU E 114      11.976  13.201  35.074  1.00 88.27           H  
ATOM   1790  HA  GLU E 114       9.598  12.906  34.203  1.00 87.23           H  
ATOM   1791  HB3 GLU E 114      10.632  15.485  35.504  1.00 88.08           H  
ATOM   1792  HB2 GLU E 114      10.413  13.928  36.260  1.00 88.08           H  
ATOM   1793  HG3 GLU E 114       7.799  14.343  35.791  1.00 93.58           H  
ATOM   1794  HG2 GLU E 114       8.082  15.734  34.956  1.00 93.58           H  
ATOM   1795  N   GLU E 115      10.566  15.493  32.482  1.00 85.96           N  
ATOM   1796  CA  GLU E 115      10.218  16.361  31.328  1.00 81.68           C  
ATOM   1797  C   GLU E 115      10.195  15.637  29.976  1.00 75.82           C  
ATOM   1798  O   GLU E 115       9.406  16.039  29.105  1.00 74.27           O  
ATOM   1799  CB  GLU E 115      11.202  17.526  31.309  1.00  0.00           C  
ATOM   1800  CG  GLU E 115      12.651  17.106  31.552  1.00  0.00           C  
ATOM   1801  CD  GLU E 115      13.563  18.231  31.119  1.00  0.00           C  
ATOM   1802  OE1 GLU E 115      13.125  19.328  30.727  1.00  0.00           O  
ATOM   1803  OE2 GLU E 115      14.793  18.038  31.156  1.00  0.00           O1-
ATOM   1804  H   GLU E 115      11.373  15.772  33.022  1.00 85.96           H  
ATOM   1805  HA  GLU E 115       9.202  16.720  31.493  1.00 81.68           H  
ATOM   1806  HB3 GLU E 115      11.077  18.314  32.051  1.00  0.00           H  
ATOM   1807  HB2 GLU E 115      11.247  18.099  30.383  1.00  0.00           H  
ATOM   1808  HG3 GLU E 115      12.966  16.207  31.022  1.00  0.00           H  
ATOM   1809  HG2 GLU E 115      12.872  16.981  32.612  1.00  0.00           H  
ATOM   1810  N   ASP E 116      11.009  14.522  29.790  1.00 73.17           N  
ATOM   1811  CA  ASP E 116      11.009  13.778  28.579  1.00 80.02           C  
ATOM   1812  C   ASP E 116       9.925  12.693  28.751  1.00 70.32           C  
ATOM   1813  O   ASP E 116       9.302  12.310  27.731  1.00 71.73           O  
ATOM   1814  CB  ASP E 116      12.351  13.078  28.392  1.00 79.27           C  
ATOM   1815  CG  ASP E 116      13.678  13.832  28.215  1.00 81.03           C  
ATOM   1816  OD1 ASP E 116      13.655  15.115  28.079  1.00 76.91           O  
ATOM   1817  OD2 ASP E 116      14.741  13.145  28.125  1.00 81.70           O1-
ATOM   1818  H   ASP E 116      11.487  14.106  30.577  1.00 73.17           H  
ATOM   1819  HA  ASP E 116      10.776  14.470  27.770  1.00 80.02           H  
ATOM   1820  HB3 ASP E 116      12.313  12.546  27.441  1.00 79.27           H  
ATOM   1821  HB2 ASP E 116      12.570  12.435  29.245  1.00 79.27           H  
ATOM   1822  N   ALA E 117       9.737  12.157  29.931  1.00 69.13           N  
ATOM   1823  CA  ALA E 117       8.596  11.351  30.269  1.00 66.04           C  
ATOM   1824  C   ALA E 117       7.265  12.029  29.994  1.00 66.32           C  
ATOM   1825  O   ALA E 117       6.348  11.280  29.600  1.00 63.41           O  
ATOM   1826  CB  ALA E 117       8.804  10.876  31.765  1.00 65.55           C  
ATOM   1827  H   ALA E 117      10.359  12.538  30.630  1.00 69.13           H  
ATOM   1828  HA  ALA E 117       8.684  10.533  29.553  1.00 66.04           H  
ATOM   1829  HB1 ALA E 117       8.610  11.720  32.428  1.00 65.55           H  
ATOM   1830  HB2 ALA E 117       8.069  10.099  31.973  1.00 65.55           H  
ATOM   1831  HB3 ALA E 117       9.801  10.546  32.058  1.00 65.55           H  
ATOM   1832  N   ASN E 118       7.143  13.327  30.275  1.00 66.25           N  
ATOM   1833  CA  ASN E 118       5.888  14.083  29.914  1.00 66.12           C  
ATOM   1834  C   ASN E 118       5.610  13.984  28.441  1.00 73.00           C  
ATOM   1835  O   ASN E 118       4.483  13.809  28.026  1.00 67.95           O  
ATOM   1836  CB  ASN E 118       5.917  15.514  30.514  1.00 71.06           C  
ATOM   1837  CG  ASN E 118       5.740  15.539  32.017  1.00 78.59           C  
ATOM   1838  OD1 ASN E 118       5.636  14.488  32.668  1.00 82.65           O  
ATOM   1839  ND2 ASN E 118       5.666  16.737  32.612  1.00 87.71           N  
ATOM   1840  H   ASN E 118       7.789  13.881  30.820  1.00 66.25           H  
ATOM   1841  HA  ASN E 118       5.078  13.497  30.349  1.00 66.12           H  
ATOM   1842  HB3 ASN E 118       5.140  16.133  30.066  1.00 71.06           H  
ATOM   1843  HB2 ASN E 118       6.782  16.083  30.173  1.00 71.06           H  
ATOM   1844 HD22 ASN E 118       5.484  16.833  33.601  1.00 87.71           H  
ATOM   1845 HD21 ASN E 118       5.776  17.556  32.032  1.00 87.71           H  
ATOM   1846  N   GLU E 119       6.635  14.132  27.605  1.00 67.89           N  
ATOM   1847  CA  GLU E 119       6.440  14.027  26.143  1.00 60.50           C  
ATOM   1848  C   GLU E 119       5.985  12.693  25.638  1.00 64.18           C  
ATOM   1849  O   GLU E 119       5.176  12.614  24.737  1.00 70.85           O  
ATOM   1850  CB  GLU E 119       7.650  14.526  25.401  1.00 77.58           C  
ATOM   1851  CG  GLU E 119       8.096  15.935  25.988  1.00 82.52           C  
ATOM   1852  CD  GLU E 119       9.273  16.572  25.265  1.00 87.72           C  
ATOM   1853  OE1 GLU E 119       9.654  16.203  24.132  1.00 81.27           O  
ATOM   1854  OE2 GLU E 119       9.808  17.526  25.788  1.00 85.09           O1-
ATOM   1855  H   GLU E 119       7.567  14.204  27.986  1.00 67.89           H  
ATOM   1856  HA  GLU E 119       5.638  14.758  26.044  1.00 60.50           H  
ATOM   1857  HB3 GLU E 119       7.359  14.655  24.359  1.00 77.58           H  
ATOM   1858  HB2 GLU E 119       8.454  13.795  25.304  1.00 77.58           H  
ATOM   1859  HG3 GLU E 119       8.247  15.917  27.067  1.00 82.52           H  
ATOM   1860  HG2 GLU E 119       7.195  16.548  25.981  1.00 82.52           H  
ATOM   1861  N   THR E 120       6.510  11.646  26.338  1.00 58.34           N  
ATOM   1862  CA  THR E 120       6.391  10.274  25.892  1.00 61.47           C  
ATOM   1863  C   THR E 120       5.002   9.567  26.373  1.00 64.48           C  
ATOM   1864  O   THR E 120       4.616   8.500  25.874  1.00 66.92           O  
ATOM   1865  CB  THR E 120       7.540   9.299  26.387  1.00 63.12           C  
ATOM   1866  OG1 THR E 120       8.776   9.973  26.172  1.00 55.76           O  
ATOM   1867  CG2 THR E 120       7.701   8.026  25.576  1.00 54.32           C  
ATOM   1868  H   THR E 120       7.057  11.837  27.165  1.00 58.34           H  
ATOM   1869  HA  THR E 120       6.397  10.238  24.803  1.00 61.47           H  
ATOM   1870  HB  THR E 120       7.351   9.188  27.455  1.00 63.12           H  
ATOM   1871  HG1 THR E 120       8.666  10.855  26.535  1.00 55.76           H  
ATOM   1872 HG21 THR E 120       8.499   7.376  25.934  1.00 54.32           H  
ATOM   1873 HG22 THR E 120       6.886   7.305  25.515  1.00 54.32           H  
ATOM   1874 HG23 THR E 120       8.184   8.272  24.630  1.00 54.32           H  
ATOM   1875  N   ALA E 121       4.402  10.127  27.437  1.00 63.96           N  
ATOM   1876  CA  ALA E 121       3.152   9.624  28.015  1.00 55.26           C  
ATOM   1877  C   ALA E 121       1.987   9.457  27.091  1.00 56.05           C  
ATOM   1878  O   ALA E 121       1.330   8.411  27.108  1.00 59.29           O  
ATOM   1879  CB  ALA E 121       2.782  10.466  29.208  1.00 50.95           C  
ATOM   1880  H   ALA E 121       4.875  10.895  27.891  1.00 63.96           H  
ATOM   1881  HA  ALA E 121       3.492   8.635  28.325  1.00 55.26           H  
ATOM   1882  HB1 ALA E 121       3.397  11.358  29.326  1.00 50.95           H  
ATOM   1883  HB2 ALA E 121       1.768  10.864  29.173  1.00 50.95           H  
ATOM   1884  HB3 ALA E 121       2.835   9.858  30.111  1.00 50.95           H  
ATOM   1885  N   PRO E 122       1.723  10.403  26.169  1.00 52.09           N  
ATOM   1886  CA  PRO E 122       0.535  10.242  25.294  1.00 53.00           C  
ATOM   1887  C   PRO E 122       0.616   9.168  24.290  1.00 57.61           C  
ATOM   1888  O   PRO E 122      -0.414   8.527  24.117  1.00 57.67           O  
ATOM   1889  CB  PRO E 122       0.422  11.601  24.618  1.00 52.32           C  
ATOM   1890  CG  PRO E 122       1.222  12.606  25.342  1.00 51.11           C  
ATOM   1891  CD  PRO E 122       2.290  11.694  26.032  1.00 48.31           C  
ATOM   1892  HA  PRO E 122      -0.328  10.074  25.938  1.00 53.00           H  
ATOM   1893  HB3 PRO E 122      -0.639  11.841  24.537  1.00 52.32           H  
ATOM   1894  HB2 PRO E 122       0.761  11.553  23.583  1.00 52.32           H  
ATOM   1895  HG3 PRO E 122       0.574  13.127  26.047  1.00 51.11           H  
ATOM   1896  HG2 PRO E 122       1.764  13.206  24.611  1.00 51.11           H  
ATOM   1897  HD2 PRO E 122       3.269  11.683  25.552  1.00 48.31           H  
ATOM   1898  HD3 PRO E 122       2.513  12.156  26.994  1.00 48.31           H  
ATOM   1899  N   TYR E 123       1.779   8.870  23.670  1.00 51.99           N  
ATOM   1900  CA  TYR E 123       2.046   7.661  22.887  1.00 55.14           C  
ATOM   1901  C   TYR E 123       1.774   6.290  23.537  1.00 55.90           C  
ATOM   1902  O   TYR E 123       1.268   5.352  22.869  1.00 61.42           O  
ATOM   1903  CB  TYR E 123       3.466   7.724  22.335  1.00 56.03           C  
ATOM   1904  CG  TYR E 123       3.759   9.049  21.660  1.00 61.17           C  
ATOM   1905  CD1 TYR E 123       3.067   9.384  20.488  1.00 55.47           C  
ATOM   1906  CD2 TYR E 123       4.589  10.018  22.260  1.00 62.20           C  
ATOM   1907  CE1 TYR E 123       3.318  10.567  19.783  1.00 54.99           C  
ATOM   1908  CE2 TYR E 123       4.876  11.229  21.578  1.00 60.79           C  
ATOM   1909  CZ  TYR E 123       4.267  11.512  20.312  1.00 60.12           C  
ATOM   1910  OH  TYR E 123       4.516  12.668  19.666  1.00 60.40           O  
ATOM   1911  H   TYR E 123       2.564   9.500  23.764  1.00 51.99           H  
ATOM   1912  HA  TYR E 123       1.358   7.602  22.044  1.00 55.14           H  
ATOM   1913  HB3 TYR E 123       3.450   7.086  21.451  1.00 56.03           H  
ATOM   1914  HB2 TYR E 123       4.274   7.442  23.010  1.00 56.03           H  
ATOM   1915  HD1 TYR E 123       2.475   8.640  19.977  1.00 55.47           H  
ATOM   1916  HD2 TYR E 123       5.170   9.684  23.106  1.00 62.20           H  
ATOM   1917  HE1 TYR E 123       2.877  10.786  18.821  1.00 54.99           H  
ATOM   1918  HE2 TYR E 123       5.670  11.841  21.980  1.00 60.79           H  
ATOM   1919  HH  TYR E 123       5.190  13.151  20.149  1.00 60.40           H  
ATOM   1920  N   PHE E 124       2.033   6.190  24.860  1.00 50.25           N  
ATOM   1921  CA  PHE E 124       1.504   5.111  25.605  1.00 45.04           C  
ATOM   1922  C   PHE E 124      -0.072   5.178  25.670  1.00 47.30           C  
ATOM   1923  O   PHE E 124      -0.787   4.167  25.492  1.00 47.04           O  
ATOM   1924  CB  PHE E 124       2.234   4.881  27.029  1.00 45.32           C  
ATOM   1925  CG  PHE E 124       3.623   4.252  26.847  1.00 48.25           C  
ATOM   1926  CD1 PHE E 124       3.813   2.855  26.742  1.00 41.07           C  
ATOM   1927  CD2 PHE E 124       4.626   5.214  26.550  1.00 47.19           C  
ATOM   1928  CE1 PHE E 124       5.145   2.433  26.429  1.00 38.30           C  
ATOM   1929  CE2 PHE E 124       5.880   4.767  26.349  1.00 36.64           C  
ATOM   1930  CZ  PHE E 124       6.134   3.406  26.215  1.00 43.28           C  
ATOM   1931  H   PHE E 124       2.710   6.814  25.274  1.00 50.25           H  
ATOM   1932  HA  PHE E 124       1.656   4.142  25.131  1.00 45.04           H  
ATOM   1933  HB3 PHE E 124       1.681   4.276  27.748  1.00 45.32           H  
ATOM   1934  HB2 PHE E 124       2.200   5.865  27.497  1.00 45.32           H  
ATOM   1935  HD1 PHE E 124       3.118   2.037  26.861  1.00 41.07           H  
ATOM   1936  HD2 PHE E 124       4.385   6.265  26.489  1.00 47.19           H  
ATOM   1937  HE1 PHE E 124       5.438   1.398  26.329  1.00 38.30           H  
ATOM   1938  HE2 PHE E 124       6.621   5.457  25.973  1.00 36.64           H  
ATOM   1939  HZ  PHE E 124       7.167   3.144  26.040  1.00 43.28           H  
ATOM   1940  N   ASP E 125      -0.591   6.349  25.970  1.00 47.79           N  
ATOM   1941  CA  ASP E 125      -2.053   6.641  26.338  1.00 50.64           C  
ATOM   1942  C   ASP E 125      -3.078   6.583  25.212  1.00 53.71           C  
ATOM   1943  O   ASP E 125      -4.232   6.471  25.513  1.00 59.27           O  
ATOM   1944  CB  ASP E 125      -2.327   7.915  27.181  1.00 52.53           C  
ATOM   1945  CG  ASP E 125      -1.598   8.079  28.527  1.00 53.78           C  
ATOM   1946  OD1 ASP E 125      -1.516   9.201  29.068  1.00 49.39           O  
ATOM   1947  OD2 ASP E 125      -1.251   7.024  29.149  1.00 59.70           O1-
ATOM   1948  H   ASP E 125       0.057   7.104  26.146  1.00 47.79           H  
ATOM   1949  HA  ASP E 125      -2.317   5.791  26.967  1.00 50.64           H  
ATOM   1950  HB3 ASP E 125      -3.384   8.138  27.327  1.00 52.53           H  
ATOM   1951  HB2 ASP E 125      -2.022   8.821  26.657  1.00 52.53           H  
ATOM   1952  N   TYR E 126      -2.554   6.656  23.994  1.00 53.32           N  
ATOM   1953  CA  TYR E 126      -3.261   6.409  22.759  1.00 55.35           C  
ATOM   1954  C   TYR E 126      -3.693   5.003  22.553  1.00 47.91           C  
ATOM   1955  O   TYR E 126      -4.655   4.765  21.808  1.00 48.88           O  
ATOM   1956  CB  TYR E 126      -2.464   6.929  21.479  1.00 59.00           C  
ATOM   1957  CG  TYR E 126      -3.432   7.380  20.339  1.00 64.90           C  
ATOM   1958  CD1 TYR E 126      -3.914   8.699  20.300  1.00 70.29           C  
ATOM   1959  CD2 TYR E 126      -4.115   6.475  19.457  1.00 68.61           C  
ATOM   1960  CE1 TYR E 126      -4.888   9.076  19.361  1.00 75.28           C  
ATOM   1961  CE2 TYR E 126      -5.017   6.870  18.465  1.00 70.65           C  
ATOM   1962  CZ  TYR E 126      -5.359   8.179  18.444  1.00 78.37           C  
ATOM   1963  OH  TYR E 126      -6.277   8.593  17.521  1.00 91.04           O  
ATOM   1964  H   TYR E 126      -1.605   6.988  23.897  1.00 53.32           H  
ATOM   1965  HA  TYR E 126      -4.108   7.095  22.750  1.00 55.35           H  
ATOM   1966  HB3 TYR E 126      -1.885   6.182  20.936  1.00 59.00           H  
ATOM   1967  HB2 TYR E 126      -1.672   7.629  21.746  1.00 59.00           H  
ATOM   1968  HD1 TYR E 126      -3.580   9.446  21.004  1.00 70.29           H  
ATOM   1969  HD2 TYR E 126      -3.789   5.447  19.516  1.00 68.61           H  
ATOM   1970  HE1 TYR E 126      -5.217  10.103  19.321  1.00 75.28           H  
ATOM   1971  HE2 TYR E 126      -5.365   6.122  17.767  1.00 70.65           H  
ATOM   1972  HH  TYR E 126      -6.636   7.844  17.039  1.00 91.04           H  
ATOM   1973  N   ILE E 127      -2.939   3.984  23.052  1.00 44.33           N  
ATOM   1974  CA  ILE E 127      -3.342   2.571  22.973  1.00 40.24           C  
ATOM   1975  C   ILE E 127      -4.283   2.246  24.112  1.00 52.54           C  
ATOM   1976  O   ILE E 127      -5.297   1.610  23.870  1.00 51.66           O  
ATOM   1977  CB  ILE E 127      -2.159   1.582  22.860  1.00 40.19           C  
ATOM   1978  CG1 ILE E 127      -1.034   2.088  22.060  1.00 50.78           C  
ATOM   1979  CG2 ILE E 127      -2.542   0.141  22.450  1.00 37.07           C  
ATOM   1980  CD1 ILE E 127       0.263   1.266  22.106  1.00 49.59           C  
ATOM   1981  H   ILE E 127      -2.123   4.288  23.563  1.00 44.33           H  
ATOM   1982  HA  ILE E 127      -3.948   2.400  22.083  1.00 40.24           H  
ATOM   1983  HB  ILE E 127      -1.645   1.567  23.821  1.00 40.19           H  
ATOM   1984 HG13 ILE E 127      -0.733   3.069  22.427  1.00 50.78           H  
ATOM   1985 HG12 ILE E 127      -1.315   2.173  21.011  1.00 50.78           H  
ATOM   1986 HG21 ILE E 127      -1.754  -0.599  22.587  1.00 37.07           H  
ATOM   1987 HG22 ILE E 127      -3.385  -0.291  22.990  1.00 37.07           H  
ATOM   1988 HG23 ILE E 127      -2.760   0.098  21.383  1.00 37.07           H  
ATOM   1989 HD11 ILE E 127       1.126   1.931  22.053  1.00 49.59           H  
ATOM   1990 HD12 ILE E 127       0.422   0.635  22.980  1.00 49.59           H  
ATOM   1991 HD13 ILE E 127       0.353   0.562  21.279  1.00 49.59           H  
ATOM   1992  N   ILE E 128      -3.949   2.779  25.346  1.00 49.93           N  
ATOM   1993  CA  ILE E 128      -4.836   2.632  26.497  1.00 49.42           C  
ATOM   1994  C   ILE E 128      -6.203   3.196  26.210  1.00 48.45           C  
ATOM   1995  O   ILE E 128      -7.213   2.541  26.580  1.00 45.27           O  
ATOM   1996  CB  ILE E 128      -4.294   3.410  27.766  1.00 53.43           C  
ATOM   1997  CG1 ILE E 128      -2.839   2.983  28.008  1.00 47.55           C  
ATOM   1998  CG2 ILE E 128      -5.169   3.200  29.014  1.00 48.11           C  
ATOM   1999  CD1 ILE E 128      -2.237   3.288  29.355  1.00 38.24           C  
ATOM   2000  H   ILE E 128      -3.046   3.209  25.490  1.00 49.93           H  
ATOM   2001  HA  ILE E 128      -4.978   1.574  26.716  1.00 49.42           H  
ATOM   2002  HB  ILE E 128      -4.208   4.477  27.561  1.00 53.43           H  
ATOM   2003 HG13 ILE E 128      -2.205   3.478  27.272  1.00 47.55           H  
ATOM   2004 HG12 ILE E 128      -2.793   1.895  27.962  1.00 47.55           H  
ATOM   2005 HG21 ILE E 128      -4.978   4.012  29.716  1.00 48.11           H  
ATOM   2006 HG22 ILE E 128      -6.225   3.109  28.758  1.00 48.11           H  
ATOM   2007 HG23 ILE E 128      -5.008   2.299  29.606  1.00 48.11           H  
ATOM   2008 HD11 ILE E 128      -2.403   4.315  29.683  1.00 38.24           H  
ATOM   2009 HD12 ILE E 128      -2.614   2.579  30.092  1.00 38.24           H  
ATOM   2010 HD13 ILE E 128      -1.160   3.131  29.418  1.00 38.24           H  
ATOM   2011  N   LYS E 129      -6.284   4.322  25.479  1.00 45.38           N  
ATOM   2012  CA  LYS E 129      -7.504   4.927  24.966  1.00 53.24           C  
ATOM   2013  C   LYS E 129      -8.411   3.947  24.072  1.00 59.40           C  
ATOM   2014  O   LYS E 129      -9.581   3.634  24.406  1.00 58.16           O  
ATOM   2015  CB  LYS E 129      -7.134   6.226  24.132  1.00 54.50           C  
ATOM   2016  CG  LYS E 129      -8.255   6.799  23.180  1.00 55.39           C  
ATOM   2017  CD  LYS E 129      -7.653   8.018  22.403  1.00 64.78           C  
ATOM   2018  CE  LYS E 129      -8.030   8.184  20.868  1.00 69.71           C  
ATOM   2019  NZ  LYS E 129      -9.494   8.301  20.649  1.00 59.81           N1+
ATOM   2020  H   LYS E 129      -5.385   4.746  25.296  1.00 45.38           H  
ATOM   2021  HA  LYS E 129      -8.036   5.155  25.889  1.00 53.24           H  
ATOM   2022  HB3 LYS E 129      -6.289   5.920  23.517  1.00 54.50           H  
ATOM   2023  HB2 LYS E 129      -6.873   7.009  24.844  1.00 54.50           H  
ATOM   2024  HG3 LYS E 129      -9.148   7.070  23.742  1.00 55.39           H  
ATOM   2025  HG2 LYS E 129      -8.539   6.031  22.461  1.00 55.39           H  
ATOM   2026  HD3 LYS E 129      -6.569   8.086  22.496  1.00 64.78           H  
ATOM   2027  HD2 LYS E 129      -8.020   8.873  22.971  1.00 64.78           H  
ATOM   2028  HE3 LYS E 129      -7.583   7.372  20.295  1.00 69.71           H  
ATOM   2029  HE2 LYS E 129      -7.540   9.044  20.410  1.00 69.71           H  
ATOM   2030  HZ1 LYS E 129      -9.584   8.404  19.649  1.00 59.81           H  
ATOM   2031  HZ2 LYS E 129      -9.923   7.432  20.932  1.00 59.81           H  
ATOM   2032  HZ3 LYS E 129      -9.961   9.039  21.157  1.00 59.81           H  
ATOM   2033  N   ALA E 130      -7.789   3.277  23.146  1.00 51.29           N  
ATOM   2034  CA  ALA E 130      -8.429   2.341  22.213  1.00 51.79           C  
ATOM   2035  C   ALA E 130      -8.851   1.036  22.962  1.00 51.83           C  
ATOM   2036  O   ALA E 130      -9.893   0.581  22.583  1.00 50.92           O  
ATOM   2037  CB  ALA E 130      -7.440   2.152  21.079  1.00 56.50           C  
ATOM   2038  H   ALA E 130      -6.822   3.563  23.095  1.00 51.29           H  
ATOM   2039  HA  ALA E 130      -9.350   2.694  21.751  1.00 51.79           H  
ATOM   2040  HB1 ALA E 130      -6.511   1.681  21.400  1.00 56.50           H  
ATOM   2041  HB2 ALA E 130      -7.838   1.450  20.346  1.00 56.50           H  
ATOM   2042  HB3 ALA E 130      -7.065   3.051  20.591  1.00 56.50           H  
ATOM   2043  N   MET E 131      -8.079   0.621  23.904  1.00 54.34           N  
ATOM   2044  CA  MET E 131      -8.419  -0.448  24.877  1.00 54.33           C  
ATOM   2045  C   MET E 131      -9.569  -0.014  25.830  1.00 54.50           C  
ATOM   2046  O   MET E 131     -10.306  -0.884  26.277  1.00 53.20           O  
ATOM   2047  CB  MET E 131      -7.135  -0.978  25.603  1.00 51.59           C  
ATOM   2048  CG  MET E 131      -6.104  -1.634  24.720  1.00 58.73           C  
ATOM   2049  SD  MET E 131      -4.749  -2.188  25.731  1.00 54.54           S  
ATOM   2050  CE  MET E 131      -3.817  -3.160  24.531  1.00 45.58           C  
ATOM   2051  H   MET E 131      -7.304   1.198  24.199  1.00 54.34           H  
ATOM   2052  HA  MET E 131      -8.722  -1.258  24.214  1.00 54.33           H  
ATOM   2053  HB3 MET E 131      -7.471  -1.656  26.388  1.00 51.59           H  
ATOM   2054  HB2 MET E 131      -6.708  -0.112  26.109  1.00 51.59           H  
ATOM   2055  HG3 MET E 131      -5.779  -0.871  24.013  1.00 58.73           H  
ATOM   2056  HG2 MET E 131      -6.500  -2.490  24.173  1.00 58.73           H  
ATOM   2057  HE1 MET E 131      -4.530  -3.696  23.905  1.00 45.58           H  
ATOM   2058  HE2 MET E 131      -3.096  -2.515  24.030  1.00 45.58           H  
ATOM   2059  HE3 MET E 131      -3.180  -3.858  25.075  1.00 45.58           H  
ATOM   2060  N   SER E 132      -9.636   1.277  26.219  1.00 60.47           N  
ATOM   2061  CA  SER E 132     -10.614   1.784  27.213  1.00 64.88           C  
ATOM   2062  C   SER E 132     -12.018   1.989  26.546  1.00 66.82           C  
ATOM   2063  O   SER E 132     -13.023   1.575  27.174  1.00 67.32           O  
ATOM   2064  CB  SER E 132     -10.117   3.051  27.956  1.00 56.87           C  
ATOM   2065  OG  SER E 132     -11.083   3.610  28.836  1.00 62.14           O  
ATOM   2066  H   SER E 132      -9.004   1.992  25.887  1.00 60.47           H  
ATOM   2067  HA  SER E 132     -10.890   0.984  27.899  1.00 64.88           H  
ATOM   2068  HB3 SER E 132      -9.704   3.709  27.191  1.00 56.87           H  
ATOM   2069  HB2 SER E 132      -9.270   2.735  28.566  1.00 56.87           H  
ATOM   2070  HG  SER E 132     -10.923   4.535  29.035  1.00 62.14           H  
ATOM   2071  N   GLU E 133     -12.062   2.481  25.268  1.00 64.17           N  
ATOM   2072  CA  GLU E 133     -13.234   2.557  24.410  1.00 62.52           C  
ATOM   2073  C   GLU E 133     -13.859   1.177  24.229  1.00 77.30           C  
ATOM   2074  O   GLU E 133     -15.104   1.091  24.284  1.00 86.54           O  
ATOM   2075  CB  GLU E 133     -12.860   3.280  23.130  1.00 58.68           C  
ATOM   2076  CG  GLU E 133     -12.302   4.746  23.258  1.00 67.66           C  
ATOM   2077  CD  GLU E 133     -11.840   5.295  21.825  1.00 74.70           C  
ATOM   2078  OE1 GLU E 133     -11.869   6.557  21.655  1.00 82.08           O  
ATOM   2079  OE2 GLU E 133     -11.431   4.475  20.939  1.00 76.59           O1-
ATOM   2080  H   GLU E 133     -11.215   2.873  24.884  1.00 64.17           H  
ATOM   2081  HA  GLU E 133     -13.846   3.167  25.076  1.00 62.52           H  
ATOM   2082  HB3 GLU E 133     -13.686   3.145  22.432  1.00 58.68           H  
ATOM   2083  HB2 GLU E 133     -12.080   2.684  22.655  1.00 58.68           H  
ATOM   2084  HG3 GLU E 133     -11.546   4.827  24.039  1.00 67.66           H  
ATOM   2085  HG2 GLU E 133     -13.149   5.377  23.526  1.00 67.66           H  
ATOM   2086  N   PHE E 134     -12.963   0.220  24.130  1.00 73.80           N  
ATOM   2087  CA  PHE E 134     -13.205  -1.241  23.887  1.00 71.84           C  
ATOM   2088  C   PHE E 134     -13.696  -1.955  25.175  1.00 80.06           C  
ATOM   2089  O   PHE E 134     -14.530  -2.871  25.010  1.00 85.95           O  
ATOM   2090  CB  PHE E 134     -12.132  -1.855  23.054  1.00 71.21           C  
ATOM   2091  CG  PHE E 134     -12.360  -3.303  22.655  1.00 67.61           C  
ATOM   2092  CD1 PHE E 134     -13.490  -3.730  21.973  1.00 71.84           C  
ATOM   2093  CD2 PHE E 134     -11.397  -4.251  23.004  1.00 64.66           C  
ATOM   2094  CE1 PHE E 134     -13.615  -5.097  21.613  1.00 64.44           C  
ATOM   2095  CE2 PHE E 134     -11.607  -5.591  22.779  1.00 64.81           C  
ATOM   2096  CZ  PHE E 134     -12.695  -6.045  22.046  1.00 67.94           C  
ATOM   2097  H   PHE E 134     -12.063   0.550  23.813  1.00 73.80           H  
ATOM   2098  HA  PHE E 134     -14.168  -1.297  23.378  1.00 71.84           H  
ATOM   2099  HB3 PHE E 134     -11.186  -1.631  23.546  1.00 71.21           H  
ATOM   2100  HB2 PHE E 134     -12.327  -1.393  22.085  1.00 71.21           H  
ATOM   2101  HD1 PHE E 134     -14.186  -3.031  21.534  1.00 71.84           H  
ATOM   2102  HD2 PHE E 134     -10.455  -3.938  23.430  1.00 64.66           H  
ATOM   2103  HE1 PHE E 134     -14.504  -5.349  21.054  1.00 64.44           H  
ATOM   2104  HE2 PHE E 134     -10.863  -6.290  23.129  1.00 64.81           H  
ATOM   2105  HZ  PHE E 134     -12.794  -7.081  21.755  1.00 67.94           H  
ATOM   2106  N   HIS E 135     -13.389  -1.344  26.320  1.00 84.51           N  
ATOM   2107  CA  HIS E 135     -13.825  -1.746  27.683  1.00 89.60           C  
ATOM   2108  C   HIS E 135     -15.293  -1.307  27.871  1.00 92.12           C  
ATOM   2109  O   HIS E 135     -16.083  -2.086  28.338  1.00 98.00           O  
ATOM   2110  CB  HIS E 135     -12.981  -1.147  28.755  1.00 88.82           C  
ATOM   2111  CG  HIS E 135     -13.189  -1.684  30.140  1.00 97.66           C  
ATOM   2112  ND1 HIS E 135     -13.532  -2.954  30.480  1.00 94.33           N  
ATOM   2113  CD2 HIS E 135     -13.210  -0.954  31.346  1.00 96.44           C  
ATOM   2114  CE1 HIS E 135     -13.724  -3.000  31.800  1.00 94.57           C  
ATOM   2115  NE2 HIS E 135     -13.518  -1.858  32.378  1.00100.79           N  
ATOM   2116  H   HIS E 135     -12.776  -0.548  26.221  1.00 84.51           H  
ATOM   2117  HA  HIS E 135     -13.732  -2.825  27.806  1.00 89.60           H  
ATOM   2118  HB3 HIS E 135     -13.061  -0.059  28.746  1.00 88.82           H  
ATOM   2119  HB2 HIS E 135     -11.973  -1.443  28.467  1.00 88.82           H  
ATOM   2120  HD2 HIS E 135     -13.115   0.074  31.662  1.00 96.44           H  
ATOM   2121  HE1 HIS E 135     -14.077  -3.837  32.384  1.00 94.57           H  
ATOM   2122  HE2 HIS E 135     -13.842  -1.646  33.312  1.00100.79           H  
ATOM   2123  N   HIS E 136     -15.627  -0.074  27.436  1.00 85.73           N  
ATOM   2124  CA  HIS E 136     -16.992   0.547  27.460  1.00 92.15           C  
ATOM   2125  C   HIS E 136     -17.921   0.142  26.320  1.00 94.28           C  
ATOM   2126  O   HIS E 136     -19.072   0.516  26.248  1.00100.32           O  
ATOM   2127  CB  HIS E 136     -16.946   2.088  27.628  1.00 94.42           C  
ATOM   2128  CG  HIS E 136     -16.178   2.497  28.848  1.00 95.71           C  
ATOM   2129  ND1 HIS E 136     -16.488   2.023  30.190  1.00 88.83           N  
ATOM   2130  CD2 HIS E 136     -15.125   3.382  28.951  1.00 94.09           C  
ATOM   2131  CE1 HIS E 136     -15.502   2.463  30.902  1.00 86.57           C  
ATOM   2132  NE2 HIS E 136     -14.662   3.274  30.250  1.00 93.41           N  
ATOM   2133  H   HIS E 136     -14.882   0.548  27.158  1.00 85.73           H  
ATOM   2134  HA  HIS E 136     -17.533   0.262  28.362  1.00 92.15           H  
ATOM   2135  HB3 HIS E 136     -17.888   2.623  27.743  1.00 94.42           H  
ATOM   2136  HB2 HIS E 136     -16.431   2.552  26.787  1.00 94.42           H  
ATOM   2137  HD2 HIS E 136     -14.632   3.966  28.188  1.00 94.09           H  
ATOM   2138  HE1 HIS E 136     -15.308   2.230  31.938  1.00 86.57           H  
ATOM   2139  HE2 HIS E 136     -13.803   3.676  30.596  1.00 93.41           H  
ATOM   2140  N   HIS E 137     -17.366  -0.761  25.504  1.00 99.28           N  
ATOM   2141  CA  HIS E 137     -18.055  -1.471  24.407  1.00 95.33           C  
ATOM   2142  C   HIS E 137     -18.606  -0.470  23.364  1.00102.61           C  
ATOM   2143  O   HIS E 137     -19.681  -0.686  22.848  1.00100.91           O  
ATOM   2144  CB  HIS E 137     -19.238  -2.377  24.946  1.00 92.74           C  
ATOM   2145  CG  HIS E 137     -18.788  -3.682  25.518  1.00100.41           C  
ATOM   2146  ND1 HIS E 137     -18.209  -4.673  24.689  1.00104.85           N  
ATOM   2147  CD2 HIS E 137     -18.769  -4.186  26.829  1.00 93.80           C  
ATOM   2148  CE1 HIS E 137     -17.909  -5.667  25.486  1.00 91.94           C  
ATOM   2149  NE2 HIS E 137     -18.285  -5.470  26.770  1.00 90.49           N  
ATOM   2150  H   HIS E 137     -16.437  -1.094  25.720  1.00 99.28           H  
ATOM   2151  HA  HIS E 137     -17.386  -2.140  23.866  1.00 95.33           H  
ATOM   2152  HB3 HIS E 137     -20.004  -2.661  24.224  1.00 92.74           H  
ATOM   2153  HB2 HIS E 137     -19.809  -1.807  25.679  1.00 92.74           H  
ATOM   2154  HD2 HIS E 137     -18.997  -3.652  27.740  1.00 93.80           H  
ATOM   2155  HE1 HIS E 137     -17.473  -6.616  25.213  1.00 91.94           H  
ATOM   2156  HE2 HIS E 137     -18.072  -6.055  27.565  1.00 90.49           H  
ATOM   2157  N   NMA E 137A    -17.685   0.435  22.962  1.00  0.00           N  
ATOM   2158  CA  NMA E 137A    -17.859   1.292  21.773  1.00  0.00           C  
ATOM   2159  H   NMA E 137A    -16.831   0.496  23.498  1.00  0.00           H  
ATOM   2160  HA1 NMA E 137A    -17.707   0.620  20.928  1.00  0.00           H  
ATOM   2161  HA2 NMA E 137A    -18.854   1.732  21.718  1.00  0.00           H  
ATOM   2162  HA3 NMA E 137A    -17.039   2.006  21.689  1.00  0.00           H  
TER    2163      NMA E 137A
ATOM   2164  CH3 ACE F   2       1.267   5.952   4.811  1.00  0.00           C  
ATOM   2165  C   ACE F   2       2.173   6.214   3.679  1.00  0.00           C  
ATOM   2166  O   ACE F   2       2.746   5.247   3.180  1.00  0.00           O  
ATOM   2167 HH31 ACE F   2       1.269   4.893   5.072  1.00  0.00           H  
ATOM   2168 HH32 ACE F   2       1.443   6.480   5.748  1.00  0.00           H  
ATOM   2169 HH33 ACE F   2       0.259   6.242   4.516  1.00  0.00           H  
ATOM   2170  N   THR F   3       2.313   7.432   3.199  1.00 74.55           N  
ATOM   2171  CA  THR F   3       2.980   8.065   2.071  1.00 81.92           C  
ATOM   2172  C   THR F   3       2.815   7.347   0.681  1.00 91.46           C  
ATOM   2173  O   THR F   3       2.860   8.103  -0.285  1.00 90.78           O  
ATOM   2174  CB  THR F   3       4.457   8.193   2.317  1.00  0.00           C  
ATOM   2175  OG1 THR F   3       5.182   6.872   2.472  1.00  0.00           O  
ATOM   2176  CG2 THR F   3       4.755   9.092   3.487  1.00  0.00           C  
ATOM   2177  H   THR F   3       1.896   8.129   3.799  1.00 74.55           H  
ATOM   2178  HA  THR F   3       2.609   9.089   2.034  1.00 81.92           H  
ATOM   2179  HB  THR F   3       4.874   8.646   1.418  1.00  0.00           H  
ATOM   2180  HG1 THR F   3       4.695   6.336   3.102  1.00  0.00           H  
ATOM   2181 HG21 THR F   3       4.140   9.973   3.672  1.00  0.00           H  
ATOM   2182 HG22 THR F   3       4.676   8.522   4.412  1.00  0.00           H  
ATOM   2183 HG23 THR F   3       5.761   9.508   3.436  1.00  0.00           H  
ATOM   2184  N   SER F   4       2.556   6.039   0.563  1.00 91.36           N  
ATOM   2185  CA  SER F   4       2.233   5.265  -0.695  1.00 88.63           C  
ATOM   2186  C   SER F   4       1.402   4.021  -0.486  1.00 95.04           C  
ATOM   2187  O   SER F   4       1.708   3.244   0.420  1.00101.67           O  
ATOM   2188  CB  SER F   4       3.596   5.028  -1.390  1.00  0.00           C  
ATOM   2189  OG  SER F   4       3.557   4.502  -2.714  1.00  0.00           O  
ATOM   2190  H   SER F   4       2.676   5.526   1.424  1.00 91.36           H  
ATOM   2191  HA  SER F   4       1.605   5.936  -1.280  1.00 88.63           H  
ATOM   2192  HB3 SER F   4       4.186   4.336  -0.789  1.00  0.00           H  
ATOM   2193  HB2 SER F   4       4.238   5.909  -1.407  1.00  0.00           H  
ATOM   2194  HG  SER F   4       4.459   4.402  -3.028  1.00  0.00           H  
ATOM   2195  N   GLU F   5       0.413   3.761  -1.371  1.00 82.72           N  
ATOM   2196  CA  GLU F   5      -0.465   2.540  -1.290  1.00 82.14           C  
ATOM   2197  C   GLU F   5       0.383   1.273  -1.339  1.00 81.95           C  
ATOM   2198  O   GLU F   5       0.269   0.335  -0.501  1.00 82.69           O  
ATOM   2199  CB  GLU F   5      -1.603   2.621  -2.342  1.00  0.00           C  
ATOM   2200  CG  GLU F   5      -2.623   1.395  -2.163  1.00  0.00           C  
ATOM   2201  CD  GLU F   5      -3.823   1.631  -3.078  1.00  0.00           C  
ATOM   2202  OE1 GLU F   5      -4.151   2.817  -3.436  1.00  0.00           O  
ATOM   2203  OE2 GLU F   5      -4.410   0.606  -3.530  1.00  0.00           O1-
ATOM   2204  H   GLU F   5       0.173   4.446  -2.072  1.00 82.72           H  
ATOM   2205  HA  GLU F   5      -0.917   2.604  -0.300  1.00 82.14           H  
ATOM   2206  HB3 GLU F   5      -1.213   2.578  -3.359  1.00  0.00           H  
ATOM   2207  HB2 GLU F   5      -2.106   3.572  -2.169  1.00  0.00           H  
ATOM   2208  HG3 GLU F   5      -2.901   1.262  -1.118  1.00  0.00           H  
ATOM   2209  HG2 GLU F   5      -2.248   0.424  -2.484  1.00  0.00           H  
ATOM   2210  N   GLN F   6       1.319   1.310  -2.315  1.00 80.34           N  
ATOM   2211  CA  GLN F   6       2.422   0.333  -2.531  1.00 80.61           C  
ATOM   2212  C   GLN F   6       3.177   0.056  -1.231  1.00 79.44           C  
ATOM   2213  O   GLN F   6       3.421  -1.102  -0.937  1.00 72.84           O  
ATOM   2214  CB  GLN F   6       3.356   0.807  -3.706  1.00  0.00           C  
ATOM   2215  CG  GLN F   6       4.364  -0.224  -4.169  1.00  0.00           C  
ATOM   2216  CD  GLN F   6       5.445   0.281  -5.087  1.00  0.00           C  
ATOM   2217  OE1 GLN F   6       5.713   1.496  -5.190  1.00  0.00           O  
ATOM   2218  NE2 GLN F   6       6.154  -0.569  -5.779  1.00  0.00           N  
ATOM   2219  H   GLN F   6       1.456   2.170  -2.827  1.00 80.34           H  
ATOM   2220  HA  GLN F   6       1.940  -0.576  -2.889  1.00 80.61           H  
ATOM   2221  HB3 GLN F   6       3.843   1.722  -3.368  1.00  0.00           H  
ATOM   2222  HB2 GLN F   6       2.708   1.086  -4.536  1.00  0.00           H  
ATOM   2223  HG3 GLN F   6       3.861  -1.095  -4.590  1.00  0.00           H  
ATOM   2224  HG2 GLN F   6       4.752  -0.668  -3.253  1.00  0.00           H  
ATOM   2225 HE22 GLN F   6       6.836  -0.125  -6.378  1.00  0.00           H  
ATOM   2226 HE21 GLN F   6       5.877  -1.539  -5.832  1.00  0.00           H  
ATOM   2227  N   ARG F   7       3.596   1.153  -0.497  1.00 79.96           N  
ATOM   2228  CA  ARG F   7       4.449   0.930   0.663  1.00 74.38           C  
ATOM   2229  C   ARG F   7       3.626   0.548   1.929  1.00 78.58           C  
ATOM   2230  O   ARG F   7       4.210  -0.049   2.818  1.00 81.50           O  
ATOM   2231  CB  ARG F   7       5.332   2.154   0.911  1.00 66.18           C  
ATOM   2232  CG  ARG F   7       6.429   2.330  -0.164  1.00 69.11           C  
ATOM   2233  CD  ARG F   7       7.536   3.417   0.189  1.00 81.22           C  
ATOM   2234  NE  ARG F   7       6.962   4.784   0.316  1.00 83.58           N  
ATOM   2235  CZ  ARG F   7       6.980   5.808  -0.542  1.00 88.23           C  
ATOM   2236  NH1 ARG F   7       7.555   5.681  -1.747  1.00 82.27           N  
ATOM   2237  NH2 ARG F   7       6.410   6.973  -0.172  1.00 84.79           N1+
ATOM   2238  H   ARG F   7       3.426   2.102  -0.801  1.00 79.96           H  
ATOM   2239  HA  ARG F   7       5.019   0.008   0.551  1.00 74.38           H  
ATOM   2240  HB3 ARG F   7       5.866   2.000   1.849  1.00 66.18           H  
ATOM   2241  HB2 ARG F   7       4.705   3.004   1.178  1.00 66.18           H  
ATOM   2242  HG3 ARG F   7       6.020   2.651  -1.123  1.00 69.11           H  
ATOM   2243  HG2 ARG F   7       6.879   1.394  -0.495  1.00 69.11           H  
ATOM   2244  HD3 ARG F   7       8.481   3.475  -0.351  1.00 81.22           H  
ATOM   2245  HD2 ARG F   7       7.989   3.198   1.156  1.00 81.22           H  
ATOM   2246  HE  ARG F   7       6.719   4.941   1.284  1.00 83.58           H  
ATOM   2247 HH12 ARG F   7       7.656   6.440  -2.405  1.00 82.27           H  
ATOM   2248 HH11 ARG F   7       8.070   4.868  -2.052  1.00 82.27           H  
ATOM   2249 HH22 ARG F   7       6.553   7.802  -0.732  1.00 84.79           H  
ATOM   2250 HH21 ARG F   7       5.976   6.933   0.739  1.00 84.79           H  
ATOM   2251  N   VAL F   8       2.307   0.825   2.004  1.00 77.19           N  
ATOM   2252  CA  VAL F   8       1.377   0.308   3.060  1.00 74.40           C  
ATOM   2253  C   VAL F   8       1.210  -1.216   2.713  1.00 68.73           C  
ATOM   2254  O   VAL F   8       1.153  -2.060   3.669  1.00 70.45           O  
ATOM   2255  CB  VAL F   8      -0.056   1.055   3.162  1.00 79.67           C  
ATOM   2256  CG1 VAL F   8      -1.086   0.272   3.980  1.00 61.88           C  
ATOM   2257  CG2 VAL F   8       0.314   2.367   3.738  1.00 73.82           C  
ATOM   2258  H   VAL F   8       1.864   1.415   1.314  1.00 77.19           H  
ATOM   2259  HA  VAL F   8       1.811   0.231   4.057  1.00 74.40           H  
ATOM   2260  HB  VAL F   8      -0.446   1.256   2.165  1.00 79.67           H  
ATOM   2261 HG11 VAL F   8      -1.865   0.998   4.213  1.00 61.88           H  
ATOM   2262 HG12 VAL F   8      -1.518  -0.556   3.419  1.00 61.88           H  
ATOM   2263 HG13 VAL F   8      -0.685  -0.047   4.943  1.00 61.88           H  
ATOM   2264 HG21 VAL F   8       0.486   2.328   4.814  1.00 73.82           H  
ATOM   2265 HG22 VAL F   8       1.189   2.878   3.339  1.00 73.82           H  
ATOM   2266 HG23 VAL F   8      -0.527   3.038   3.561  1.00 73.82           H  
ATOM   2267  N   ASN F   9       0.992  -1.461   1.416  1.00 74.17           N  
ATOM   2268  CA  ASN F   9       0.798  -2.843   0.930  1.00 76.37           C  
ATOM   2269  C   ASN F   9       1.935  -3.817   1.236  1.00 71.74           C  
ATOM   2270  O   ASN F   9       1.708  -4.929   1.621  1.00 70.38           O  
ATOM   2271  CB  ASN F   9       0.409  -2.964  -0.584  1.00 85.43           C  
ATOM   2272  CG  ASN F   9      -0.979  -2.497  -1.037  1.00 92.73           C  
ATOM   2273  OD1 ASN F   9      -1.998  -2.416  -0.294  1.00 89.69           O  
ATOM   2274  ND2 ASN F   9      -1.071  -2.150  -2.309  1.00 88.14           N  
ATOM   2275  H   ASN F   9       1.005  -0.645   0.821  1.00 74.17           H  
ATOM   2276  HA  ASN F   9      -0.119  -3.126   1.447  1.00 76.37           H  
ATOM   2277  HB3 ASN F   9       0.438  -3.992  -0.945  1.00 85.43           H  
ATOM   2278  HB2 ASN F   9       1.209  -2.470  -1.136  1.00 85.43           H  
ATOM   2279 HD22 ASN F   9      -1.985  -2.046  -2.726  1.00 88.14           H  
ATOM   2280 HD21 ASN F   9      -0.231  -2.298  -2.850  1.00 88.14           H  
ATOM   2281  N   ILE F  10       3.188  -3.351   1.088  1.00 74.07           N  
ATOM   2282  CA  ILE F  10       4.416  -4.006   1.519  1.00 72.18           C  
ATOM   2283  C   ILE F  10       4.548  -4.241   3.034  1.00 69.71           C  
ATOM   2284  O   ILE F  10       4.615  -5.377   3.455  1.00 71.69           O  
ATOM   2285  CB  ILE F  10       5.715  -3.383   0.882  1.00 76.05           C  
ATOM   2286  CG1 ILE F  10       5.793  -3.365  -0.684  1.00 68.56           C  
ATOM   2287  CG2 ILE F  10       7.138  -3.816   1.413  1.00 69.71           C  
ATOM   2288  CD1 ILE F  10       6.601  -2.122  -1.128  1.00 71.77           C  
ATOM   2289  H   ILE F  10       3.321  -2.437   0.679  1.00 74.07           H  
ATOM   2290  HA  ILE F  10       4.377  -5.022   1.128  1.00 72.18           H  
ATOM   2291  HB  ILE F  10       5.501  -2.336   1.096  1.00 76.05           H  
ATOM   2292 HG13 ILE F  10       4.846  -3.361  -1.224  1.00 68.56           H  
ATOM   2293 HG12 ILE F  10       6.452  -4.177  -0.993  1.00 68.56           H  
ATOM   2294 HG21 ILE F  10       7.188  -3.728   2.499  1.00 69.71           H  
ATOM   2295 HG22 ILE F  10       7.256  -4.891   1.275  1.00 69.71           H  
ATOM   2296 HG23 ILE F  10       7.909  -3.328   0.818  1.00 69.71           H  
ATOM   2297 HD11 ILE F  10       6.512  -2.116  -2.214  1.00 71.77           H  
ATOM   2298 HD12 ILE F  10       6.087  -1.243  -0.741  1.00 71.77           H  
ATOM   2299 HD13 ILE F  10       7.680  -2.117  -0.975  1.00 71.77           H  
ATOM   2300  N   ALA F  11       4.469  -3.119   3.817  1.00 70.24           N  
ATOM   2301  CA  ALA F  11       4.659  -3.074   5.222  1.00 63.54           C  
ATOM   2302  C   ALA F  11       3.741  -4.012   6.021  1.00 62.54           C  
ATOM   2303  O   ALA F  11       4.135  -4.660   7.042  1.00 63.59           O  
ATOM   2304  CB  ALA F  11       4.584  -1.606   5.663  1.00 60.11           C  
ATOM   2305  H   ALA F  11       4.300  -2.218   3.394  1.00 70.24           H  
ATOM   2306  HA  ALA F  11       5.638  -3.531   5.364  1.00 63.54           H  
ATOM   2307  HB1 ALA F  11       3.758  -0.935   5.430  1.00 60.11           H  
ATOM   2308  HB2 ALA F  11       4.653  -1.581   6.751  1.00 60.11           H  
ATOM   2309  HB3 ALA F  11       5.468  -1.128   5.241  1.00 60.11           H  
ATOM   2310  N   THR F  12       2.455  -4.046   5.591  1.00 62.75           N  
ATOM   2311  CA  THR F  12       1.559  -5.054   6.137  1.00 66.59           C  
ATOM   2312  C   THR F  12       2.013  -6.537   5.996  1.00 66.70           C  
ATOM   2313  O   THR F  12       2.189  -7.224   6.989  1.00 65.07           O  
ATOM   2314  CB  THR F  12       0.192  -4.942   5.407  1.00 62.12           C  
ATOM   2315  OG1 THR F  12      -0.304  -3.582   5.423  1.00 71.53           O  
ATOM   2316  CG2 THR F  12      -0.918  -5.792   5.991  1.00 64.59           C  
ATOM   2317  H   THR F  12       2.213  -3.414   4.841  1.00 62.75           H  
ATOM   2318  HA  THR F  12       1.281  -4.747   7.145  1.00 66.59           H  
ATOM   2319  HB  THR F  12       0.204  -5.141   4.336  1.00 62.12           H  
ATOM   2320  HG1 THR F  12       0.291  -3.079   4.863  1.00 71.53           H  
ATOM   2321 HG21 THR F  12      -1.262  -5.361   6.931  1.00 64.59           H  
ATOM   2322 HG22 THR F  12      -1.722  -5.939   5.270  1.00 64.59           H  
ATOM   2323 HG23 THR F  12      -0.468  -6.752   6.244  1.00 64.59           H  
ATOM   2324  N   LEU F  13       2.576  -6.810   4.781  1.00 74.13           N  
ATOM   2325  CA  LEU F  13       2.803  -8.236   4.456  1.00 73.34           C  
ATOM   2326  C   LEU F  13       4.011  -8.806   5.261  1.00 70.01           C  
ATOM   2327  O   LEU F  13       3.860  -9.879   5.834  1.00 67.44           O  
ATOM   2328  CB  LEU F  13       2.909  -8.289   2.908  1.00 63.97           C  
ATOM   2329  CG  LEU F  13       3.310  -9.610   2.291  1.00 63.47           C  
ATOM   2330  CD1 LEU F  13       2.890  -9.711   0.800  1.00 71.62           C  
ATOM   2331  CD2 LEU F  13       4.755 -10.117   2.490  1.00 49.62           C  
ATOM   2332  H   LEU F  13       2.665  -6.146   4.025  1.00 74.13           H  
ATOM   2333  HA  LEU F  13       1.895  -8.750   4.770  1.00 73.34           H  
ATOM   2334  HB3 LEU F  13       3.628  -7.572   2.513  1.00 63.97           H  
ATOM   2335  HB2 LEU F  13       2.025  -7.854   2.442  1.00 63.97           H  
ATOM   2336  HG  LEU F  13       2.687 -10.263   2.902  1.00 63.47           H  
ATOM   2337 HD11 LEU F  13       2.600  -8.700   0.513  1.00 71.62           H  
ATOM   2338 HD12 LEU F  13       3.707  -9.962   0.124  1.00 71.62           H  
ATOM   2339 HD13 LEU F  13       2.037 -10.308   0.478  1.00 71.62           H  
ATOM   2340 HD21 LEU F  13       4.899 -10.738   3.374  1.00 49.62           H  
ATOM   2341 HD22 LEU F  13       5.036 -10.834   1.720  1.00 49.62           H  
ATOM   2342 HD23 LEU F  13       5.499  -9.320   2.493  1.00 49.62           H  
ATOM   2343  N   LEU F  14       5.054  -7.995   5.432  1.00 65.99           N  
ATOM   2344  CA  LEU F  14       6.251  -8.110   6.291  1.00 65.52           C  
ATOM   2345  C   LEU F  14       5.858  -8.426   7.768  1.00 70.99           C  
ATOM   2346  O   LEU F  14       6.455  -9.288   8.396  1.00 68.17           O  
ATOM   2347  CB  LEU F  14       7.159  -6.853   6.278  1.00 64.20           C  
ATOM   2348  CG  LEU F  14       7.866  -6.484   4.960  1.00 68.26           C  
ATOM   2349  CD1 LEU F  14       8.808  -5.249   5.158  1.00 51.58           C  
ATOM   2350  CD2 LEU F  14       8.645  -7.596   4.244  1.00 65.05           C  
ATOM   2351  H   LEU F  14       5.033  -7.209   4.799  1.00 65.99           H  
ATOM   2352  HA  LEU F  14       6.824  -8.949   5.896  1.00 65.52           H  
ATOM   2353  HB3 LEU F  14       7.938  -6.993   7.028  1.00 64.20           H  
ATOM   2354  HB2 LEU F  14       6.667  -5.981   6.710  1.00 64.20           H  
ATOM   2355  HG  LEU F  14       7.240  -5.903   4.284  1.00 68.26           H  
ATOM   2356 HD11 LEU F  14       9.585  -5.426   5.901  1.00 51.58           H  
ATOM   2357 HD12 LEU F  14       9.420  -5.003   4.291  1.00 51.58           H  
ATOM   2358 HD13 LEU F  14       8.222  -4.403   5.517  1.00 51.58           H  
ATOM   2359 HD21 LEU F  14       8.775  -8.467   4.885  1.00 65.05           H  
ATOM   2360 HD22 LEU F  14       8.230  -7.855   3.270  1.00 65.05           H  
ATOM   2361 HD23 LEU F  14       9.645  -7.206   4.054  1.00 65.05           H  
ATOM   2362  N   THR F  15       4.835  -7.771   8.204  1.00 70.81           N  
ATOM   2363  CA  THR F  15       4.385  -7.874   9.554  1.00 60.33           C  
ATOM   2364  C   THR F  15       3.547  -9.195   9.726  1.00 68.68           C  
ATOM   2365  O   THR F  15       3.506  -9.738  10.822  1.00 69.72           O  
ATOM   2366  CB  THR F  15       3.672  -6.659  10.025  1.00 62.07           C  
ATOM   2367  OG1 THR F  15       4.516  -5.531   9.943  1.00 63.98           O  
ATOM   2368  CG2 THR F  15       2.968  -6.761  11.398  1.00 56.02           C  
ATOM   2369  H   THR F  15       4.301  -7.156   7.607  1.00 70.81           H  
ATOM   2370  HA  THR F  15       5.215  -7.998  10.249  1.00 60.33           H  
ATOM   2371  HB  THR F  15       2.796  -6.516   9.391  1.00 62.07           H  
ATOM   2372  HG1 THR F  15       4.678  -5.355   9.013  1.00 63.98           H  
ATOM   2373 HG21 THR F  15       3.638  -7.014  12.219  1.00 56.02           H  
ATOM   2374 HG22 THR F  15       2.467  -5.815  11.602  1.00 56.02           H  
ATOM   2375 HG23 THR F  15       2.144  -7.475  11.407  1.00 56.02           H  
ATOM   2376  N   GLU F  16       2.735  -9.580   8.735  1.00 74.94           N  
ATOM   2377  CA  GLU F  16       1.905 -10.756   8.879  1.00 73.27           C  
ATOM   2378  C   GLU F  16       2.790 -11.982   8.914  1.00 74.70           C  
ATOM   2379  O   GLU F  16       2.509 -13.025   9.497  1.00 70.09           O  
ATOM   2380  CB  GLU F  16       0.740 -10.835   7.870  1.00 78.79           C  
ATOM   2381  CG  GLU F  16      -0.281  -9.683   7.970  1.00 80.46           C  
ATOM   2382  CD  GLU F  16      -1.408  -9.684   6.908  1.00 94.55           C  
ATOM   2383  OE1 GLU F  16      -2.551  -9.267   7.155  1.00 97.67           O  
ATOM   2384  OE2 GLU F  16      -1.111 -10.178   5.785  1.00 95.91           O1-
ATOM   2385  H   GLU F  16       2.672  -9.042   7.883  1.00 74.94           H  
ATOM   2386  HA  GLU F  16       1.473 -10.886   9.871  1.00 73.27           H  
ATOM   2387  HB3 GLU F  16       0.203 -11.733   8.175  1.00 78.79           H  
ATOM   2388  HB2 GLU F  16       0.955 -11.008   6.815  1.00 78.79           H  
ATOM   2389  HG3 GLU F  16       0.260  -8.765   7.742  1.00 80.46           H  
ATOM   2390  HG2 GLU F  16      -0.639  -9.668   8.999  1.00 80.46           H  
ATOM   2391  N   ASN F  17       3.927 -11.929   8.272  1.00 71.30           N  
ATOM   2392  CA  ASN F  17       4.919 -12.927   7.985  1.00 72.08           C  
ATOM   2393  C   ASN F  17       6.047 -13.057   9.055  1.00 71.58           C  
ATOM   2394  O   ASN F  17       7.174 -13.574   8.730  1.00 75.43           O  
ATOM   2395  CB  ASN F  17       5.487 -12.720   6.587  1.00 75.27           C  
ATOM   2396  CG  ASN F  17       4.463 -13.258   5.556  1.00 77.58           C  
ATOM   2397  OD1 ASN F  17       4.507 -14.443   5.169  1.00 80.66           O  
ATOM   2398  ND2 ASN F  17       3.538 -12.466   5.151  1.00 77.75           N  
ATOM   2399  H   ASN F  17       4.144 -10.978   8.010  1.00 71.30           H  
ATOM   2400  HA  ASN F  17       4.256 -13.785   7.873  1.00 72.08           H  
ATOM   2401  HB3 ASN F  17       6.354 -13.354   6.403  1.00 75.27           H  
ATOM   2402  HB2 ASN F  17       5.881 -11.712   6.459  1.00 75.27           H  
ATOM   2403 HD22 ASN F  17       2.780 -12.747   4.545  1.00 77.75           H  
ATOM   2404 HD21 ASN F  17       3.491 -11.535   5.539  1.00 77.75           H  
ATOM   2405  N   LYS F  18       5.848 -12.452  10.233  1.00 68.47           N  
ATOM   2406  CA  LYS F  18       6.817 -12.413  11.402  1.00 62.46           C  
ATOM   2407  C   LYS F  18       7.354 -13.774  11.946  1.00 63.37           C  
ATOM   2408  O   LYS F  18       8.485 -13.817  12.505  1.00 65.76           O  
ATOM   2409  CB  LYS F  18       6.135 -11.708  12.591  1.00 68.20           C  
ATOM   2410  CG  LYS F  18       4.671 -12.166  12.881  1.00 60.71           C  
ATOM   2411  CD  LYS F  18       4.052 -11.442  14.114  1.00 58.39           C  
ATOM   2412  CE  LYS F  18       2.794 -12.161  14.724  1.00 67.12           C  
ATOM   2413  NZ  LYS F  18       1.633 -12.180  13.816  1.00 67.13           N1+
ATOM   2414  H   LYS F  18       5.106 -11.768  10.272  1.00 68.47           H  
ATOM   2415  HA  LYS F  18       7.654 -11.805  11.060  1.00 62.46           H  
ATOM   2416  HB3 LYS F  18       6.186 -10.623  12.501  1.00 68.20           H  
ATOM   2417  HB2 LYS F  18       6.737 -11.797  13.495  1.00 68.20           H  
ATOM   2418  HG3 LYS F  18       4.632 -13.253  12.943  1.00 60.71           H  
ATOM   2419  HG2 LYS F  18       4.107 -11.932  11.978  1.00 60.71           H  
ATOM   2420  HD3 LYS F  18       3.778 -10.421  13.849  1.00 58.39           H  
ATOM   2421  HD2 LYS F  18       4.826 -11.326  14.872  1.00 58.39           H  
ATOM   2422  HE3 LYS F  18       2.431 -11.714  15.649  1.00 67.12           H  
ATOM   2423  HE2 LYS F  18       3.099 -13.157  15.046  1.00 67.12           H  
ATOM   2424  HZ1 LYS F  18       1.827 -12.750  13.005  1.00 67.13           H  
ATOM   2425  HZ2 LYS F  18       0.790 -12.507  14.267  1.00 67.13           H  
ATOM   2426  HZ3 LYS F  18       1.329 -11.285  13.460  1.00 67.13           H  
ATOM   2427  N   LYS F  19       6.594 -14.871  11.811  1.00 61.08           N  
ATOM   2428  CA  LYS F  19       6.972 -16.214  12.323  1.00 59.59           C  
ATOM   2429  C   LYS F  19       7.705 -17.073  11.241  1.00 66.11           C  
ATOM   2430  O   LYS F  19       8.213 -18.143  11.517  1.00 67.35           O  
ATOM   2431  CB  LYS F  19       5.724 -16.995  12.803  1.00  0.00           C  
ATOM   2432  CG  LYS F  19       4.759 -16.358  13.763  1.00  0.00           C  
ATOM   2433  CD  LYS F  19       3.861 -17.419  14.403  1.00  0.00           C  
ATOM   2434  CE  LYS F  19       2.645 -16.869  15.110  1.00  0.00           C  
ATOM   2435  NZ  LYS F  19       1.887 -17.915  15.798  1.00  0.00           N1+
ATOM   2436  H   LYS F  19       5.771 -14.762  11.235  1.00 61.08           H  
ATOM   2437  HA  LYS F  19       7.601 -16.151  13.211  1.00 59.59           H  
ATOM   2438  HB3 LYS F  19       6.043 -17.898  13.323  1.00  0.00           H  
ATOM   2439  HB2 LYS F  19       5.022 -17.222  12.000  1.00  0.00           H  
ATOM   2440  HG3 LYS F  19       4.206 -15.527  13.324  1.00  0.00           H  
ATOM   2441  HG2 LYS F  19       5.422 -15.830  14.448  1.00  0.00           H  
ATOM   2442  HD3 LYS F  19       4.503 -18.034  15.034  1.00  0.00           H  
ATOM   2443  HD2 LYS F  19       3.521 -18.092  13.617  1.00  0.00           H  
ATOM   2444  HE3 LYS F  19       1.949 -16.276  14.517  1.00  0.00           H  
ATOM   2445  HE2 LYS F  19       2.940 -16.136  15.861  1.00  0.00           H  
ATOM   2446  HZ1 LYS F  19       1.398 -18.556  15.190  1.00  0.00           H  
ATOM   2447  HZ2 LYS F  19       2.595 -18.341  16.379  1.00  0.00           H  
ATOM   2448  HZ3 LYS F  19       1.175 -17.549  16.413  1.00  0.00           H  
ATOM   2449  N   LYS F  20       7.724 -16.526   9.984  1.00 63.93           N  
ATOM   2450  CA  LYS F  20       8.238 -17.214   8.773  1.00 63.95           C  
ATOM   2451  C   LYS F  20       9.577 -16.614   8.507  1.00 58.24           C  
ATOM   2452  O   LYS F  20      10.612 -17.195   8.703  1.00 53.17           O  
ATOM   2453  CB  LYS F  20       7.259 -17.086   7.665  1.00  0.00           C  
ATOM   2454  CG  LYS F  20       5.959 -17.882   7.932  1.00  0.00           C  
ATOM   2455  CD  LYS F  20       4.907 -17.638   6.772  1.00  0.00           C  
ATOM   2456  CE  LYS F  20       3.455 -18.254   7.013  1.00  0.00           C  
ATOM   2457  NZ  LYS F  20       2.417 -17.888   5.997  1.00  0.00           N1+
ATOM   2458  H   LYS F  20       7.430 -15.585   9.764  1.00 63.93           H  
ATOM   2459  HA  LYS F  20       8.390 -18.253   9.065  1.00 63.95           H  
ATOM   2460  HB3 LYS F  20       7.695 -17.441   6.731  1.00  0.00           H  
ATOM   2461  HB2 LYS F  20       7.048 -16.023   7.550  1.00  0.00           H  
ATOM   2462  HG3 LYS F  20       5.432 -17.409   8.760  1.00  0.00           H  
ATOM   2463  HG2 LYS F  20       6.240 -18.902   8.197  1.00  0.00           H  
ATOM   2464  HD3 LYS F  20       5.320 -17.979   5.822  1.00  0.00           H  
ATOM   2465  HD2 LYS F  20       4.867 -16.560   6.617  1.00  0.00           H  
ATOM   2466  HE3 LYS F  20       3.121 -17.983   8.015  1.00  0.00           H  
ATOM   2467  HE2 LYS F  20       3.452 -19.342   7.073  1.00  0.00           H  
ATOM   2468  HZ1 LYS F  20       1.597 -18.280   6.437  1.00  0.00           H  
ATOM   2469  HZ2 LYS F  20       2.241 -16.893   6.021  1.00  0.00           H  
ATOM   2470  HZ3 LYS F  20       2.451 -18.391   5.122  1.00  0.00           H  
ATOM   2471  N   ILE F  21       9.590 -15.294   8.226  1.00 59.73           N  
ATOM   2472  CA  ILE F  21      10.829 -14.584   7.849  1.00 55.90           C  
ATOM   2473  C   ILE F  21      12.054 -14.764   8.693  1.00 65.56           C  
ATOM   2474  O   ILE F  21      12.989 -15.457   8.253  1.00 68.69           O  
ATOM   2475  CB  ILE F  21      10.641 -13.005   7.542  1.00 57.10           C  
ATOM   2476  CG1 ILE F  21       9.544 -12.696   6.445  1.00 65.55           C  
ATOM   2477  CG2 ILE F  21      11.924 -12.272   7.334  1.00 60.29           C  
ATOM   2478  CD1 ILE F  21       9.017 -11.278   6.611  1.00 65.52           C  
ATOM   2479  H   ILE F  21       8.744 -14.748   8.142  1.00 59.73           H  
ATOM   2480  HA  ILE F  21      11.071 -14.985   6.865  1.00 55.90           H  
ATOM   2481  HB  ILE F  21      10.208 -12.610   8.461  1.00 57.10           H  
ATOM   2482 HG13 ILE F  21       8.680 -13.336   6.623  1.00 65.55           H  
ATOM   2483 HG12 ILE F  21       9.887 -12.955   5.443  1.00 65.55           H  
ATOM   2484 HG21 ILE F  21      12.507 -12.719   6.529  1.00 60.29           H  
ATOM   2485 HG22 ILE F  21      11.872 -11.199   7.153  1.00 60.29           H  
ATOM   2486 HG23 ILE F  21      12.552 -12.247   8.224  1.00 60.29           H  
ATOM   2487 HD11 ILE F  21       8.643 -11.132   7.624  1.00 65.52           H  
ATOM   2488 HD12 ILE F  21       9.885 -10.624   6.522  1.00 65.52           H  
ATOM   2489 HD13 ILE F  21       8.369 -10.989   5.785  1.00 65.52           H  
ATOM   2490  N   VAL F  22      11.982 -14.172   9.917  1.00 66.84           N  
ATOM   2491  CA  VAL F  22      13.077 -14.051  10.816  1.00 66.52           C  
ATOM   2492  C   VAL F  22      13.701 -15.479  11.238  1.00 60.67           C  
ATOM   2493  O   VAL F  22      14.890 -15.552  11.601  1.00 56.76           O  
ATOM   2494  CB  VAL F  22      12.689 -13.202  12.089  1.00 59.83           C  
ATOM   2495  CG1 VAL F  22      13.820 -12.935  13.093  1.00 50.36           C  
ATOM   2496  CG2 VAL F  22      11.979 -11.896  11.759  1.00 61.55           C  
ATOM   2497  H   VAL F  22      11.126 -13.746  10.241  1.00 66.84           H  
ATOM   2498  HA  VAL F  22      13.861 -13.509  10.288  1.00 66.52           H  
ATOM   2499  HB  VAL F  22      11.942 -13.763  12.651  1.00 59.83           H  
ATOM   2500 HG11 VAL F  22      14.197 -13.870  13.507  1.00 50.36           H  
ATOM   2501 HG12 VAL F  22      14.595 -12.375  12.569  1.00 50.36           H  
ATOM   2502 HG13 VAL F  22      13.521 -12.315  13.939  1.00 50.36           H  
ATOM   2503 HG21 VAL F  22      12.665 -11.262  11.198  1.00 61.55           H  
ATOM   2504 HG22 VAL F  22      11.096 -12.059  11.141  1.00 61.55           H  
ATOM   2505 HG23 VAL F  22      11.670 -11.296  12.615  1.00 61.55           H  
ATOM   2506  N   ASP F  23      12.908 -16.559  11.050  1.00 57.47           N  
ATOM   2507  CA  ASP F  23      13.206 -17.969  11.304  1.00 58.09           C  
ATOM   2508  C   ASP F  23      13.984 -18.532  10.092  1.00 69.09           C  
ATOM   2509  O   ASP F  23      15.150 -18.987  10.301  1.00 67.16           O  
ATOM   2510  CB  ASP F  23      11.885 -18.749  11.597  1.00 52.42           C  
ATOM   2511  CG  ASP F  23      12.066 -20.083  12.345  1.00 71.86           C  
ATOM   2512  OD1 ASP F  23      13.188 -20.292  12.847  1.00 69.55           O  
ATOM   2513  OD2 ASP F  23      11.087 -20.763  12.666  1.00 75.18           O1-
ATOM   2514  H   ASP F  23      12.010 -16.381  10.625  1.00 57.47           H  
ATOM   2515  HA  ASP F  23      13.904 -17.991  12.141  1.00 58.09           H  
ATOM   2516  HB3 ASP F  23      11.293 -18.829  10.685  1.00 52.42           H  
ATOM   2517  HB2 ASP F  23      11.255 -18.118  12.224  1.00 52.42           H  
ATOM   2518  N   LYS F  24      13.446 -18.324   8.889  1.00 64.10           N  
ATOM   2519  CA  LYS F  24      14.125 -18.608   7.552  1.00 57.06           C  
ATOM   2520  C   LYS F  24      15.473 -17.915   7.425  1.00 64.81           C  
ATOM   2521  O   LYS F  24      16.469 -18.525   7.007  1.00 68.65           O  
ATOM   2522  CB  LYS F  24      13.183 -18.241   6.409  1.00  0.00           C  
ATOM   2523  CG  LYS F  24      12.053 -19.292   6.236  1.00  0.00           C  
ATOM   2524  CD  LYS F  24      11.074 -18.919   5.114  1.00  0.00           C  
ATOM   2525  CE  LYS F  24      11.777 -19.132   3.774  1.00  0.00           C  
ATOM   2526  NZ  LYS F  24      10.774 -19.033   2.728  1.00  0.00           N1+
ATOM   2527  H   LYS F  24      12.543 -17.880   8.804  1.00 64.10           H  
ATOM   2528  HA  LYS F  24      14.302 -19.683   7.585  1.00 57.06           H  
ATOM   2529  HB3 LYS F  24      13.618 -18.316   5.412  1.00  0.00           H  
ATOM   2530  HB2 LYS F  24      12.816 -17.220   6.507  1.00  0.00           H  
ATOM   2531  HG3 LYS F  24      11.477 -19.420   7.153  1.00  0.00           H  
ATOM   2532  HG2 LYS F  24      12.420 -20.311   6.121  1.00  0.00           H  
ATOM   2533  HD3 LYS F  24      10.664 -17.921   5.274  1.00  0.00           H  
ATOM   2534  HD2 LYS F  24      10.220 -19.584   5.242  1.00  0.00           H  
ATOM   2535  HE3 LYS F  24      12.358 -20.036   3.595  1.00  0.00           H  
ATOM   2536  HE2 LYS F  24      12.362 -18.254   3.499  1.00  0.00           H  
ATOM   2537  HZ1 LYS F  24       9.944 -19.605   2.797  1.00  0.00           H  
ATOM   2538  HZ2 LYS F  24      10.495 -18.064   2.771  1.00  0.00           H  
ATOM   2539  HZ3 LYS F  24      11.264 -19.138   1.851  1.00  0.00           H  
ATOM   2540  N   ALA F  25      15.460 -16.663   7.878  1.00 54.40           N  
ATOM   2541  CA  ALA F  25      16.577 -15.793   7.901  1.00 57.10           C  
ATOM   2542  C   ALA F  25      17.716 -16.299   8.914  1.00 64.43           C  
ATOM   2543  O   ALA F  25      18.859 -16.312   8.441  1.00 67.48           O  
ATOM   2544  CB  ALA F  25      16.123 -14.283   8.130  1.00 51.85           C  
ATOM   2545  H   ALA F  25      14.616 -16.168   8.128  1.00 54.40           H  
ATOM   2546  HA  ALA F  25      17.061 -15.819   6.925  1.00 57.10           H  
ATOM   2547  HB1 ALA F  25      17.005 -13.656   8.261  1.00 51.85           H  
ATOM   2548  HB2 ALA F  25      15.517 -13.831   7.345  1.00 51.85           H  
ATOM   2549  HB3 ALA F  25      15.593 -14.276   9.083  1.00 51.85           H  
ATOM   2550  N   SER F  26      17.382 -16.694  10.178  1.00 63.21           N  
ATOM   2551  CA  SER F  26      18.278 -17.270  11.169  1.00 61.77           C  
ATOM   2552  C   SER F  26      18.833 -18.689  10.788  1.00 57.02           C  
ATOM   2553  O   SER F  26      20.041 -18.816  10.730  1.00 55.87           O  
ATOM   2554  CB  SER F  26      17.707 -17.206  12.595  1.00 55.51           C  
ATOM   2555  OG  SER F  26      16.378 -17.655  12.655  1.00 59.35           O  
ATOM   2556  H   SER F  26      16.431 -16.692  10.519  1.00 63.21           H  
ATOM   2557  HA  SER F  26      19.185 -16.666  11.195  1.00 61.77           H  
ATOM   2558  HB3 SER F  26      17.800 -16.178  12.947  1.00 55.51           H  
ATOM   2559  HB2 SER F  26      18.358 -17.747  13.282  1.00 55.51           H  
ATOM   2560  HG  SER F  26      15.812 -16.921  12.405  1.00 59.35           H  
ATOM   2561  N   GLN F  27      17.937 -19.582  10.353  1.00 56.64           N  
ATOM   2562  CA  GLN F  27      18.405 -20.808   9.736  1.00 60.27           C  
ATOM   2563  C   GLN F  27      19.412 -20.754   8.558  1.00 66.83           C  
ATOM   2564  O   GLN F  27      20.347 -21.509   8.647  1.00 66.71           O  
ATOM   2565  CB  GLN F  27      17.215 -21.699   9.259  1.00 67.22           C  
ATOM   2566  CG  GLN F  27      16.283 -22.106  10.332  1.00 70.64           C  
ATOM   2567  CD  GLN F  27      15.097 -22.904   9.805  1.00 78.06           C  
ATOM   2568  OE1 GLN F  27      15.224 -23.692   8.857  1.00 85.50           O  
ATOM   2569  NE2 GLN F  27      13.931 -22.795  10.406  1.00 81.25           N  
ATOM   2570  H   GLN F  27      16.965 -19.387  10.550  1.00 56.64           H  
ATOM   2571  HA  GLN F  27      18.955 -21.324  10.524  1.00 60.27           H  
ATOM   2572  HB3 GLN F  27      17.637 -22.572   8.762  1.00 67.22           H  
ATOM   2573  HB2 GLN F  27      16.598 -21.231   8.492  1.00 67.22           H  
ATOM   2574  HG3 GLN F  27      15.835 -21.263  10.858  1.00 70.64           H  
ATOM   2575  HG2 GLN F  27      16.760 -22.717  11.098  1.00 70.64           H  
ATOM   2576 HE22 GLN F  27      13.072 -23.096   9.968  1.00 81.25           H  
ATOM   2577 HE21 GLN F  27      13.814 -22.172  11.192  1.00 81.25           H  
ATOM   2578  N   ASP F  28      19.281 -19.765   7.684  1.00 63.04           N  
ATOM   2579  CA  ASP F  28      20.314 -19.465   6.672  1.00 69.53           C  
ATOM   2580  C   ASP F  28      21.519 -18.846   7.285  1.00 60.82           C  
ATOM   2581  O   ASP F  28      22.673 -19.296   7.004  1.00 59.93           O  
ATOM   2582  CB  ASP F  28      19.823 -18.589   5.536  1.00 74.41           C  
ATOM   2583  CG  ASP F  28      19.050 -19.285   4.379  1.00 72.14           C  
ATOM   2584  OD1 ASP F  28      18.490 -18.576   3.524  1.00 72.77           O  
ATOM   2585  OD2 ASP F  28      18.936 -20.528   4.411  1.00 70.39           O1-
ATOM   2586  H   ASP F  28      18.498 -19.127   7.662  1.00 63.04           H  
ATOM   2587  HA  ASP F  28      20.623 -20.450   6.322  1.00 69.53           H  
ATOM   2588  HB3 ASP F  28      20.626 -18.039   5.044  1.00 74.41           H  
ATOM   2589  HB2 ASP F  28      19.187 -17.824   5.981  1.00 74.41           H  
ATOM   2590  N   LEU F  29      21.415 -17.798   8.107  1.00 64.67           N  
ATOM   2591  CA  LEU F  29      22.573 -17.282   8.869  1.00 63.79           C  
ATOM   2592  C   LEU F  29      23.384 -18.414   9.472  1.00 60.44           C  
ATOM   2593  O   LEU F  29      24.611 -18.347   9.402  1.00 57.28           O  
ATOM   2594  CB  LEU F  29      22.133 -16.200   9.840  1.00 56.17           C  
ATOM   2595  CG  LEU F  29      23.172 -15.416  10.725  1.00 57.99           C  
ATOM   2596  CD1 LEU F  29      24.070 -14.561   9.796  1.00 61.28           C  
ATOM   2597  CD2 LEU F  29      22.408 -14.556  11.832  1.00 58.51           C  
ATOM   2598  H   LEU F  29      20.492 -17.554   8.436  1.00 64.67           H  
ATOM   2599  HA  LEU F  29      23.103 -16.647   8.159  1.00 63.79           H  
ATOM   2600  HB3 LEU F  29      21.428 -16.578  10.581  1.00 56.17           H  
ATOM   2601  HB2 LEU F  29      21.645 -15.449   9.219  1.00 56.17           H  
ATOM   2602  HG  LEU F  29      23.772 -16.180  11.219  1.00 57.99           H  
ATOM   2603 HD11 LEU F  29      24.736 -15.116   9.136  1.00 61.28           H  
ATOM   2604 HD12 LEU F  29      23.473 -13.876   9.192  1.00 61.28           H  
ATOM   2605 HD13 LEU F  29      24.658 -13.918  10.451  1.00 61.28           H  
ATOM   2606 HD21 LEU F  29      21.692 -13.889  11.352  1.00 58.51           H  
ATOM   2607 HD22 LEU F  29      21.896 -15.087  12.634  1.00 58.51           H  
ATOM   2608 HD23 LEU F  29      23.134 -13.998  12.422  1.00 58.51           H  
ATOM   2609  N   TRP F  30      22.767 -19.391  10.138  1.00 59.02           N  
ATOM   2610  CA  TRP F  30      23.422 -20.344  10.953  1.00 57.84           C  
ATOM   2611  C   TRP F  30      23.948 -21.539  10.198  1.00 57.97           C  
ATOM   2612  O   TRP F  30      24.666 -22.331  10.808  1.00 60.93           O  
ATOM   2613  CB  TRP F  30      22.467 -20.718  12.143  1.00 60.66           C  
ATOM   2614  CG  TRP F  30      21.978 -19.590  13.059  1.00 49.88           C  
ATOM   2615  CD1 TRP F  30      22.712 -18.503  13.344  1.00 49.50           C  
ATOM   2616  CD2 TRP F  30      20.743 -19.479  13.952  1.00 52.24           C  
ATOM   2617  NE1 TRP F  30      22.025 -17.697  14.294  1.00 52.96           N  
ATOM   2618  CE2 TRP F  30      20.841 -18.284  14.729  1.00 50.79           C  
ATOM   2619  CE3 TRP F  30      19.645 -20.281  14.207  1.00 52.19           C  
ATOM   2620  CZ2 TRP F  30      19.912 -17.928  15.698  1.00 47.79           C  
ATOM   2621  CZ3 TRP F  30      18.792 -20.040  15.295  1.00 55.77           C  
ATOM   2622  CH2 TRP F  30      18.898 -18.806  16.020  1.00 51.67           C  
ATOM   2623  H   TRP F  30      21.764 -19.433  10.254  1.00 59.02           H  
ATOM   2624  HA  TRP F  30      24.355 -19.899  11.299  1.00 57.84           H  
ATOM   2625  HB3 TRP F  30      22.972 -21.494  12.719  1.00 60.66           H  
ATOM   2626  HB2 TRP F  30      21.557 -21.116  11.694  1.00 60.66           H  
ATOM   2627  HD1 TRP F  30      23.687 -18.202  12.989  1.00 49.50           H  
ATOM   2628  HE1 TRP F  30      22.435 -16.903  14.765  1.00 52.96           H  
ATOM   2629  HE3 TRP F  30      19.486 -21.090  13.509  1.00 52.19           H  
ATOM   2630  HZ2 TRP F  30      20.002 -17.011  16.261  1.00 47.79           H  
ATOM   2631  HZ3 TRP F  30      17.909 -20.643  15.451  1.00 55.77           H  
ATOM   2632  HH2 TRP F  30      18.074 -18.582  16.680  1.00 51.67           H  
ATOM   2633  N   ARG F  31      23.731 -21.581   8.892  1.00 63.67           N  
ATOM   2634  CA  ARG F  31      24.551 -22.364   7.969  1.00 56.19           C  
ATOM   2635  C   ARG F  31      25.728 -21.580   7.310  1.00 59.07           C  
ATOM   2636  O   ARG F  31      26.789 -22.165   7.174  1.00 62.76           O  
ATOM   2637  CB  ARG F  31      23.615 -22.942   6.839  1.00 49.78           C  
ATOM   2638  CG  ARG F  31      22.499 -23.830   7.323  1.00 62.17           C  
ATOM   2639  CD  ARG F  31      21.426 -24.101   6.311  1.00 64.90           C  
ATOM   2640  NE  ARG F  31      20.596 -25.245   6.682  1.00 61.71           N  
ATOM   2641  CZ  ARG F  31      19.681 -25.906   5.938  1.00 70.36           C  
ATOM   2642  NH1 ARG F  31      19.139 -26.941   6.476  1.00 72.51           N  
ATOM   2643  NH2 ARG F  31      19.261 -25.624   4.670  1.00 71.56           N1+
ATOM   2644  H   ARG F  31      23.037 -20.963   8.497  1.00 63.67           H  
ATOM   2645  HA  ARG F  31      24.992 -23.228   8.466  1.00 56.19           H  
ATOM   2646  HB3 ARG F  31      24.107 -23.488   6.034  1.00 49.78           H  
ATOM   2647  HB2 ARG F  31      23.253 -22.010   6.405  1.00 49.78           H  
ATOM   2648  HG3 ARG F  31      22.021 -23.251   8.114  1.00 62.17           H  
ATOM   2649  HG2 ARG F  31      22.969 -24.701   7.781  1.00 62.17           H  
ATOM   2650  HD3 ARG F  31      21.811 -24.254   5.303  1.00 64.90           H  
ATOM   2651  HD2 ARG F  31      20.789 -23.221   6.399  1.00 64.90           H  
ATOM   2652  HE  ARG F  31      20.860 -25.720   7.533  1.00 61.71           H  
ATOM   2653 HH12 ARG F  31      18.455 -27.486   5.972  1.00 72.51           H  
ATOM   2654 HH11 ARG F  31      19.389 -27.178   7.425  1.00 72.51           H  
ATOM   2655 HH22 ARG F  31      18.457 -26.060   4.242  1.00 71.56           H  
ATOM   2656 HH21 ARG F  31      19.679 -24.919   4.080  1.00 71.56           H  
ATOM   2657  N   ARG F  32      25.486 -20.265   6.964  1.00 59.99           N  
ATOM   2658  CA  ARG F  32      26.477 -19.353   6.515  1.00 56.80           C  
ATOM   2659  C   ARG F  32      27.589 -19.046   7.548  1.00 58.21           C  
ATOM   2660  O   ARG F  32      28.780 -19.058   7.185  1.00 72.21           O  
ATOM   2661  CB  ARG F  32      25.854 -18.007   6.047  1.00 56.83           C  
ATOM   2662  CG  ARG F  32      24.854 -18.166   4.817  1.00 69.03           C  
ATOM   2663  CD  ARG F  32      24.009 -16.868   4.527  1.00 65.71           C  
ATOM   2664  NE  ARG F  32      22.827 -17.195   3.744  1.00 83.78           N  
ATOM   2665  CZ  ARG F  32      22.167 -16.357   2.943  1.00 89.96           C  
ATOM   2666  NH1 ARG F  32      21.008 -16.776   2.461  1.00 83.82           N  
ATOM   2667  NH2 ARG F  32      22.506 -15.113   2.717  1.00 82.44           N1+
ATOM   2668  H   ARG F  32      24.546 -19.918   7.091  1.00 59.99           H  
ATOM   2669  HA  ARG F  32      26.912 -19.949   5.712  1.00 56.80           H  
ATOM   2670  HB3 ARG F  32      26.566 -17.209   5.835  1.00 56.83           H  
ATOM   2671  HB2 ARG F  32      25.219 -17.599   6.833  1.00 56.83           H  
ATOM   2672  HG3 ARG F  32      24.120 -18.967   4.916  1.00 69.03           H  
ATOM   2673  HG2 ARG F  32      25.512 -18.254   3.953  1.00 69.03           H  
ATOM   2674  HD3 ARG F  32      24.720 -16.179   4.070  1.00 65.71           H  
ATOM   2675  HD2 ARG F  32      23.877 -16.431   5.517  1.00 65.71           H  
ATOM   2676  HE  ARG F  32      22.512 -18.146   3.872  1.00 83.78           H  
ATOM   2677 HH12 ARG F  32      20.509 -16.178   1.818  1.00 83.82           H  
ATOM   2678 HH11 ARG F  32      20.699 -17.708   2.697  1.00 83.82           H  
ATOM   2679 HH22 ARG F  32      21.907 -14.495   2.189  1.00 82.44           H  
ATOM   2680 HH21 ARG F  32      23.346 -14.701   3.098  1.00 82.44           H  
ATOM   2681  N   HIS F  33      27.131 -18.815   8.779  1.00 58.59           N  
ATOM   2682  CA  HIS F  33      27.964 -18.498   9.953  1.00 61.66           C  
ATOM   2683  C   HIS F  33      27.568 -19.417  11.143  1.00 60.71           C  
ATOM   2684  O   HIS F  33      26.818 -18.943  12.035  1.00 61.43           O  
ATOM   2685  CB  HIS F  33      27.739 -16.993  10.296  1.00 64.90           C  
ATOM   2686  CG  HIS F  33      28.369 -16.023   9.357  1.00 77.88           C  
ATOM   2687  ND1 HIS F  33      29.651 -15.513   9.556  1.00 74.91           N  
ATOM   2688  CD2 HIS F  33      27.860 -15.483   8.156  1.00 86.69           C  
ATOM   2689  CE1 HIS F  33      29.936 -14.805   8.488  1.00 77.50           C  
ATOM   2690  NE2 HIS F  33      28.884 -14.748   7.714  1.00 88.01           N  
ATOM   2691  H   HIS F  33      26.159 -18.569   8.902  1.00 58.59           H  
ATOM   2692  HA  HIS F  33      29.011 -18.642   9.689  1.00 61.66           H  
ATOM   2693  HB3 HIS F  33      28.101 -16.852  11.314  1.00 64.90           H  
ATOM   2694  HB2 HIS F  33      26.663 -16.829  10.242  1.00 64.90           H  
ATOM   2695  HD2 HIS F  33      26.908 -15.622   7.666  1.00 86.69           H  
ATOM   2696  HE1 HIS F  33      30.924 -14.403   8.315  1.00 77.50           H  
ATOM   2697  HE2 HIS F  33      28.910 -14.423   6.758  1.00 88.01           H  
ATOM   2698  N   PRO F  34      28.183 -20.637  11.216  1.00 63.23           N  
ATOM   2699  CA  PRO F  34      27.858 -21.529  12.386  1.00 63.33           C  
ATOM   2700  C   PRO F  34      28.394 -20.956  13.734  1.00 57.69           C  
ATOM   2701  O   PRO F  34      27.692 -20.952  14.717  1.00 55.43           O  
ATOM   2702  CB  PRO F  34      28.465 -22.868  12.068  1.00 65.04           C  
ATOM   2703  CG  PRO F  34      29.403 -22.654  10.966  1.00 54.61           C  
ATOM   2704  CD  PRO F  34      28.991 -21.402  10.316  1.00 61.29           C  
ATOM   2705  HA  PRO F  34      26.774 -21.635  12.332  1.00 63.33           H  
ATOM   2706  HB3 PRO F  34      27.655 -23.538  11.778  1.00 65.04           H  
ATOM   2707  HB2 PRO F  34      29.070 -23.272  12.880  1.00 65.04           H  
ATOM   2708  HG3 PRO F  34      29.276 -23.437  10.218  1.00 54.61           H  
ATOM   2709  HG2 PRO F  34      30.436 -22.605  11.312  1.00 54.61           H  
ATOM   2710  HD2 PRO F  34      29.835 -20.818   9.949  1.00 61.29           H  
ATOM   2711  HD3 PRO F  34      28.337 -21.760   9.521  1.00 61.29           H  
ATOM   2712  N   ASP F  35      29.605 -20.357  13.671  1.00 55.00           N  
ATOM   2713  CA  ASP F  35      30.423 -19.522  14.593  1.00 59.65           C  
ATOM   2714  C   ASP F  35      29.617 -18.649  15.553  1.00 60.82           C  
ATOM   2715  O   ASP F  35      30.156 -18.485  16.689  1.00 58.56           O  
ATOM   2716  CB  ASP F  35      31.525 -18.669  13.972  1.00 62.93           C  
ATOM   2717  CG  ASP F  35      31.885 -19.008  12.533  1.00 80.76           C  
ATOM   2718  OD1 ASP F  35      32.297 -20.183  12.283  1.00 78.61           O  
ATOM   2719  OD2 ASP F  35      31.625 -18.229  11.597  1.00 80.59           O1-
ATOM   2720  H   ASP F  35      30.171 -20.501  12.848  1.00 55.00           H  
ATOM   2721  HA  ASP F  35      30.808 -20.264  15.293  1.00 59.65           H  
ATOM   2722  HB3 ASP F  35      32.395 -18.840  14.606  1.00 62.93           H  
ATOM   2723  HB2 ASP F  35      31.336 -17.604  14.110  1.00 62.93           H  
ATOM   2724  N   LEU F  36      28.492 -18.061  15.173  1.00 58.31           N  
ATOM   2725  CA  LEU F  36      27.681 -17.221  16.122  1.00 55.30           C  
ATOM   2726  C   LEU F  36      27.147 -18.039  17.230  1.00 50.79           C  
ATOM   2727  O   LEU F  36      26.852 -17.461  18.318  1.00 50.74           O  
ATOM   2728  CB  LEU F  36      26.431 -16.757  15.348  1.00 58.95           C  
ATOM   2729  CG  LEU F  36      26.661 -15.597  14.459  1.00 57.50           C  
ATOM   2730  CD1 LEU F  36      25.490 -15.350  13.437  1.00 54.73           C  
ATOM   2731  CD2 LEU F  36      26.982 -14.255  15.203  1.00 56.61           C  
ATOM   2732  H   LEU F  36      28.086 -18.134  14.251  1.00 58.31           H  
ATOM   2733  HA  LEU F  36      28.417 -16.464  16.391  1.00 55.30           H  
ATOM   2734  HB3 LEU F  36      25.606 -16.529  16.022  1.00 58.95           H  
ATOM   2735  HB2 LEU F  36      26.019 -17.519  14.687  1.00 58.95           H  
ATOM   2736  HG  LEU F  36      27.575 -15.729  13.879  1.00 57.50           H  
ATOM   2737 HD11 LEU F  36      25.113 -14.329  13.483  1.00 54.73           H  
ATOM   2738 HD12 LEU F  36      25.771 -15.505  12.395  1.00 54.73           H  
ATOM   2739 HD13 LEU F  36      24.562 -15.901  13.587  1.00 54.73           H  
ATOM   2740 HD21 LEU F  36      26.297 -13.423  15.037  1.00 56.61           H  
ATOM   2741 HD22 LEU F  36      26.941 -14.369  16.286  1.00 56.61           H  
ATOM   2742 HD23 LEU F  36      27.972 -13.845  15.001  1.00 56.61           H  
ATOM   2743  N   ILE F  37      26.916 -19.339  17.035  1.00 50.96           N  
ATOM   2744  CA  ILE F  37      26.302 -20.255  17.938  1.00 48.42           C  
ATOM   2745  C   ILE F  37      27.182 -21.494  18.274  1.00 48.47           C  
ATOM   2746  O   ILE F  37      26.731 -22.368  19.032  1.00 53.41           O  
ATOM   2747  CB  ILE F  37      24.959 -20.727  17.238  1.00 49.12           C  
ATOM   2748  CG1 ILE F  37      24.981 -21.719  16.144  1.00 40.18           C  
ATOM   2749  CG2 ILE F  37      23.962 -19.544  16.975  1.00 44.01           C  
ATOM   2750  CD1 ILE F  37      23.634 -22.484  16.153  1.00 46.46           C  
ATOM   2751  H   ILE F  37      27.111 -19.690  16.108  1.00 50.96           H  
ATOM   2752  HA  ILE F  37      25.952 -19.726  18.825  1.00 48.42           H  
ATOM   2753  HB  ILE F  37      24.443 -21.239  18.050  1.00 49.12           H  
ATOM   2754 HG13 ILE F  37      25.666 -22.563  16.232  1.00 40.18           H  
ATOM   2755 HG12 ILE F  37      25.069 -21.315  15.135  1.00 40.18           H  
ATOM   2756 HG21 ILE F  37      24.372 -18.925  16.178  1.00 44.01           H  
ATOM   2757 HG22 ILE F  37      22.982 -19.882  16.636  1.00 44.01           H  
ATOM   2758 HG23 ILE F  37      23.862 -19.000  17.914  1.00 44.01           H  
ATOM   2759 HD11 ILE F  37      23.528 -22.923  17.145  1.00 46.46           H  
ATOM   2760 HD12 ILE F  37      22.863 -21.770  15.862  1.00 46.46           H  
ATOM   2761 HD13 ILE F  37      23.573 -23.225  15.357  1.00 46.46           H  
ATOM   2762  N   ALA F  38      28.433 -21.479  17.752  1.00 52.56           N  
ATOM   2763  CA  ALA F  38      29.494 -22.411  18.135  1.00 54.47           C  
ATOM   2764  C   ALA F  38      29.976 -22.044  19.568  1.00 52.63           C  
ATOM   2765  O   ALA F  38      29.749 -20.961  20.064  1.00 43.11           O  
ATOM   2766  CB  ALA F  38      30.636 -22.279  17.191  1.00 38.93           C  
ATOM   2767  H   ALA F  38      28.688 -20.736  17.117  1.00 52.56           H  
ATOM   2768  HA  ALA F  38      29.010 -23.380  18.009  1.00 54.47           H  
ATOM   2769  HB1 ALA F  38      30.350 -22.234  16.140  1.00 38.93           H  
ATOM   2770  HB2 ALA F  38      31.166 -21.338  17.339  1.00 38.93           H  
ATOM   2771  HB3 ALA F  38      31.282 -23.147  17.322  1.00 38.93           H  
ATOM   2772  N   PRO F  39      30.545 -22.987  20.332  1.00 50.14           N  
ATOM   2773  CA  PRO F  39      30.840 -22.832  21.761  1.00 45.36           C  
ATOM   2774  C   PRO F  39      31.563 -21.537  22.171  1.00 45.48           C  
ATOM   2775  O   PRO F  39      32.716 -21.386  21.723  1.00 51.98           O  
ATOM   2776  CB  PRO F  39      31.576 -24.096  22.134  1.00 48.24           C  
ATOM   2777  CG  PRO F  39      30.978 -25.155  21.175  1.00 42.69           C  
ATOM   2778  CD  PRO F  39      30.829 -24.345  19.871  1.00 42.71           C  
ATOM   2779  HA  PRO F  39      29.872 -22.893  22.259  1.00 45.36           H  
ATOM   2780  HB3 PRO F  39      31.425 -24.276  23.198  1.00 48.24           H  
ATOM   2781  HB2 PRO F  39      32.638 -23.992  21.911  1.00 48.24           H  
ATOM   2782  HG3 PRO F  39      29.925 -25.277  21.430  1.00 42.69           H  
ATOM   2783  HG2 PRO F  39      31.486 -26.114  21.070  1.00 42.69           H  
ATOM   2784  HD2 PRO F  39      31.770 -24.497  19.341  1.00 42.71           H  
ATOM   2785  HD3 PRO F  39      30.173 -24.620  19.045  1.00 42.71           H  
ATOM   2786  N   GLY F  40      30.941 -20.688  22.964  1.00 46.10           N  
ATOM   2787  CA  GLY F  40      31.459 -19.363  23.319  1.00 53.29           C  
ATOM   2788  C   GLY F  40      30.970 -18.236  22.502  1.00 49.88           C  
ATOM   2789  O   GLY F  40      31.393 -17.087  22.741  1.00 44.07           O  
ATOM   2790  H   GLY F  40      29.932 -20.738  22.978  1.00 46.10           H  
ATOM   2791  HA3 GLY F  40      32.549 -19.354  23.316  1.00 53.29           H  
ATOM   2792  HA2 GLY F  40      31.265 -19.124  24.365  1.00 53.29           H  
ATOM   2793  N   GLY F  41      30.175 -18.479  21.492  1.00 43.11           N  
ATOM   2794  CA  GLY F  41      29.505 -17.508  20.628  1.00 43.36           C  
ATOM   2795  C   GLY F  41      28.554 -16.570  21.365  1.00 54.50           C  
ATOM   2796  O   GLY F  41      28.122 -16.906  22.494  1.00 58.01           O  
ATOM   2797  H   GLY F  41      30.192 -19.456  21.239  1.00 43.11           H  
ATOM   2798  HA3 GLY F  41      29.018 -18.105  19.857  1.00 43.36           H  
ATOM   2799  HA2 GLY F  41      30.283 -16.986  20.071  1.00 43.36           H  
ATOM   2800  N   ILE F  42      27.947 -15.556  20.692  1.00 48.81           N  
ATOM   2801  CA  ILE F  42      27.057 -14.589  21.278  1.00 44.01           C  
ATOM   2802  C   ILE F  42      25.625 -15.168  21.362  1.00 48.91           C  
ATOM   2803  O   ILE F  42      24.779 -14.649  22.038  1.00 53.00           O  
ATOM   2804  CB  ILE F  42      26.943 -13.350  20.313  1.00 49.84           C  
ATOM   2805  CG1 ILE F  42      26.621 -13.523  18.846  1.00 51.97           C  
ATOM   2806  CG2 ILE F  42      28.344 -12.641  20.437  1.00 57.15           C  
ATOM   2807  CD1 ILE F  42      25.215 -13.076  18.409  1.00 51.29           C  
ATOM   2808  H   ILE F  42      28.199 -15.448  19.720  1.00 48.81           H  
ATOM   2809  HA  ILE F  42      27.281 -14.260  22.293  1.00 44.01           H  
ATOM   2810  HB  ILE F  42      26.285 -12.605  20.760  1.00 49.84           H  
ATOM   2811 HG13 ILE F  42      26.601 -14.542  18.459  1.00 51.97           H  
ATOM   2812 HG12 ILE F  42      27.333 -12.913  18.289  1.00 51.97           H  
ATOM   2813 HG21 ILE F  42      29.072 -13.350  20.041  1.00 57.15           H  
ATOM   2814 HG22 ILE F  42      28.384 -11.649  19.987  1.00 57.15           H  
ATOM   2815 HG23 ILE F  42      28.649 -12.491  21.473  1.00 57.15           H  
ATOM   2816 HD11 ILE F  42      24.582 -13.017  19.295  1.00 51.29           H  
ATOM   2817 HD12 ILE F  42      25.478 -12.102  17.996  1.00 51.29           H  
ATOM   2818 HD13 ILE F  42      24.796 -13.599  17.549  1.00 51.29           H  
ATOM   2819  N   ALA F  43      25.364 -16.246  20.603  1.00 48.04           N  
ATOM   2820  CA  ALA F  43      24.065 -16.899  20.384  1.00 46.81           C  
ATOM   2821  C   ALA F  43      24.114 -18.374  20.801  1.00 49.81           C  
ATOM   2822  O   ALA F  43      23.352 -19.231  20.359  1.00 49.94           O  
ATOM   2823  CB  ALA F  43      23.640 -16.628  18.943  1.00 43.29           C  
ATOM   2824  H   ALA F  43      26.069 -16.447  19.909  1.00 48.04           H  
ATOM   2825  HA  ALA F  43      23.325 -16.501  21.079  1.00 46.81           H  
ATOM   2826  HB1 ALA F  43      23.129 -15.681  18.767  1.00 43.29           H  
ATOM   2827  HB2 ALA F  43      24.233 -16.974  18.096  1.00 43.29           H  
ATOM   2828  HB3 ALA F  43      22.798 -17.259  18.659  1.00 43.29           H  
ATOM   2829  N   PHE F  44      25.157 -18.667  21.583  1.00 54.36           N  
ATOM   2830  CA  PHE F  44      25.380 -20.022  22.106  1.00 48.36           C  
ATOM   2831  C   PHE F  44      24.342 -20.557  23.098  1.00 51.58           C  
ATOM   2832  O   PHE F  44      23.725 -21.586  22.822  1.00 53.14           O  
ATOM   2833  CB  PHE F  44      26.849 -20.258  22.548  1.00 48.83           C  
ATOM   2834  CG  PHE F  44      27.123 -21.620  23.141  1.00 45.40           C  
ATOM   2835  CD1 PHE F  44      26.799 -22.814  22.460  1.00 43.88           C  
ATOM   2836  CD2 PHE F  44      27.957 -21.692  24.258  1.00 45.39           C  
ATOM   2837  CE1 PHE F  44      27.303 -24.023  22.911  1.00 44.71           C  
ATOM   2838  CE2 PHE F  44      28.500 -22.935  24.720  1.00 45.63           C  
ATOM   2839  CZ  PHE F  44      28.127 -24.122  24.045  1.00 47.35           C  
ATOM   2840  H   PHE F  44      25.752 -17.905  21.875  1.00 54.36           H  
ATOM   2841  HA  PHE F  44      25.241 -20.757  21.314  1.00 48.36           H  
ATOM   2842  HB3 PHE F  44      27.114 -19.491  23.277  1.00 48.83           H  
ATOM   2843  HB2 PHE F  44      27.520 -20.023  21.721  1.00 48.83           H  
ATOM   2844  HD1 PHE F  44      26.224 -22.866  21.548  1.00 43.88           H  
ATOM   2845  HD2 PHE F  44      28.319 -20.785  24.719  1.00 45.39           H  
ATOM   2846  HE1 PHE F  44      26.978 -24.944  22.449  1.00 44.71           H  
ATOM   2847  HE2 PHE F  44      29.162 -23.059  25.564  1.00 45.63           H  
ATOM   2848  HZ  PHE F  44      28.446 -25.103  24.362  1.00 47.35           H  
ATOM   2849  N   SER F  45      23.981 -19.759  24.121  1.00 49.47           N  
ATOM   2850  CA  SER F  45      23.004 -19.971  25.070  1.00 55.38           C  
ATOM   2851  C   SER F  45      21.611 -19.723  24.348  1.00 58.49           C  
ATOM   2852  O   SER F  45      21.453 -18.824  23.529  1.00 56.28           O  
ATOM   2853  CB  SER F  45      23.154 -18.951  26.211  1.00 60.92           C  
ATOM   2854  OG  SER F  45      22.246 -19.154  27.292  1.00 59.96           O  
ATOM   2855  H   SER F  45      24.479 -18.884  24.201  1.00 49.47           H  
ATOM   2856  HA  SER F  45      23.202 -20.969  25.461  1.00 55.38           H  
ATOM   2857  HB3 SER F  45      23.147 -17.914  25.876  1.00 60.92           H  
ATOM   2858  HB2 SER F  45      24.144 -19.192  26.598  1.00 60.92           H  
ATOM   2859  HG  SER F  45      22.615 -19.774  27.926  1.00 59.96           H  
ATOM   2860  N   GLN F  46      20.590 -20.605  24.615  1.00 64.62           N  
ATOM   2861  CA  GLN F  46      19.183 -20.636  24.170  1.00 62.03           C  
ATOM   2862  C   GLN F  46      18.558 -19.238  24.367  1.00 60.73           C  
ATOM   2863  O   GLN F  46      17.926 -18.730  23.417  1.00 57.38           O  
ATOM   2864  CB  GLN F  46      18.425 -21.720  24.923  1.00 61.48           C  
ATOM   2865  CG  GLN F  46      18.814 -23.163  24.705  1.00 85.83           C  
ATOM   2866  CD  GLN F  46      18.682 -23.571  23.249  1.00 94.41           C  
ATOM   2867  OE1 GLN F  46      17.610 -23.613  22.648  1.00 97.77           O  
ATOM   2868  NE2 GLN F  46      19.812 -23.835  22.630  1.00 94.02           N  
ATOM   2869  H   GLN F  46      20.907 -21.365  25.201  1.00 64.62           H  
ATOM   2870  HA  GLN F  46      19.273 -20.913  23.120  1.00 62.03           H  
ATOM   2871  HB3 GLN F  46      17.343 -21.634  24.817  1.00 61.48           H  
ATOM   2872  HB2 GLN F  46      18.550 -21.529  25.989  1.00 61.48           H  
ATOM   2873  HG3 GLN F  46      18.168 -23.836  25.270  1.00 85.83           H  
ATOM   2874  HG2 GLN F  46      19.860 -23.285  24.984  1.00 85.83           H  
ATOM   2875 HE22 GLN F  46      19.667 -23.948  21.637  1.00 94.02           H  
ATOM   2876 HE21 GLN F  46      20.711 -23.867  23.089  1.00 94.02           H  
ATOM   2877  N   ARG F  47      18.877 -18.578  25.531  1.00 49.11           N  
ATOM   2878  CA  ARG F  47      18.297 -17.264  25.870  1.00 51.47           C  
ATOM   2879  C   ARG F  47      18.860 -16.212  24.986  1.00 54.19           C  
ATOM   2880  O   ARG F  47      18.095 -15.516  24.351  1.00 50.83           O  
ATOM   2881  CB  ARG F  47      18.685 -17.020  27.345  1.00 56.08           C  
ATOM   2882  CG  ARG F  47      18.277 -15.629  27.909  1.00 60.25           C  
ATOM   2883  CD  ARG F  47      18.927 -15.425  29.292  1.00 71.65           C  
ATOM   2884  NE  ARG F  47      20.382 -15.289  29.285  1.00 76.13           N  
ATOM   2885  CZ  ARG F  47      21.292 -16.212  29.603  1.00 80.73           C  
ATOM   2886  NH1 ARG F  47      22.531 -16.152  29.117  1.00 77.49           N  
ATOM   2887  NH2 ARG F  47      20.928 -17.352  30.224  1.00 88.02           N1+
ATOM   2888  H   ARG F  47      19.485 -18.946  26.248  1.00 49.11           H  
ATOM   2889  HA  ARG F  47      17.238 -17.299  25.610  1.00 51.47           H  
ATOM   2890  HB3 ARG F  47      19.744 -17.172  27.557  1.00 56.08           H  
ATOM   2891  HB2 ARG F  47      18.362 -17.801  28.033  1.00 56.08           H  
ATOM   2892  HG3 ARG F  47      17.193 -15.549  27.821  1.00 60.25           H  
ATOM   2893  HG2 ARG F  47      18.681 -14.938  27.170  1.00 60.25           H  
ATOM   2894  HD3 ARG F  47      18.555 -16.233  29.922  1.00 71.65           H  
ATOM   2895  HD2 ARG F  47      18.527 -14.498  29.702  1.00 71.65           H  
ATOM   2896  HE  ARG F  47      20.619 -14.509  28.689  1.00 76.13           H  
ATOM   2897 HH12 ARG F  47      23.166 -16.936  29.159  1.00 77.49           H  
ATOM   2898 HH11 ARG F  47      22.916 -15.347  28.644  1.00 77.49           H  
ATOM   2899 HH22 ARG F  47      21.670 -17.990  30.472  1.00 88.02           H  
ATOM   2900 HH21 ARG F  47      19.997 -17.534  30.571  1.00 88.02           H  
ATOM   2901  N   ASP F  48      20.191 -16.157  24.867  1.00 55.68           N  
ATOM   2902  CA  ASP F  48      20.784 -14.986  24.071  1.00 59.21           C  
ATOM   2903  C   ASP F  48      20.425 -15.136  22.573  1.00 51.18           C  
ATOM   2904  O   ASP F  48      20.375 -14.157  21.881  1.00 52.26           O  
ATOM   2905  CB  ASP F  48      22.275 -14.961  24.109  1.00 59.50           C  
ATOM   2906  CG  ASP F  48      22.937 -14.895  25.537  1.00 62.78           C  
ATOM   2907  OD1 ASP F  48      22.382 -14.312  26.549  1.00 71.86           O  
ATOM   2908  OD2 ASP F  48      24.126 -15.271  25.608  1.00 59.65           O1-
ATOM   2909  H   ASP F  48      20.800 -16.728  25.435  1.00 55.68           H  
ATOM   2910  HA  ASP F  48      20.352 -14.023  24.345  1.00 59.21           H  
ATOM   2911  HB3 ASP F  48      22.633 -14.070  23.594  1.00 59.50           H  
ATOM   2912  HB2 ASP F  48      22.661 -15.847  23.603  1.00 59.50           H  
ATOM   2913  N   ARG F  49      20.297 -16.384  22.059  1.00 51.31           N  
ATOM   2914  CA  ARG F  49      19.875 -16.733  20.729  1.00 46.48           C  
ATOM   2915  C   ARG F  49      18.402 -16.208  20.550  1.00 47.59           C  
ATOM   2916  O   ARG F  49      18.251 -15.430  19.609  1.00 44.98           O  
ATOM   2917  CB  ARG F  49      20.120 -18.248  20.620  1.00 41.91           C  
ATOM   2918  CG  ARG F  49      19.927 -18.877  19.210  1.00 45.59           C  
ATOM   2919  CD  ARG F  49      19.833 -20.416  19.188  1.00 47.22           C  
ATOM   2920  NE  ARG F  49      21.053 -21.021  19.691  1.00 40.74           N  
ATOM   2921  CZ  ARG F  49      21.323 -22.311  19.797  1.00 50.52           C  
ATOM   2922  NH1 ARG F  49      20.505 -23.254  19.211  1.00 49.84           N  
ATOM   2923  NH2 ARG F  49      22.455 -22.709  20.319  1.00 54.91           N1+
ATOM   2924  H   ARG F  49      20.305 -17.113  22.758  1.00 51.31           H  
ATOM   2925  HA  ARG F  49      20.564 -16.210  20.066  1.00 46.48           H  
ATOM   2926  HB3 ARG F  49      19.421 -18.733  21.301  1.00 41.91           H  
ATOM   2927  HB2 ARG F  49      21.159 -18.481  20.856  1.00 41.91           H  
ATOM   2928  HG3 ARG F  49      20.794 -18.537  18.643  1.00 45.59           H  
ATOM   2929  HG2 ARG F  49      18.987 -18.425  18.893  1.00 45.59           H  
ATOM   2930  HD3 ARG F  49      19.837 -20.713  18.139  1.00 47.22           H  
ATOM   2931  HD2 ARG F  49      18.919 -20.801  19.640  1.00 47.22           H  
ATOM   2932  HE  ARG F  49      21.853 -20.413  19.802  1.00 40.74           H  
ATOM   2933 HH12 ARG F  49      20.696 -24.240  19.314  1.00 49.84           H  
ATOM   2934 HH11 ARG F  49      19.687 -23.029  18.663  1.00 49.84           H  
ATOM   2935 HH22 ARG F  49      22.722 -23.677  20.420  1.00 54.91           H  
ATOM   2936 HH21 ARG F  49      23.011 -21.970  20.725  1.00 54.91           H  
ATOM   2937  N   ALA F  50      17.371 -16.522  21.396  1.00 53.14           N  
ATOM   2938  CA  ALA F  50      16.020 -15.928  21.245  1.00 54.36           C  
ATOM   2939  C   ALA F  50      15.985 -14.380  21.267  1.00 50.64           C  
ATOM   2940  O   ALA F  50      15.256 -13.699  20.472  1.00 45.37           O  
ATOM   2941  CB  ALA F  50      15.038 -16.503  22.238  1.00 38.55           C  
ATOM   2942  H   ALA F  50      17.596 -17.063  22.219  1.00 53.14           H  
ATOM   2943  HA  ALA F  50      15.651 -16.132  20.240  1.00 54.36           H  
ATOM   2944  HB1 ALA F  50      15.284 -16.237  23.266  1.00 38.55           H  
ATOM   2945  HB2 ALA F  50      14.103 -15.984  22.026  1.00 38.55           H  
ATOM   2946  HB3 ALA F  50      14.772 -17.536  22.014  1.00 38.55           H  
ATOM   2947  N   LEU F  51      16.801 -13.854  22.205  1.00 47.17           N  
ATOM   2948  CA  LEU F  51      17.121 -12.412  22.342  1.00 49.23           C  
ATOM   2949  C   LEU F  51      17.628 -11.745  21.121  1.00 59.13           C  
ATOM   2950  O   LEU F  51      17.184 -10.608  20.884  1.00 57.69           O  
ATOM   2951  CB  LEU F  51      18.031 -12.239  23.590  1.00  0.00           C  
ATOM   2952  CG  LEU F  51      18.506 -10.770  23.903  1.00  0.00           C  
ATOM   2953  CD1 LEU F  51      17.287  -9.894  24.245  1.00  0.00           C  
ATOM   2954  CD2 LEU F  51      19.371 -10.910  25.162  1.00  0.00           C  
ATOM   2955  H   LEU F  51      17.239 -14.460  22.884  1.00 47.17           H  
ATOM   2956  HA  LEU F  51      16.128 -11.988  22.485  1.00 49.23           H  
ATOM   2957  HB3 LEU F  51      18.876 -12.854  23.278  1.00  0.00           H  
ATOM   2958  HB2 LEU F  51      17.634 -12.683  24.503  1.00  0.00           H  
ATOM   2959  HG  LEU F  51      19.086 -10.408  23.054  1.00  0.00           H  
ATOM   2960 HD11 LEU F  51      17.150  -9.154  23.456  1.00  0.00           H  
ATOM   2961 HD12 LEU F  51      16.403 -10.470  24.518  1.00  0.00           H  
ATOM   2962 HD13 LEU F  51      17.367  -9.350  25.186  1.00  0.00           H  
ATOM   2963 HD21 LEU F  51      18.982 -10.607  26.134  1.00  0.00           H  
ATOM   2964 HD22 LEU F  51      19.701 -11.931  25.353  1.00  0.00           H  
ATOM   2965 HD23 LEU F  51      20.248 -10.274  25.037  1.00  0.00           H  
ATOM   2966  N   CYS F  52      18.426 -12.437  20.313  1.00 54.21           N  
ATOM   2967  CA  CYS F  52      19.007 -11.943  19.067  1.00 42.51           C  
ATOM   2968  C   CYS F  52      17.995 -12.064  17.950  1.00 46.55           C  
ATOM   2969  O   CYS F  52      18.138 -11.261  17.077  1.00 44.75           O  
ATOM   2970  CB  CYS F  52      20.228 -12.798  18.674  1.00 44.37           C  
ATOM   2971  SG  CYS F  52      21.637 -12.706  19.825  1.00 60.43           S  
ATOM   2972  H   CYS F  52      18.756 -13.362  20.551  1.00 54.21           H  
ATOM   2973  HA  CYS F  52      19.257 -10.885  19.151  1.00 42.51           H  
ATOM   2974  HB3 CYS F  52      20.642 -12.413  17.742  1.00 44.37           H  
ATOM   2975  HB2 CYS F  52      20.096 -13.859  18.462  1.00 44.37           H  
ATOM   2976  HG  CYS F  52      20.896 -13.385  20.705  1.00 60.43           H  
ATOM   2977  N   LEU F  53      16.934 -12.890  18.000  1.00 44.04           N  
ATOM   2978  CA  LEU F  53      15.945 -12.897  16.890  1.00 44.67           C  
ATOM   2979  C   LEU F  53      14.966 -11.758  16.943  1.00 50.62           C  
ATOM   2980  O   LEU F  53      14.487 -11.244  15.950  1.00 50.20           O  
ATOM   2981  CB  LEU F  53      15.113 -14.100  16.910  1.00 47.96           C  
ATOM   2982  CG  LEU F  53      15.902 -15.441  17.010  1.00 46.67           C  
ATOM   2983  CD1 LEU F  53      15.002 -16.609  17.227  1.00 44.77           C  
ATOM   2984  CD2 LEU F  53      16.865 -15.693  15.788  1.00 50.70           C  
ATOM   2985  H   LEU F  53      16.829 -13.439  18.841  1.00 44.04           H  
ATOM   2986  HA  LEU F  53      16.370 -12.896  15.886  1.00 44.67           H  
ATOM   2987  HB3 LEU F  53      14.479 -14.097  16.023  1.00 47.96           H  
ATOM   2988  HB2 LEU F  53      14.363 -14.039  17.699  1.00 47.96           H  
ATOM   2989  HG  LEU F  53      16.459 -15.553  17.940  1.00 46.67           H  
ATOM   2990 HD11 LEU F  53      13.985 -16.322  17.493  1.00 44.77           H  
ATOM   2991 HD12 LEU F  53      15.018 -17.181  16.299  1.00 44.77           H  
ATOM   2992 HD13 LEU F  53      15.250 -17.317  18.018  1.00 44.77           H  
ATOM   2993 HD21 LEU F  53      17.889 -15.447  16.072  1.00 50.70           H  
ATOM   2994 HD22 LEU F  53      16.816 -16.705  15.386  1.00 50.70           H  
ATOM   2995 HD23 LEU F  53      16.719 -15.007  14.953  1.00 50.70           H  
ATOM   2996  N   ARG F  54      14.688 -11.318  18.213  1.00 49.99           N  
ATOM   2997  CA  ARG F  54      14.067 -10.050  18.412  1.00 47.60           C  
ATOM   2998  C   ARG F  54      14.871  -8.792  17.988  1.00 51.28           C  
ATOM   2999  O   ARG F  54      14.306  -7.722  17.863  1.00 47.24           O  
ATOM   3000  CB  ARG F  54      13.488  -9.962  19.790  1.00 49.06           C  
ATOM   3001  CG  ARG F  54      12.593 -11.164  20.187  1.00 49.62           C  
ATOM   3002  CD  ARG F  54      11.823 -10.996  21.470  1.00 55.72           C  
ATOM   3003  NE  ARG F  54      12.687 -10.806  22.644  1.00 61.83           N  
ATOM   3004  CZ  ARG F  54      13.192 -11.785  23.416  1.00 56.22           C  
ATOM   3005  NH1 ARG F  54      13.193 -13.081  23.111  1.00 68.27           N  
ATOM   3006  NH2 ARG F  54      13.911 -11.365  24.499  1.00 49.15           N1+
ATOM   3007  H   ARG F  54      15.165 -11.684  19.025  1.00 49.99           H  
ATOM   3008  HA  ARG F  54      13.150 -10.054  17.823  1.00 47.60           H  
ATOM   3009  HB3 ARG F  54      12.917  -9.070  20.046  1.00 49.06           H  
ATOM   3010  HB2 ARG F  54      14.318 -10.013  20.495  1.00 49.06           H  
ATOM   3011  HG3 ARG F  54      13.149 -12.101  20.165  1.00 49.62           H  
ATOM   3012  HG2 ARG F  54      11.868 -11.190  19.374  1.00 49.62           H  
ATOM   3013  HD3 ARG F  54      11.241 -11.868  21.768  1.00 55.72           H  
ATOM   3014  HD2 ARG F  54      10.958 -10.348  21.332  1.00 55.72           H  
ATOM   3015  HE  ARG F  54      12.905  -9.829  22.775  1.00 61.83           H  
ATOM   3016 HH12 ARG F  54      13.552 -13.675  23.844  1.00 68.27           H  
ATOM   3017 HH11 ARG F  54      12.553 -13.439  22.416  1.00 68.27           H  
ATOM   3018 HH22 ARG F  54      14.279 -12.123  25.054  1.00 49.15           H  
ATOM   3019 HH21 ARG F  54      13.933 -10.441  24.907  1.00 49.15           H  
ATOM   3020  N   ASP F  55      16.198  -8.929  17.862  1.00 60.65           N  
ATOM   3021  CA  ASP F  55      16.951  -7.870  17.191  1.00 55.83           C  
ATOM   3022  C   ASP F  55      16.818  -7.785  15.680  1.00 50.71           C  
ATOM   3023  O   ASP F  55      16.460  -6.779  15.083  1.00 48.58           O  
ATOM   3024  CB  ASP F  55      18.459  -7.879  17.519  1.00 55.10           C  
ATOM   3025  CG  ASP F  55      18.853  -7.703  19.007  1.00 61.85           C  
ATOM   3026  OD1 ASP F  55      18.098  -7.020  19.743  1.00 63.03           O  
ATOM   3027  OD2 ASP F  55      20.017  -8.106  19.368  1.00 59.81           O1-
ATOM   3028  H   ASP F  55      16.624  -9.843  17.920  1.00 60.65           H  
ATOM   3029  HA  ASP F  55      16.613  -6.905  17.568  1.00 55.83           H  
ATOM   3030  HB3 ASP F  55      18.952  -7.076  16.972  1.00 55.10           H  
ATOM   3031  HB2 ASP F  55      18.847  -8.830  17.154  1.00 55.10           H  
ATOM   3032  N   TYR F  56      16.847  -8.954  15.032  1.00 53.20           N  
ATOM   3033  CA  TYR F  56      16.555  -9.064  13.625  1.00 52.39           C  
ATOM   3034  C   TYR F  56      15.095  -8.742  13.277  1.00 55.05           C  
ATOM   3035  O   TYR F  56      14.885  -8.023  12.313  1.00 60.59           O  
ATOM   3036  CB  TYR F  56      17.062 -10.436  13.023  1.00 51.27           C  
ATOM   3037  CG  TYR F  56      18.424 -10.920  13.466  1.00 50.15           C  
ATOM   3038  CD1 TYR F  56      19.442 -10.011  13.781  1.00 41.79           C  
ATOM   3039  CD2 TYR F  56      18.791 -12.294  13.490  1.00 43.38           C  
ATOM   3040  CE1 TYR F  56      20.695 -10.359  14.278  1.00 45.57           C  
ATOM   3041  CE2 TYR F  56      20.075 -12.702  13.851  1.00 42.11           C  
ATOM   3042  CZ  TYR F  56      21.042 -11.759  14.283  1.00 49.06           C  
ATOM   3043  OH  TYR F  56      22.305 -12.143  14.587  1.00 55.13           O  
ATOM   3044  H   TYR F  56      17.499  -9.635  15.394  1.00 53.20           H  
ATOM   3045  HA  TYR F  56      17.162  -8.318  13.111  1.00 52.39           H  
ATOM   3046  HB3 TYR F  56      17.137 -10.260  11.950  1.00 51.27           H  
ATOM   3047  HB2 TYR F  56      16.288 -11.190  13.168  1.00 51.27           H  
ATOM   3048  HD1 TYR F  56      19.225  -8.960  13.659  1.00 41.79           H  
ATOM   3049  HD2 TYR F  56      18.116 -13.089  13.209  1.00 43.38           H  
ATOM   3050  HE1 TYR F  56      21.456  -9.645  14.556  1.00 45.57           H  
ATOM   3051  HE2 TYR F  56      20.395 -13.728  13.740  1.00 42.11           H  
ATOM   3052  HH  TYR F  56      22.774 -11.470  15.085  1.00 55.13           H  
ATOM   3053  N   GLY F  57      14.125  -9.197  14.077  1.00 55.69           N  
ATOM   3054  CA  GLY F  57      12.779  -8.693  14.191  1.00 52.79           C  
ATOM   3055  C   GLY F  57      12.814  -7.083  14.222  1.00 52.33           C  
ATOM   3056  O   GLY F  57      12.156  -6.525  13.337  1.00 57.28           O  
ATOM   3057  H   GLY F  57      14.302  -9.956  14.719  1.00 55.69           H  
ATOM   3058  HA3 GLY F  57      12.161  -9.002  15.035  1.00 52.79           H  
ATOM   3059  HA2 GLY F  57      12.092  -8.840  13.358  1.00 52.79           H  
ATOM   3060  N   TRP F  58      13.521  -6.567  15.215  1.00 51.70           N  
ATOM   3061  CA  TRP F  58      13.656  -5.105  15.384  1.00 56.47           C  
ATOM   3062  C   TRP F  58      14.180  -4.352  14.120  1.00 52.67           C  
ATOM   3063  O   TRP F  58      13.724  -3.206  13.839  1.00 54.49           O  
ATOM   3064  CB  TRP F  58      14.413  -4.744  16.738  1.00 51.23           C  
ATOM   3065  CG  TRP F  58      14.604  -3.241  16.953  1.00 57.80           C  
ATOM   3066  CD1 TRP F  58      13.728  -2.417  17.558  1.00 57.02           C  
ATOM   3067  CD2 TRP F  58      15.717  -2.371  16.540  1.00 61.36           C  
ATOM   3068  NE1 TRP F  58      14.135  -1.074  17.503  1.00 56.57           N  
ATOM   3069  CE2 TRP F  58      15.387  -1.016  16.963  1.00 68.33           C  
ATOM   3070  CE3 TRP F  58      16.930  -2.555  15.842  1.00 56.33           C  
ATOM   3071  CZ2 TRP F  58      16.209   0.106  16.573  1.00 66.43           C  
ATOM   3072  CZ3 TRP F  58      17.758  -1.436  15.557  1.00 66.01           C  
ATOM   3073  CH2 TRP F  58      17.453  -0.113  15.938  1.00 65.93           C  
ATOM   3074  H   TRP F  58      13.928  -7.244  15.845  1.00 51.70           H  
ATOM   3075  HA  TRP F  58      12.653  -4.688  15.476  1.00 56.47           H  
ATOM   3076  HB3 TRP F  58      15.335  -5.312  16.864  1.00 51.23           H  
ATOM   3077  HB2 TRP F  58      13.794  -5.159  17.533  1.00 51.23           H  
ATOM   3078  HD1 TRP F  58      12.804  -2.724  18.025  1.00 57.02           H  
ATOM   3079  HE1 TRP F  58      13.548  -0.278  17.709  1.00 56.57           H  
ATOM   3080  HE3 TRP F  58      17.286  -3.535  15.563  1.00 56.33           H  
ATOM   3081  HZ2 TRP F  58      16.007   1.143  16.797  1.00 66.43           H  
ATOM   3082  HZ3 TRP F  58      18.678  -1.581  15.010  1.00 66.01           H  
ATOM   3083  HH2 TRP F  58      18.052   0.730  15.624  1.00 65.93           H  
ATOM   3084  N   PHE F  59      15.209  -4.868  13.417  1.00 56.47           N  
ATOM   3085  CA  PHE F  59      15.656  -4.309  12.095  1.00 57.90           C  
ATOM   3086  C   PHE F  59      14.589  -4.454  10.962  1.00 60.85           C  
ATOM   3087  O   PHE F  59      14.358  -3.474  10.299  1.00 56.36           O  
ATOM   3088  CB  PHE F  59      17.027  -4.960  11.667  1.00 51.52           C  
ATOM   3089  CG  PHE F  59      18.308  -4.639  12.441  1.00 54.40           C  
ATOM   3090  CD1 PHE F  59      18.822  -3.318  12.446  1.00 58.17           C  
ATOM   3091  CD2 PHE F  59      19.055  -5.727  12.978  1.00 57.20           C  
ATOM   3092  CE1 PHE F  59      20.191  -3.108  12.872  1.00 63.38           C  
ATOM   3093  CE2 PHE F  59      20.291  -5.507  13.542  1.00 55.86           C  
ATOM   3094  CZ  PHE F  59      20.879  -4.219  13.445  1.00 57.77           C  
ATOM   3095  H   PHE F  59      15.715  -5.652  13.802  1.00 56.47           H  
ATOM   3096  HA  PHE F  59      15.793  -3.241  12.263  1.00 57.90           H  
ATOM   3097  HB3 PHE F  59      17.170  -4.658  10.629  1.00 51.52           H  
ATOM   3098  HB2 PHE F  59      16.888  -6.041  11.679  1.00 51.52           H  
ATOM   3099  HD1 PHE F  59      18.341  -2.533  11.881  1.00 58.17           H  
ATOM   3100  HD2 PHE F  59      18.635  -6.719  13.058  1.00 57.20           H  
ATOM   3101  HE1 PHE F  59      20.635  -2.134  12.729  1.00 63.38           H  
ATOM   3102  HE2 PHE F  59      20.906  -6.216  14.076  1.00 55.86           H  
ATOM   3103  HZ  PHE F  59      21.875  -4.021  13.813  1.00 57.77           H  
ATOM   3104  N   LEU F  60      13.913  -5.648  10.929  1.00 60.95           N  
ATOM   3105  CA  LEU F  60      12.668  -5.768  10.102  1.00 50.84           C  
ATOM   3106  C   LEU F  60      11.605  -4.723  10.511  1.00 58.63           C  
ATOM   3107  O   LEU F  60      10.982  -4.215   9.536  1.00 63.75           O  
ATOM   3108  CB  LEU F  60      12.097  -7.229  10.170  1.00 54.03           C  
ATOM   3109  CG  LEU F  60      10.831  -7.571   9.396  1.00 52.16           C  
ATOM   3110  CD1 LEU F  60      10.988  -7.344   7.876  1.00 59.55           C  
ATOM   3111  CD2 LEU F  60      10.400  -9.000   9.580  1.00 47.80           C  
ATOM   3112  H   LEU F  60      14.239  -6.487  11.387  1.00 60.95           H  
ATOM   3113  HA  LEU F  60      12.853  -5.520   9.056  1.00 50.84           H  
ATOM   3114  HB3 LEU F  60      11.885  -7.572  11.182  1.00 54.03           H  
ATOM   3115  HB2 LEU F  60      12.942  -7.754   9.725  1.00 54.03           H  
ATOM   3116  HG  LEU F  60      10.106  -6.914   9.876  1.00 52.16           H  
ATOM   3117 HD11 LEU F  60      11.400  -8.246   7.422  1.00 59.55           H  
ATOM   3118 HD12 LEU F  60      10.026  -7.087   7.432  1.00 59.55           H  
ATOM   3119 HD13 LEU F  60      11.677  -6.533   7.639  1.00 59.55           H  
ATOM   3120 HD21 LEU F  60       9.427  -9.150   9.114  1.00 47.80           H  
ATOM   3121 HD22 LEU F  60      11.037  -9.721   9.068  1.00 47.80           H  
ATOM   3122 HD23 LEU F  60      10.371  -9.258  10.639  1.00 47.80           H  
ATOM   3123  N   HIS F  61      11.234  -4.537  11.760  1.00 63.00           N  
ATOM   3124  CA  HIS F  61      10.268  -3.554  12.270  1.00 60.81           C  
ATOM   3125  C   HIS F  61      10.647  -2.113  11.924  1.00 58.23           C  
ATOM   3126  O   HIS F  61       9.721  -1.378  11.620  1.00 58.42           O  
ATOM   3127  CB  HIS F  61       9.967  -3.653  13.847  1.00 55.21           C  
ATOM   3128  CG  HIS F  61       9.663  -5.055  14.440  1.00 50.04           C  
ATOM   3129  ND1 HIS F  61       9.893  -5.335  15.773  1.00 49.72           N  
ATOM   3130  CD2 HIS F  61       9.345  -6.227  13.829  1.00 50.90           C  
ATOM   3131  CE1 HIS F  61       9.464  -6.553  15.997  1.00 53.80           C  
ATOM   3132  NE2 HIS F  61       9.032  -7.142  14.900  1.00 51.90           N  
ATOM   3133  H   HIS F  61      11.668  -5.228  12.355  1.00 63.00           H  
ATOM   3134  HA  HIS F  61       9.339  -3.837  11.775  1.00 60.81           H  
ATOM   3135  HB3 HIS F  61       9.186  -2.971  14.183  1.00 55.21           H  
ATOM   3136  HB2 HIS F  61      10.791  -3.156  14.358  1.00 55.21           H  
ATOM   3137  HD2 HIS F  61       9.125  -6.396  12.786  1.00 50.90           H  
ATOM   3138  HE1 HIS F  61       9.521  -6.877  17.026  1.00 53.80           H  
ATOM   3139  HD1 HIS F  61      10.148  -4.683  16.501  1.00 49.72           H  
ATOM   3140  N   LEU F  62      11.995  -1.842  11.926  1.00 56.35           N  
ATOM   3141  CA  LEU F  62      12.562  -0.602  11.494  1.00 57.48           C  
ATOM   3142  C   LEU F  62      12.328  -0.183  10.032  1.00 66.05           C  
ATOM   3143  O   LEU F  62      11.918   0.953   9.678  1.00 66.56           O  
ATOM   3144  CB  LEU F  62      14.059  -0.392  11.956  1.00 64.34           C  
ATOM   3145  CG  LEU F  62      14.811   1.000  11.788  1.00 66.34           C  
ATOM   3146  CD1 LEU F  62      14.368   2.158  12.660  1.00 72.48           C  
ATOM   3147  CD2 LEU F  62      16.387   0.836  12.008  1.00 61.90           C  
ATOM   3148  H   LEU F  62      12.579  -2.591  12.270  1.00 56.35           H  
ATOM   3149  HA  LEU F  62      12.057   0.177  12.066  1.00 57.48           H  
ATOM   3150  HB3 LEU F  62      14.764  -1.131  11.577  1.00 64.34           H  
ATOM   3151  HB2 LEU F  62      13.977  -0.669  13.007  1.00 64.34           H  
ATOM   3152  HG  LEU F  62      14.743   1.354  10.759  1.00 66.34           H  
ATOM   3153 HD11 LEU F  62      14.754   2.045  13.673  1.00 72.48           H  
ATOM   3154 HD12 LEU F  62      14.671   3.063  12.134  1.00 72.48           H  
ATOM   3155 HD13 LEU F  62      13.280   2.212  12.678  1.00 72.48           H  
ATOM   3156 HD21 LEU F  62      16.848   1.819  12.105  1.00 61.90           H  
ATOM   3157 HD22 LEU F  62      16.480   0.284  12.944  1.00 61.90           H  
ATOM   3158 HD23 LEU F  62      16.863   0.163  11.295  1.00 61.90           H  
ATOM   3159  N   ILE F  63      12.526  -1.171   9.181  1.00 66.88           N  
ATOM   3160  CA  ILE F  63      12.342  -1.041   7.728  1.00 63.40           C  
ATOM   3161  C   ILE F  63      10.877  -1.037   7.265  1.00 68.04           C  
ATOM   3162  O   ILE F  63      10.533  -0.447   6.303  1.00 66.68           O  
ATOM   3163  CB  ILE F  63      13.050  -2.298   7.020  1.00 65.57           C  
ATOM   3164  CG1 ILE F  63      14.589  -2.051   6.986  1.00 63.25           C  
ATOM   3165  CG2 ILE F  63      12.475  -2.830   5.652  1.00 69.05           C  
ATOM   3166  CD1 ILE F  63      15.431  -3.303   7.040  1.00 60.11           C  
ATOM   3167  H   ILE F  63      12.785  -2.075   9.551  1.00 66.88           H  
ATOM   3168  HA  ILE F  63      12.782  -0.133   7.316  1.00 63.40           H  
ATOM   3169  HB  ILE F  63      12.962  -3.167   7.673  1.00 65.57           H  
ATOM   3170 HG13 ILE F  63      14.963  -1.392   7.769  1.00 63.25           H  
ATOM   3171 HG12 ILE F  63      14.901  -1.409   6.162  1.00 63.25           H  
ATOM   3172 HG21 ILE F  63      12.346  -2.064   4.887  1.00 69.05           H  
ATOM   3173 HG22 ILE F  63      13.181  -3.521   5.193  1.00 69.05           H  
ATOM   3174 HG23 ILE F  63      11.442  -3.178   5.668  1.00 69.05           H  
ATOM   3175 HD11 ILE F  63      15.377  -3.859   6.104  1.00 60.11           H  
ATOM   3176 HD12 ILE F  63      16.472  -3.000   7.156  1.00 60.11           H  
ATOM   3177 HD13 ILE F  63      15.060  -3.966   7.822  1.00 60.11           H  
ATOM   3178  N   THR F  64      10.039  -1.757   8.031  1.00 66.51           N  
ATOM   3179  CA  THR F  64       8.582  -1.664   8.017  1.00 62.62           C  
ATOM   3180  C   THR F  64       8.122  -0.162   8.205  1.00 63.99           C  
ATOM   3181  O   THR F  64       7.342   0.451   7.393  1.00 68.81           O  
ATOM   3182  CB  THR F  64       7.868  -2.530   9.128  1.00 56.35           C  
ATOM   3183  OG1 THR F  64       8.242  -3.902   9.066  1.00 58.63           O  
ATOM   3184  CG2 THR F  64       6.297  -2.583   9.248  1.00 61.42           C  
ATOM   3185  H   THR F  64      10.395  -2.332   8.782  1.00 66.51           H  
ATOM   3186  HA  THR F  64       8.065  -1.921   7.092  1.00 62.62           H  
ATOM   3187  HB  THR F  64       8.121  -2.373  10.177  1.00 56.35           H  
ATOM   3188  HG1 THR F  64       9.187  -4.023   8.954  1.00 58.63           H  
ATOM   3189 HG21 THR F  64       5.831  -3.083   8.398  1.00 61.42           H  
ATOM   3190 HG22 THR F  64       5.946  -3.063  10.162  1.00 61.42           H  
ATOM   3191 HG23 THR F  64       5.767  -1.631   9.251  1.00 61.42           H  
ATOM   3192  N   PHE F  65       8.632   0.536   9.208  1.00 60.14           N  
ATOM   3193  CA  PHE F  65       8.449   1.977   9.462  1.00 65.96           C  
ATOM   3194  C   PHE F  65       9.018   2.969   8.412  1.00 66.43           C  
ATOM   3195  O   PHE F  65       8.419   3.957   8.062  1.00 64.09           O  
ATOM   3196  CB  PHE F  65       8.956   2.342  10.877  1.00 66.01           C  
ATOM   3197  CG  PHE F  65       8.895   3.810  11.072  1.00 63.52           C  
ATOM   3198  CD1 PHE F  65       7.664   4.439  11.253  1.00 68.71           C  
ATOM   3199  CD2 PHE F  65      10.039   4.610  11.132  1.00 68.32           C  
ATOM   3200  CE1 PHE F  65       7.533   5.819  11.230  1.00 71.79           C  
ATOM   3201  CE2 PHE F  65       9.972   5.990  11.230  1.00 67.10           C  
ATOM   3202  CZ  PHE F  65       8.702   6.603  11.263  1.00 71.01           C  
ATOM   3203  H   PHE F  65       9.222   0.033   9.855  1.00 60.14           H  
ATOM   3204  HA  PHE F  65       7.363   2.075   9.487  1.00 65.96           H  
ATOM   3205  HB3 PHE F  65      10.004   2.057  10.969  1.00 66.01           H  
ATOM   3206  HB2 PHE F  65       8.406   1.783  11.634  1.00 66.01           H  
ATOM   3207  HD1 PHE F  65       6.726   3.905  11.253  1.00 68.71           H  
ATOM   3208  HD2 PHE F  65      10.998   4.130  11.003  1.00 68.32           H  
ATOM   3209  HE1 PHE F  65       6.631   6.366  11.463  1.00 71.79           H  
ATOM   3210  HE2 PHE F  65      10.834   6.631  11.341  1.00 67.10           H  
ATOM   3211  HZ  PHE F  65       8.619   7.678  11.324  1.00 71.01           H  
ATOM   3212  N   CYS F  66      10.194   2.560   7.875  1.00 71.71           N  
ATOM   3213  CA  CYS F  66      10.820   3.279   6.791  1.00 73.93           C  
ATOM   3214  C   CYS F  66       9.978   3.236   5.525  1.00 79.85           C  
ATOM   3215  O   CYS F  66       9.870   4.238   4.808  1.00 73.56           O  
ATOM   3216  CB  CYS F  66      12.200   2.807   6.428  1.00 71.49           C  
ATOM   3217  SG  CYS F  66      13.354   3.182   7.757  1.00 89.16           S  
ATOM   3218  H   CYS F  66      10.540   1.660   8.176  1.00 71.71           H  
ATOM   3219  HA  CYS F  66      10.881   4.326   7.089  1.00 73.93           H  
ATOM   3220  HB3 CYS F  66      12.536   3.400   5.578  1.00 71.49           H  
ATOM   3221  HB2 CYS F  66      12.484   1.786   6.172  1.00 71.49           H  
ATOM   3222  HG  CYS F  66      12.904   2.193   8.534  1.00 89.16           H  
ATOM   3223  N   LEU F  67       9.318   2.138   5.266  1.00 75.88           N  
ATOM   3224  CA  LEU F  67       8.348   2.057   4.115  1.00 69.05           C  
ATOM   3225  C   LEU F  67       7.114   2.993   4.271  1.00 69.40           C  
ATOM   3226  O   LEU F  67       6.836   3.853   3.447  1.00 73.25           O  
ATOM   3227  CB  LEU F  67       7.917   0.684   3.895  1.00  0.00           C  
ATOM   3228  CG  LEU F  67       8.912  -0.189   3.100  1.00  0.00           C  
ATOM   3229  CD1 LEU F  67       8.838  -1.726   3.399  1.00  0.00           C  
ATOM   3230  CD2 LEU F  67       8.703  -0.013   1.595  1.00  0.00           C  
ATOM   3231  H   LEU F  67       9.187   1.387   5.928  1.00 75.88           H  
ATOM   3232  HA  LEU F  67       8.781   2.425   3.185  1.00 69.05           H  
ATOM   3233  HB3 LEU F  67       7.004   0.659   3.299  1.00  0.00           H  
ATOM   3234  HB2 LEU F  67       7.556   0.334   4.862  1.00  0.00           H  
ATOM   3235  HG  LEU F  67       9.915   0.101   3.412  1.00  0.00           H  
ATOM   3236 HD11 LEU F  67       9.544  -1.976   4.190  1.00  0.00           H  
ATOM   3237 HD12 LEU F  67       7.815  -1.874   3.744  1.00  0.00           H  
ATOM   3238 HD13 LEU F  67       9.145  -2.381   2.584  1.00  0.00           H  
ATOM   3239 HD21 LEU F  67       9.336  -0.736   1.080  1.00  0.00           H  
ATOM   3240 HD22 LEU F  67       7.677   0.062   1.234  1.00  0.00           H  
ATOM   3241 HD23 LEU F  67       9.137   0.915   1.223  1.00  0.00           H  
ATOM   3242  N   LEU F  68       6.449   2.913   5.396  1.00 72.28           N  
ATOM   3243  CA  LEU F  68       5.365   3.774   5.963  1.00 66.52           C  
ATOM   3244  C   LEU F  68       5.800   5.265   5.893  1.00 66.68           C  
ATOM   3245  O   LEU F  68       4.970   6.076   5.496  1.00 72.69           O  
ATOM   3246  CB  LEU F  68       4.935   3.214   7.389  1.00 71.22           C  
ATOM   3247  CG  LEU F  68       4.281   1.805   7.274  1.00 62.80           C  
ATOM   3248  CD1 LEU F  68       3.873   1.405   8.721  1.00 71.67           C  
ATOM   3249  CD2 LEU F  68       3.208   1.733   6.274  1.00 49.88           C  
ATOM   3250  H   LEU F  68       6.862   2.326   6.107  1.00 72.28           H  
ATOM   3251  HA  LEU F  68       4.564   3.828   5.225  1.00 66.52           H  
ATOM   3252  HB3 LEU F  68       4.147   3.930   7.623  1.00 71.22           H  
ATOM   3253  HB2 LEU F  68       5.696   3.220   8.169  1.00 71.22           H  
ATOM   3254  HG  LEU F  68       5.092   1.189   6.884  1.00 62.80           H  
ATOM   3255 HD11 LEU F  68       4.314   2.008   9.515  1.00 71.67           H  
ATOM   3256 HD12 LEU F  68       2.801   1.574   8.823  1.00 71.67           H  
ATOM   3257 HD13 LEU F  68       4.142   0.378   8.970  1.00 71.67           H  
ATOM   3258 HD21 LEU F  68       3.616   1.498   5.291  1.00 49.88           H  
ATOM   3259 HD22 LEU F  68       2.516   0.921   6.497  1.00 49.88           H  
ATOM   3260 HD23 LEU F  68       2.669   2.670   6.139  1.00 49.88           H  
ATOM   3261  N   ALA F  69       6.991   5.649   6.300  1.00 66.43           N  
ATOM   3262  CA  ALA F  69       7.406   7.032   6.227  1.00 68.82           C  
ATOM   3263  C   ALA F  69       7.859   7.471   4.851  1.00 74.72           C  
ATOM   3264  O   ALA F  69       7.710   8.674   4.568  1.00 76.79           O  
ATOM   3265  CB  ALA F  69       8.603   7.181   7.158  1.00 69.97           C  
ATOM   3266  H   ALA F  69       7.597   4.948   6.702  1.00 66.43           H  
ATOM   3267  HA  ALA F  69       6.598   7.690   6.546  1.00 68.82           H  
ATOM   3268  HB1 ALA F  69       8.424   6.767   8.150  1.00 69.97           H  
ATOM   3269  HB2 ALA F  69       9.522   6.679   6.857  1.00 69.97           H  
ATOM   3270  HB3 ALA F  69       8.771   8.257   7.115  1.00 69.97           H  
ATOM   3271  N   GLY F  70       8.368   6.563   4.003  1.00 80.94           N  
ATOM   3272  CA  GLY F  70       8.888   6.963   2.682  1.00 69.85           C  
ATOM   3273  C   GLY F  70      10.424   7.481   2.788  1.00 77.51           C  
ATOM   3274  O   GLY F  70      10.879   8.257   1.973  1.00 85.46           O  
ATOM   3275  H   GLY F  70       8.273   5.580   4.214  1.00 80.94           H  
ATOM   3276  HA3 GLY F  70       8.365   7.865   2.365  1.00 69.85           H  
ATOM   3277  HA2 GLY F  70       8.865   6.174   1.930  1.00 69.85           H  
ATOM   3278  N   ASP F  71      11.179   7.045   3.845  1.00 70.89           N  
ATOM   3279  CA  ASP F  71      12.524   7.669   4.195  1.00 70.25           C  
ATOM   3280  C   ASP F  71      13.451   6.587   4.669  1.00 81.95           C  
ATOM   3281  O   ASP F  71      13.018   5.659   5.352  1.00 78.92           O  
ATOM   3282  CB  ASP F  71      12.418   8.855   5.172  1.00 77.28           C  
ATOM   3283  CG  ASP F  71      13.658   9.686   5.387  1.00 81.19           C  
ATOM   3284  OD1 ASP F  71      13.579  10.519   6.275  1.00 85.57           O  
ATOM   3285  OD2 ASP F  71      14.575   9.608   4.566  1.00 79.13           O1-
ATOM   3286  H   ASP F  71      10.869   6.205   4.313  1.00 70.89           H  
ATOM   3287  HA  ASP F  71      12.898   7.968   3.216  1.00 70.25           H  
ATOM   3288  HB3 ASP F  71      12.113   8.371   6.100  1.00 77.28           H  
ATOM   3289  HB2 ASP F  71      11.579   9.492   4.890  1.00 77.28           H  
ATOM   3290  N   LYS F  72      14.706   6.699   4.369  1.00 88.56           N  
ATOM   3291  CA  LYS F  72      15.768   5.978   4.993  1.00 79.45           C  
ATOM   3292  C   LYS F  72      16.358   6.688   6.231  1.00 85.03           C  
ATOM   3293  O   LYS F  72      17.248   6.119   6.902  1.00 85.89           O  
ATOM   3294  CB  LYS F  72      16.856   5.706   4.005  1.00  0.00           C  
ATOM   3295  CG  LYS F  72      16.374   4.842   2.774  1.00  0.00           C  
ATOM   3296  CD  LYS F  72      17.538   4.280   1.891  1.00  0.00           C  
ATOM   3297  CE  LYS F  72      18.473   5.303   1.253  1.00  0.00           C  
ATOM   3298  NZ  LYS F  72      17.683   5.921   0.112  1.00  0.00           N1+
ATOM   3299  H   LYS F  72      14.937   7.405   3.686  1.00 88.56           H  
ATOM   3300  HA  LYS F  72      15.337   5.038   5.340  1.00 79.45           H  
ATOM   3301  HB3 LYS F  72      17.562   5.091   4.562  1.00  0.00           H  
ATOM   3302  HB2 LYS F  72      17.384   6.514   3.498  1.00  0.00           H  
ATOM   3303  HG3 LYS F  72      15.684   5.427   2.167  1.00  0.00           H  
ATOM   3304  HG2 LYS F  72      15.598   4.139   3.074  1.00  0.00           H  
ATOM   3305  HD3 LYS F  72      17.070   3.671   1.118  1.00  0.00           H  
ATOM   3306  HD2 LYS F  72      18.157   3.561   2.429  1.00  0.00           H  
ATOM   3307  HE3 LYS F  72      19.360   4.840   0.820  1.00  0.00           H  
ATOM   3308  HE2 LYS F  72      18.848   5.984   2.016  1.00  0.00           H  
ATOM   3309  HZ1 LYS F  72      16.963   6.542   0.452  1.00  0.00           H  
ATOM   3310  HZ2 LYS F  72      18.396   6.426  -0.395  1.00  0.00           H  
ATOM   3311  HZ3 LYS F  72      17.296   5.160  -0.428  1.00  0.00           H  
ATOM   3312  N   GLY F  73      15.977   7.931   6.504  1.00 84.63           N  
ATOM   3313  CA  GLY F  73      16.299   8.714   7.721  1.00 80.42           C  
ATOM   3314  C   GLY F  73      16.367   7.979   9.090  1.00 83.45           C  
ATOM   3315  O   GLY F  73      17.289   8.161   9.842  1.00 77.99           O  
ATOM   3316  H   GLY F  73      15.420   8.469   5.856  1.00 84.63           H  
ATOM   3317  HA3 GLY F  73      15.635   9.573   7.820  1.00 80.42           H  
ATOM   3318  HA2 GLY F  73      17.287   9.123   7.506  1.00 80.42           H  
ATOM   3319  N   PRO F  74      15.347   7.060   9.385  1.00 84.09           N  
ATOM   3320  CA  PRO F  74      15.303   6.224  10.647  1.00 81.04           C  
ATOM   3321  C   PRO F  74      16.498   5.287  10.856  1.00 81.82           C  
ATOM   3322  O   PRO F  74      16.781   4.833  11.924  1.00 74.87           O  
ATOM   3323  CB  PRO F  74      13.988   5.435  10.434  1.00 73.76           C  
ATOM   3324  CG  PRO F  74      13.079   6.392   9.694  1.00 74.57           C  
ATOM   3325  CD  PRO F  74      14.024   7.045   8.722  1.00 78.53           C  
ATOM   3326  HA  PRO F  74      15.376   6.895  11.504  1.00 81.04           H  
ATOM   3327  HB3 PRO F  74      13.546   5.150  11.389  1.00 73.76           H  
ATOM   3328  HB2 PRO F  74      14.237   4.579   9.806  1.00 73.76           H  
ATOM   3329  HG3 PRO F  74      12.720   7.122  10.420  1.00 74.57           H  
ATOM   3330  HG2 PRO F  74      12.233   5.811   9.326  1.00 74.57           H  
ATOM   3331  HD2 PRO F  74      14.073   6.435   7.821  1.00 78.53           H  
ATOM   3332  HD3 PRO F  74      13.664   8.039   8.455  1.00 78.53           H  
ATOM   3333  N   ILE F  75      17.162   4.896   9.701  1.00 79.22           N  
ATOM   3334  CA  ILE F  75      18.376   4.037   9.730  1.00 74.57           C  
ATOM   3335  C   ILE F  75      19.637   4.712  10.291  1.00 75.09           C  
ATOM   3336  O   ILE F  75      20.442   4.104  10.971  1.00 80.68           O  
ATOM   3337  CB  ILE F  75      18.625   3.331   8.431  1.00 77.03           C  
ATOM   3338  CG1 ILE F  75      17.520   2.305   8.112  1.00 70.95           C  
ATOM   3339  CG2 ILE F  75      20.009   2.644   8.177  1.00 75.71           C  
ATOM   3340  CD1 ILE F  75      17.253   1.997   6.641  1.00 68.86           C  
ATOM   3341  H   ILE F  75      17.025   5.350   8.809  1.00 79.22           H  
ATOM   3342  HA  ILE F  75      18.083   3.188  10.348  1.00 74.57           H  
ATOM   3343  HB  ILE F  75      18.586   4.056   7.618  1.00 77.03           H  
ATOM   3344 HG13 ILE F  75      16.552   2.655   8.470  1.00 70.95           H  
ATOM   3345 HG12 ILE F  75      17.618   1.326   8.581  1.00 70.95           H  
ATOM   3346 HG21 ILE F  75      20.124   2.207   7.185  1.00 75.71           H  
ATOM   3347 HG22 ILE F  75      20.897   3.274   8.228  1.00 75.71           H  
ATOM   3348 HG23 ILE F  75      20.243   1.862   8.899  1.00 75.71           H  
ATOM   3349 HD11 ILE F  75      17.936   1.387   6.050  1.00 68.86           H  
ATOM   3350 HD12 ILE F  75      16.341   1.417   6.509  1.00 68.86           H  
ATOM   3351 HD13 ILE F  75      16.969   2.941   6.175  1.00 68.86           H  
ATOM   3352  N   GLU F  76      19.753   5.983   9.799  1.00 75.40           N  
ATOM   3353  CA  GLU F  76      20.906   6.814  10.068  1.00 70.38           C  
ATOM   3354  C   GLU F  76      21.061   7.083  11.604  1.00 73.50           C  
ATOM   3355  O   GLU F  76      22.136   7.358  12.089  1.00 73.84           O  
ATOM   3356  CB  GLU F  76      20.664   8.134   9.250  1.00  0.00           C  
ATOM   3357  CG  GLU F  76      20.260   7.980   7.765  1.00  0.00           C  
ATOM   3358  CD  GLU F  76      20.296   9.340   6.979  1.00  0.00           C  
ATOM   3359  OE1 GLU F  76      19.920   9.246   5.835  1.00  0.00           O  
ATOM   3360  OE2 GLU F  76      20.688  10.456   7.482  1.00  0.00           O1-
ATOM   3361  H   GLU F  76      19.213   6.231   8.983  1.00 75.40           H  
ATOM   3362  HA  GLU F  76      21.814   6.355   9.678  1.00 70.38           H  
ATOM   3363  HB3 GLU F  76      21.617   8.662   9.251  1.00  0.00           H  
ATOM   3364  HB2 GLU F  76      20.046   8.862   9.775  1.00  0.00           H  
ATOM   3365  HG3 GLU F  76      19.272   7.540   7.631  1.00  0.00           H  
ATOM   3366  HG2 GLU F  76      20.948   7.271   7.304  1.00  0.00           H  
ATOM   3367  N   SER F  77      19.859   7.291  12.202  1.00 86.71           N  
ATOM   3368  CA  SER F  77      19.797   7.784  13.587  1.00 81.92           C  
ATOM   3369  C   SER F  77      19.816   6.529  14.505  1.00 75.94           C  
ATOM   3370  O   SER F  77      20.875   5.943  14.699  1.00 79.92           O  
ATOM   3371  CB  SER F  77      18.622   8.744  13.767  1.00 72.17           C  
ATOM   3372  OG  SER F  77      17.456   8.110  13.184  1.00 80.29           O  
ATOM   3373  H   SER F  77      18.978   7.215  11.714  1.00 86.71           H  
ATOM   3374  HA  SER F  77      20.644   8.330  14.003  1.00 81.92           H  
ATOM   3375  HB3 SER F  77      18.764   9.656  13.187  1.00 72.17           H  
ATOM   3376  HB2 SER F  77      18.375   8.919  14.814  1.00 72.17           H  
ATOM   3377  HG  SER F  77      16.934   8.806  12.780  1.00 80.29           H  
ATOM   3378  N   ILE F  78      18.634   6.061  14.929  1.00 76.36           N  
ATOM   3379  CA  ILE F  78      18.464   4.942  15.880  1.00 79.26           C  
ATOM   3380  C   ILE F  78      18.893   3.635  15.380  1.00 73.01           C  
ATOM   3381  O   ILE F  78      19.291   2.803  16.227  1.00 74.69           O  
ATOM   3382  CB  ILE F  78      17.062   4.678  16.531  1.00 78.95           C  
ATOM   3383  CG1 ILE F  78      15.990   4.073  15.620  1.00 72.79           C  
ATOM   3384  CG2 ILE F  78      16.590   5.969  17.265  1.00 64.75           C  
ATOM   3385  CD1 ILE F  78      14.653   3.846  16.132  1.00 56.28           C  
ATOM   3386  H   ILE F  78      17.830   6.573  14.592  1.00 76.36           H  
ATOM   3387  HA  ILE F  78      19.156   5.055  16.715  1.00 79.26           H  
ATOM   3388  HB  ILE F  78      17.067   3.882  17.275  1.00 78.95           H  
ATOM   3389 HG13 ILE F  78      16.348   3.097  15.291  1.00 72.79           H  
ATOM   3390 HG12 ILE F  78      15.904   4.736  14.759  1.00 72.79           H  
ATOM   3391 HG21 ILE F  78      15.657   5.743  17.782  1.00 64.75           H  
ATOM   3392 HG22 ILE F  78      17.186   6.323  18.106  1.00 64.75           H  
ATOM   3393 HG23 ILE F  78      16.348   6.728  16.522  1.00 64.75           H  
ATOM   3394 HD11 ILE F  78      13.918   3.623  15.358  1.00 56.28           H  
ATOM   3395 HD12 ILE F  78      14.596   2.986  16.798  1.00 56.28           H  
ATOM   3396 HD13 ILE F  78      14.317   4.686  16.740  1.00 56.28           H  
ATOM   3397  N   GLY F  79      18.883   3.415  14.044  1.00 72.68           N  
ATOM   3398  CA  GLY F  79      19.488   2.209  13.479  1.00 79.09           C  
ATOM   3399  C   GLY F  79      21.000   2.200  13.791  1.00 79.74           C  
ATOM   3400  O   GLY F  79      21.463   1.289  14.406  1.00 80.88           O  
ATOM   3401  H   GLY F  79      18.438   3.987  13.341  1.00 72.68           H  
ATOM   3402  HA3 GLY F  79      19.337   2.030  12.414  1.00 79.09           H  
ATOM   3403  HA2 GLY F  79      19.077   1.293  13.904  1.00 79.09           H  
ATOM   3404  N   LEU F  80      21.717   3.265  13.352  1.00 77.12           N  
ATOM   3405  CA  LEU F  80      23.225   3.379  13.329  1.00 85.10           C  
ATOM   3406  C   LEU F  80      23.774   3.436  14.778  1.00 79.59           C  
ATOM   3407  O   LEU F  80      24.854   2.882  15.017  1.00 88.79           O  
ATOM   3408  CB  LEU F  80      23.703   4.453  12.428  1.00  0.00           C  
ATOM   3409  CG  LEU F  80      25.189   4.710  12.162  1.00  0.00           C  
ATOM   3410  CD1 LEU F  80      26.012   3.543  11.625  1.00  0.00           C  
ATOM   3411  CD2 LEU F  80      25.301   5.994  11.303  1.00  0.00           C  
ATOM   3412  H   LEU F  80      21.330   3.957  12.726  1.00 77.12           H  
ATOM   3413  HA  LEU F  80      23.516   2.421  12.898  1.00 85.10           H  
ATOM   3414  HB3 LEU F  80      23.315   5.397  12.813  1.00  0.00           H  
ATOM   3415  HB2 LEU F  80      23.272   4.407  11.428  1.00  0.00           H  
ATOM   3416  HG  LEU F  80      25.683   4.944  13.105  1.00  0.00           H  
ATOM   3417 HD11 LEU F  80      25.507   2.605  11.855  1.00  0.00           H  
ATOM   3418 HD12 LEU F  80      26.105   3.513  10.540  1.00  0.00           H  
ATOM   3419 HD13 LEU F  80      26.985   3.514  12.117  1.00  0.00           H  
ATOM   3420 HD21 LEU F  80      24.682   6.860  11.540  1.00  0.00           H  
ATOM   3421 HD22 LEU F  80      26.281   6.471  11.273  1.00  0.00           H  
ATOM   3422 HD23 LEU F  80      25.050   5.758  10.269  1.00  0.00           H  
ATOM   3423  N   ILE F  81      22.936   3.781  15.738  1.00 76.51           N  
ATOM   3424  CA  ILE F  81      23.042   3.697  17.143  1.00 79.79           C  
ATOM   3425  C   ILE F  81      23.274   2.243  17.588  1.00 76.08           C  
ATOM   3426  O   ILE F  81      24.246   2.000  18.294  1.00 77.38           O  
ATOM   3427  CB  ILE F  81      21.919   4.504  17.904  1.00 76.87           C  
ATOM   3428  CG1 ILE F  81      22.243   6.026  17.879  1.00 77.40           C  
ATOM   3429  CG2 ILE F  81      21.330   4.024  19.204  1.00 73.22           C  
ATOM   3430  CD1 ILE F  81      21.025   6.958  18.073  1.00 86.60           C  
ATOM   3431  H   ILE F  81      22.026   4.047  15.392  1.00 76.51           H  
ATOM   3432  HA  ILE F  81      23.920   4.262  17.455  1.00 79.79           H  
ATOM   3433  HB  ILE F  81      21.024   4.314  17.312  1.00 76.87           H  
ATOM   3434 HG13 ILE F  81      22.528   6.453  16.917  1.00 77.40           H  
ATOM   3435 HG12 ILE F  81      22.919   6.394  18.651  1.00 77.40           H  
ATOM   3436 HG21 ILE F  81      20.343   4.420  19.442  1.00 73.22           H  
ATOM   3437 HG22 ILE F  81      21.172   2.945  19.212  1.00 73.22           H  
ATOM   3438 HG23 ILE F  81      22.065   4.292  19.962  1.00 73.22           H  
ATOM   3439 HD11 ILE F  81      20.248   6.351  18.537  1.00 86.60           H  
ATOM   3440 HD12 ILE F  81      21.261   7.771  18.760  1.00 86.60           H  
ATOM   3441 HD13 ILE F  81      20.734   7.493  17.169  1.00 86.60           H  
ATOM   3442  N   SER F  82      22.341   1.397  17.181  1.00 74.68           N  
ATOM   3443  CA  SER F  82      22.311   0.006  17.568  1.00 78.79           C  
ATOM   3444  C   SER F  82      23.469  -0.710  17.014  1.00 78.59           C  
ATOM   3445  O   SER F  82      24.060  -1.632  17.564  1.00 78.22           O  
ATOM   3446  CB  SER F  82      20.979  -0.671  17.125  1.00 75.60           C  
ATOM   3447  OG  SER F  82      20.728  -1.884  17.736  1.00 81.53           O  
ATOM   3448  H   SER F  82      21.635   1.726  16.537  1.00 74.68           H  
ATOM   3449  HA  SER F  82      22.375   0.129  18.650  1.00 78.79           H  
ATOM   3450  HB3 SER F  82      20.925  -0.721  16.037  1.00 75.60           H  
ATOM   3451  HB2 SER F  82      20.125  -0.039  17.369  1.00 75.60           H  
ATOM   3452  HG  SER F  82      20.338  -1.700  18.594  1.00 81.53           H  
ATOM   3453  N   ILE F  83      23.754  -0.313  15.738  1.00 85.92           N  
ATOM   3454  CA  ILE F  83      24.951  -0.894  15.044  1.00 82.14           C  
ATOM   3455  C   ILE F  83      26.296  -0.633  15.752  1.00 82.31           C  
ATOM   3456  O   ILE F  83      27.092  -1.580  15.875  1.00 85.21           O  
ATOM   3457  CB  ILE F  83      24.907  -0.371  13.618  1.00 83.99           C  
ATOM   3458  CG1 ILE F  83      23.688  -0.899  12.771  1.00 80.05           C  
ATOM   3459  CG2 ILE F  83      26.186  -0.560  12.838  1.00 87.95           C  
ATOM   3460  CD1 ILE F  83      23.444  -0.100  11.521  1.00 75.35           C  
ATOM   3461  H   ILE F  83      23.169   0.395  15.318  1.00 85.92           H  
ATOM   3462  HA  ILE F  83      24.817  -1.954  14.827  1.00 82.14           H  
ATOM   3463  HB  ILE F  83      24.777   0.709  13.680  1.00 83.99           H  
ATOM   3464 HG13 ILE F  83      22.801  -0.860  13.404  1.00 80.05           H  
ATOM   3465 HG12 ILE F  83      23.904  -1.936  12.516  1.00 80.05           H  
ATOM   3466 HG21 ILE F  83      26.243  -1.638  12.687  1.00 87.95           H  
ATOM   3467 HG22 ILE F  83      26.184   0.038  11.927  1.00 87.95           H  
ATOM   3468 HG23 ILE F  83      27.079  -0.255  13.384  1.00 87.95           H  
ATOM   3469 HD11 ILE F  83      22.396   0.083  11.284  1.00 75.35           H  
ATOM   3470 HD12 ILE F  83      24.081   0.764  11.331  1.00 75.35           H  
ATOM   3471 HD13 ILE F  83      23.630  -0.791  10.700  1.00 75.35           H  
ATOM   3472  N   ARG F  84      26.486   0.569  16.300  1.00 80.25           N  
ATOM   3473  CA  ARG F  84      27.593   0.845  17.194  1.00 82.36           C  
ATOM   3474  C   ARG F  84      27.611  -0.063  18.426  1.00 91.49           C  
ATOM   3475  O   ARG F  84      28.604  -0.758  18.718  1.00 99.27           O  
ATOM   3476  CB  ARG F  84      27.726   2.376  17.530  1.00  0.00           C  
ATOM   3477  CG  ARG F  84      28.215   3.154  16.303  1.00  0.00           C  
ATOM   3478  CD  ARG F  84      28.423   4.633  16.555  1.00  0.00           C  
ATOM   3479  NE  ARG F  84      28.599   5.439  15.305  1.00  0.00           N  
ATOM   3480  CZ  ARG F  84      27.834   6.432  14.935  1.00  0.00           C  
ATOM   3481  NH1 ARG F  84      26.854   6.917  15.670  1.00  0.00           N  
ATOM   3482  NH2 ARG F  84      27.979   6.899  13.687  1.00  0.00           N1+
ATOM   3483  H   ARG F  84      25.828   1.287  16.032  1.00 80.25           H  
ATOM   3484  HA  ARG F  84      28.495   0.571  16.647  1.00 82.36           H  
ATOM   3485  HB3 ARG F  84      28.407   2.592  18.353  1.00  0.00           H  
ATOM   3486  HB2 ARG F  84      26.796   2.666  18.019  1.00  0.00           H  
ATOM   3487  HG3 ARG F  84      27.523   3.019  15.472  1.00  0.00           H  
ATOM   3488  HG2 ARG F  84      29.149   2.779  15.885  1.00  0.00           H  
ATOM   3489  HD3 ARG F  84      29.192   4.874  17.288  1.00  0.00           H  
ATOM   3490  HD2 ARG F  84      27.434   4.844  16.961  1.00  0.00           H  
ATOM   3491  HE  ARG F  84      29.235   4.966  14.679  1.00  0.00           H  
ATOM   3492 HH12 ARG F  84      26.203   7.591  15.294  1.00  0.00           H  
ATOM   3493 HH11 ARG F  84      26.552   6.485  16.531  1.00  0.00           H  
ATOM   3494 HH22 ARG F  84      27.406   7.664  13.360  1.00  0.00           H  
ATOM   3495 HH21 ARG F  84      28.774   6.605  13.137  1.00  0.00           H  
ATOM   3496  N   GLU F  85      26.483  -0.027  19.217  1.00 88.54           N  
ATOM   3497  CA  GLU F  85      26.275  -0.868  20.274  1.00 91.47           C  
ATOM   3498  C   GLU F  85      26.568  -2.365  20.044  1.00 89.61           C  
ATOM   3499  O   GLU F  85      27.182  -3.034  20.865  1.00 93.92           O  
ATOM   3500  CB  GLU F  85      24.899  -0.707  20.895  1.00 93.45           C  
ATOM   3501  CG  GLU F  85      24.507   0.690  21.287  1.00 89.48           C  
ATOM   3502  CD  GLU F  85      25.216   0.947  22.636  1.00 89.42           C  
ATOM   3503  OE1 GLU F  85      26.269   1.549  22.564  1.00 80.38           O  
ATOM   3504  OE2 GLU F  85      24.570   0.807  23.702  1.00 93.15           O1-
ATOM   3505  H   GLU F  85      25.727   0.585  18.947  1.00 88.54           H  
ATOM   3506  HA  GLU F  85      26.996  -0.543  21.024  1.00 91.47           H  
ATOM   3507  HB3 GLU F  85      24.872  -1.391  21.743  1.00 93.45           H  
ATOM   3508  HB2 GLU F  85      24.125  -1.004  20.187  1.00 93.45           H  
ATOM   3509  HG3 GLU F  85      23.423   0.663  21.391  1.00 89.48           H  
ATOM   3510  HG2 GLU F  85      24.760   1.404  20.504  1.00 89.48           H  
ATOM   3511  N   MET F  86      26.180  -2.933  18.930  1.00 84.35           N  
ATOM   3512  CA  MET F  86      26.422  -4.359  18.600  1.00 87.63           C  
ATOM   3513  C   MET F  86      27.902  -4.702  18.318  1.00 94.94           C  
ATOM   3514  O   MET F  86      28.436  -5.672  18.857  1.00 94.29           O  
ATOM   3515  CB  MET F  86      25.476  -4.730  17.374  1.00 82.50           C  
ATOM   3516  CG  MET F  86      25.474  -6.206  16.905  1.00 90.71           C  
ATOM   3517  SD  MET F  86      24.396  -6.568  15.562  1.00 93.91           S  
ATOM   3518  CE  MET F  86      22.843  -6.361  16.468  1.00 69.91           C  
ATOM   3519  H   MET F  86      25.637  -2.396  18.269  1.00 84.35           H  
ATOM   3520  HA  MET F  86      26.126  -5.011  19.422  1.00 87.63           H  
ATOM   3521  HB3 MET F  86      25.773  -4.155  16.497  1.00 82.50           H  
ATOM   3522  HB2 MET F  86      24.470  -4.360  17.569  1.00 82.50           H  
ATOM   3523  HG3 MET F  86      25.159  -6.893  17.690  1.00 90.71           H  
ATOM   3524  HG2 MET F  86      26.461  -6.431  16.502  1.00 90.71           H  
ATOM   3525  HE1 MET F  86      22.699  -7.045  17.304  1.00 69.91           H  
ATOM   3526  HE2 MET F  86      22.742  -5.308  16.731  1.00 69.91           H  
ATOM   3527  HE3 MET F  86      22.050  -6.613  15.764  1.00 69.91           H  
ATOM   3528  N   TYR F  87      28.559  -3.776  17.589  1.00 96.84           N  
ATOM   3529  CA  TYR F  87      30.003  -3.801  17.283  1.00 94.97           C  
ATOM   3530  C   TYR F  87      30.797  -3.630  18.609  1.00100.91           C  
ATOM   3531  O   TYR F  87      31.721  -4.388  18.815  1.00104.16           O  
ATOM   3532  CB  TYR F  87      30.358  -2.683  16.258  1.00 95.82           C  
ATOM   3533  CG  TYR F  87      31.800  -2.586  15.892  1.00105.70           C  
ATOM   3534  CD1 TYR F  87      32.855  -2.171  16.802  1.00109.93           C  
ATOM   3535  CD2 TYR F  87      32.195  -3.002  14.625  1.00111.23           C  
ATOM   3536  CE1 TYR F  87      34.168  -2.142  16.384  1.00112.47           C  
ATOM   3537  CE2 TYR F  87      33.532  -2.853  14.165  1.00111.84           C  
ATOM   3538  CZ  TYR F  87      34.571  -2.455  15.032  1.00109.84           C  
ATOM   3539  OH  TYR F  87      35.874  -2.494  14.663  1.00112.81           O  
ATOM   3540  H   TYR F  87      27.990  -2.993  17.298  1.00 96.84           H  
ATOM   3541  HA  TYR F  87      30.230  -4.774  16.848  1.00 94.97           H  
ATOM   3542  HB3 TYR F  87      30.106  -1.700  16.655  1.00 95.82           H  
ATOM   3543  HB2 TYR F  87      29.821  -2.935  15.343  1.00 95.82           H  
ATOM   3544  HD1 TYR F  87      32.574  -1.700  17.732  1.00109.93           H  
ATOM   3545  HD2 TYR F  87      31.463  -3.369  13.920  1.00111.23           H  
ATOM   3546  HE1 TYR F  87      34.890  -1.746  17.083  1.00112.47           H  
ATOM   3547  HE2 TYR F  87      33.628  -3.060  13.109  1.00111.84           H  
ATOM   3548  HH  TYR F  87      36.028  -2.551  13.717  1.00112.81           H  
ATOM   3549  N   ASN F  88      30.399  -2.665  19.508  1.00 98.97           N  
ATOM   3550  CA  ASN F  88      31.092  -2.541  20.839  1.00 99.25           C  
ATOM   3551  C   ASN F  88      30.749  -3.504  21.995  1.00101.06           C  
ATOM   3552  O   ASN F  88      31.655  -4.130  22.533  1.00100.42           O  
ATOM   3553  CB  ASN F  88      30.817  -1.111  21.369  1.00 99.03           C  
ATOM   3554  CG  ASN F  88      31.337   0.037  20.478  1.00107.45           C  
ATOM   3555  OD1 ASN F  88      32.384  -0.132  19.827  1.00117.40           O  
ATOM   3556  ND2 ASN F  88      30.652   1.163  20.540  1.00105.10           N  
ATOM   3557  H   ASN F  88      29.752  -1.952  19.205  1.00 98.97           H  
ATOM   3558  HA  ASN F  88      32.109  -2.744  20.503  1.00 99.25           H  
ATOM   3559  HB3 ASN F  88      31.237  -0.822  22.332  1.00 99.03           H  
ATOM   3560  HB2 ASN F  88      29.734  -0.988  21.376  1.00 99.03           H  
ATOM   3561 HD22 ASN F  88      31.061   1.931  20.028  1.00105.10           H  
ATOM   3562 HD21 ASN F  88      29.954   1.313  21.255  1.00105.10           H  
ATOM   3563  N   SER F  89      29.416  -3.780  22.280  1.00100.98           N  
ATOM   3564  CA  SER F  89      28.944  -4.507  23.440  1.00 99.16           C  
ATOM   3565  C   SER F  89      28.958  -6.039  23.162  1.00 99.29           C  
ATOM   3566  O   SER F  89      29.765  -6.731  23.785  1.00104.48           O  
ATOM   3567  CB  SER F  89      27.479  -4.001  23.802  1.00101.26           C  
ATOM   3568  OG  SER F  89      27.101  -4.119  25.192  1.00102.22           O  
ATOM   3569  H   SER F  89      28.703  -3.303  21.747  1.00100.98           H  
ATOM   3570  HA  SER F  89      29.613  -4.361  24.289  1.00 99.16           H  
ATOM   3571  HB3 SER F  89      26.667  -4.511  23.284  1.00101.26           H  
ATOM   3572  HB2 SER F  89      27.480  -2.935  23.575  1.00101.26           H  
ATOM   3573  HG  SER F  89      27.729  -3.561  25.657  1.00102.22           H  
ATOM   3574  N   LEU F  90      28.224  -6.504  22.131  1.00 98.91           N  
ATOM   3575  CA  LEU F  90      28.102  -7.927  21.757  1.00 95.74           C  
ATOM   3576  C   LEU F  90      29.311  -8.404  21.037  1.00 92.55           C  
ATOM   3577  O   LEU F  90      29.701  -9.556  21.123  1.00 97.81           O  
ATOM   3578  CB  LEU F  90      26.770  -8.214  20.931  1.00 91.21           C  
ATOM   3579  CG  LEU F  90      25.394  -7.990  21.671  1.00 91.85           C  
ATOM   3580  CD1 LEU F  90      24.215  -8.142  20.675  1.00 87.69           C  
ATOM   3581  CD2 LEU F  90      25.264  -8.806  22.979  1.00 96.10           C  
ATOM   3582  H   LEU F  90      27.522  -5.988  21.620  1.00 98.91           H  
ATOM   3583  HA  LEU F  90      28.067  -8.650  22.572  1.00 95.74           H  
ATOM   3584  HB3 LEU F  90      26.910  -9.230  20.561  1.00 91.21           H  
ATOM   3585  HB2 LEU F  90      26.834  -7.610  20.026  1.00 91.21           H  
ATOM   3586  HG  LEU F  90      25.467  -6.956  22.007  1.00 91.85           H  
ATOM   3587 HD11 LEU F  90      23.767  -9.130  20.784  1.00 87.69           H  
ATOM   3588 HD12 LEU F  90      23.367  -7.472  20.814  1.00 87.69           H  
ATOM   3589 HD13 LEU F  90      24.464  -7.991  19.625  1.00 87.69           H  
ATOM   3590 HD21 LEU F  90      24.820  -8.194  23.764  1.00 96.10           H  
ATOM   3591 HD22 LEU F  90      24.713  -9.743  22.903  1.00 96.10           H  
ATOM   3592 HD23 LEU F  90      26.276  -8.945  23.361  1.00 96.10           H  
ATOM   3593  N   GLY F  91      30.093  -7.493  20.412  1.00 93.20           N  
ATOM   3594  CA  GLY F  91      31.419  -7.754  19.906  1.00 96.30           C  
ATOM   3595  C   GLY F  91      31.304  -8.682  18.664  1.00 93.46           C  
ATOM   3596  O   GLY F  91      31.963  -9.706  18.689  1.00 84.30           O  
ATOM   3597  H   GLY F  91      29.829  -6.520  20.370  1.00 93.20           H  
ATOM   3598  HA3 GLY F  91      31.913  -8.264  20.733  1.00 96.30           H  
ATOM   3599  HA2 GLY F  91      32.040  -6.895  19.651  1.00 96.30           H  
ATOM   3600  N   VAL F  92      30.348  -8.489  17.781  1.00 96.99           N  
ATOM   3601  CA  VAL F  92      30.033  -9.470  16.709  1.00 88.61           C  
ATOM   3602  C   VAL F  92      30.933  -9.202  15.459  1.00 80.58           C  
ATOM   3603  O   VAL F  92      31.070  -7.975  15.115  1.00 81.40           O  
ATOM   3604  CB  VAL F  92      28.569  -9.221  16.210  1.00 87.77           C  
ATOM   3605  CG1 VAL F  92      28.142 -10.327  15.230  1.00 83.89           C  
ATOM   3606  CG2 VAL F  92      27.627  -9.335  17.416  1.00 88.29           C  
ATOM   3607  H   VAL F  92      29.661  -7.777  17.984  1.00 96.99           H  
ATOM   3608  HA  VAL F  92      29.975 -10.490  17.089  1.00 88.61           H  
ATOM   3609  HB  VAL F  92      28.442  -8.184  15.898  1.00 87.77           H  
ATOM   3610 HG11 VAL F  92      28.058 -11.325  15.659  1.00 83.89           H  
ATOM   3611 HG12 VAL F  92      27.135 -10.117  14.868  1.00 83.89           H  
ATOM   3612 HG13 VAL F  92      28.855 -10.371  14.407  1.00 83.89           H  
ATOM   3613 HG21 VAL F  92      27.651 -10.266  17.982  1.00 88.29           H  
ATOM   3614 HG22 VAL F  92      27.782  -8.483  18.078  1.00 88.29           H  
ATOM   3615 HG23 VAL F  92      26.587  -9.402  17.097  1.00 88.29           H  
ATOM   3616  N   PRO F  93      31.583 -10.251  14.857  1.00 84.35           N  
ATOM   3617  CA  PRO F  93      32.284 -10.013  13.593  1.00 87.34           C  
ATOM   3618  C   PRO F  93      31.384  -9.355  12.506  1.00 84.33           C  
ATOM   3619  O   PRO F  93      30.255  -9.807  12.307  1.00 73.18           O  
ATOM   3620  CB  PRO F  93      32.781 -11.416  13.176  1.00 78.28           C  
ATOM   3621  CG  PRO F  93      32.827 -12.164  14.527  1.00 76.13           C  
ATOM   3622  CD  PRO F  93      31.743 -11.603  15.401  1.00 79.19           C  
ATOM   3623  HA  PRO F  93      33.204  -9.430  13.629  1.00 87.34           H  
ATOM   3624  HB3 PRO F  93      33.713 -11.293  12.624  1.00 78.28           H  
ATOM   3625  HB2 PRO F  93      32.066 -11.996  12.594  1.00 78.28           H  
ATOM   3626  HG3 PRO F  93      33.806 -11.939  14.950  1.00 76.13           H  
ATOM   3627  HG2 PRO F  93      32.827 -13.215  14.237  1.00 76.13           H  
ATOM   3628  HD2 PRO F  93      30.870 -12.197  15.132  1.00 79.19           H  
ATOM   3629  HD3 PRO F  93      32.020 -11.630  16.455  1.00 79.19           H  
ATOM   3630  N   VAL F  94      32.011  -8.344  11.871  1.00 87.27           N  
ATOM   3631  CA  VAL F  94      31.207  -7.711  10.832  1.00 84.65           C  
ATOM   3632  C   VAL F  94      30.617  -8.599   9.705  1.00 84.00           C  
ATOM   3633  O   VAL F  94      29.432  -8.414   9.422  1.00 83.25           O  
ATOM   3634  CB  VAL F  94      32.071  -6.525  10.234  1.00 88.52           C  
ATOM   3635  CG1 VAL F  94      31.595  -5.944   8.866  1.00 87.08           C  
ATOM   3636  CG2 VAL F  94      32.009  -5.312  11.209  1.00 79.51           C  
ATOM   3637  H   VAL F  94      32.969  -8.058  12.018  1.00 87.27           H  
ATOM   3638  HA  VAL F  94      30.320  -7.257  11.276  1.00 84.65           H  
ATOM   3639  HB  VAL F  94      33.109  -6.849  10.146  1.00 88.52           H  
ATOM   3640 HG11 VAL F  94      30.509  -5.883   8.796  1.00 87.08           H  
ATOM   3641 HG12 VAL F  94      32.169  -5.090   8.506  1.00 87.08           H  
ATOM   3642 HG13 VAL F  94      31.925  -6.648   8.102  1.00 87.08           H  
ATOM   3643 HG21 VAL F  94      31.147  -4.652  11.114  1.00 79.51           H  
ATOM   3644 HG22 VAL F  94      31.964  -5.543  12.274  1.00 79.51           H  
ATOM   3645 HG23 VAL F  94      32.802  -4.576  11.079  1.00 79.51           H  
ATOM   3646  N   PRO F  95      31.316  -9.699   9.213  1.00 78.16           N  
ATOM   3647  CA  PRO F  95      30.763 -10.528   8.124  1.00 79.90           C  
ATOM   3648  C   PRO F  95      29.400 -11.192   8.543  1.00 79.48           C  
ATOM   3649  O   PRO F  95      28.447 -11.257   7.716  1.00 80.26           O  
ATOM   3650  CB  PRO F  95      31.880 -11.514   7.885  1.00 78.36           C  
ATOM   3651  CG  PRO F  95      33.147 -10.862   8.353  1.00 73.37           C  
ATOM   3652  CD  PRO F  95      32.705  -9.950   9.473  1.00 82.81           C  
ATOM   3653  HA  PRO F  95      30.653  -9.900   7.240  1.00 79.90           H  
ATOM   3654  HB3 PRO F  95      31.961 -11.795   6.835  1.00 78.36           H  
ATOM   3655  HB2 PRO F  95      31.656 -12.409   8.465  1.00 78.36           H  
ATOM   3656  HG3 PRO F  95      33.640 -10.249   7.599  1.00 73.37           H  
ATOM   3657  HG2 PRO F  95      33.847 -11.638   8.665  1.00 73.37           H  
ATOM   3658  HD2 PRO F  95      32.836 -10.403  10.456  1.00 82.81           H  
ATOM   3659  HD3 PRO F  95      33.321  -9.057   9.369  1.00 82.81           H  
ATOM   3660  N   ALA F  96      29.263 -11.568   9.835  1.00 81.41           N  
ATOM   3661  CA  ALA F  96      28.121 -12.185  10.471  1.00 74.36           C  
ATOM   3662  C   ALA F  96      26.961 -11.139  10.568  1.00 68.59           C  
ATOM   3663  O   ALA F  96      25.786 -11.441  10.284  1.00 68.77           O  
ATOM   3664  CB  ALA F  96      28.481 -12.883  11.848  1.00 65.11           C  
ATOM   3665  H   ALA F  96      30.027 -11.311  10.444  1.00 81.41           H  
ATOM   3666  HA  ALA F  96      27.700 -12.941   9.808  1.00 74.36           H  
ATOM   3667  HB1 ALA F  96      28.581 -13.966  11.779  1.00 65.11           H  
ATOM   3668  HB2 ALA F  96      29.417 -12.462  12.215  1.00 65.11           H  
ATOM   3669  HB3 ALA F  96      27.756 -12.750  12.650  1.00 65.11           H  
ATOM   3670  N   MET F  97      27.252  -9.908  10.968  1.00 67.21           N  
ATOM   3671  CA  MET F  97      26.238  -8.785  11.123  1.00 69.92           C  
ATOM   3672  C   MET F  97      25.646  -8.458   9.757  1.00 73.49           C  
ATOM   3673  O   MET F  97      24.461  -8.264   9.577  1.00 72.76           O  
ATOM   3674  CB  MET F  97      26.874  -7.539  11.719  1.00 69.83           C  
ATOM   3675  CG  MET F  97      27.276  -7.544  13.141  1.00 59.18           C  
ATOM   3676  SD  MET F  97      27.593  -5.855  13.814  1.00 66.48           S  
ATOM   3677  CE  MET F  97      29.014  -5.250  12.827  1.00 75.98           C  
ATOM   3678  H   MET F  97      28.193  -9.692  11.264  1.00 67.21           H  
ATOM   3679  HA  MET F  97      25.587  -9.211  11.887  1.00 69.92           H  
ATOM   3680  HB3 MET F  97      26.133  -6.748  11.598  1.00 69.83           H  
ATOM   3681  HB2 MET F  97      27.670  -7.201  11.055  1.00 69.83           H  
ATOM   3682  HG3 MET F  97      28.206  -8.112  13.193  1.00 59.18           H  
ATOM   3683  HG2 MET F  97      26.482  -8.094  13.646  1.00 59.18           H  
ATOM   3684  HE1 MET F  97      28.707  -5.139  11.787  1.00 75.98           H  
ATOM   3685  HE2 MET F  97      29.282  -4.227  13.091  1.00 75.98           H  
ATOM   3686  HE3 MET F  97      29.881  -5.897  12.965  1.00 75.98           H  
ATOM   3687  N   MET F  98      26.500  -8.270   8.716  1.00 74.28           N  
ATOM   3688  CA  MET F  98      26.056  -8.053   7.343  1.00 58.30           C  
ATOM   3689  C   MET F  98      25.353  -9.164   6.586  1.00 59.83           C  
ATOM   3690  O   MET F  98      24.368  -8.861   5.881  1.00 65.39           O  
ATOM   3691  CB  MET F  98      27.290  -7.693   6.493  1.00 69.41           C  
ATOM   3692  CG  MET F  98      27.802  -6.233   6.694  1.00 78.67           C  
ATOM   3693  SD  MET F  98      29.205  -5.675   5.615  1.00 97.76           S  
ATOM   3694  CE  MET F  98      30.310  -7.037   5.945  1.00 89.55           C  
ATOM   3695  H   MET F  98      27.483  -8.444   8.870  1.00 74.28           H  
ATOM   3696  HA  MET F  98      25.365  -7.213   7.269  1.00 58.30           H  
ATOM   3697  HB3 MET F  98      27.037  -7.694   5.433  1.00 69.41           H  
ATOM   3698  HB2 MET F  98      28.041  -8.464   6.666  1.00 69.41           H  
ATOM   3699  HG3 MET F  98      28.197  -6.075   7.697  1.00 78.67           H  
ATOM   3700  HG2 MET F  98      26.960  -5.543   6.630  1.00 78.67           H  
ATOM   3701  HE1 MET F  98      30.219  -7.848   5.223  1.00 89.55           H  
ATOM   3702  HE2 MET F  98      31.355  -6.726   5.955  1.00 89.55           H  
ATOM   3703  HE3 MET F  98      30.144  -7.469   6.932  1.00 89.55           H  
ATOM   3704  N   GLU F  99      25.644 -10.440   6.957  1.00 64.87           N  
ATOM   3705  CA  GLU F  99      24.849 -11.619   6.517  1.00 67.62           C  
ATOM   3706  C   GLU F  99      23.496 -11.750   7.135  1.00 61.41           C  
ATOM   3707  O   GLU F  99      22.595 -12.303   6.552  1.00 55.48           O  
ATOM   3708  CB  GLU F  99      25.566 -12.965   6.454  1.00 65.88           C  
ATOM   3709  CG  GLU F  99      26.678 -13.185   5.353  1.00 72.12           C  
ATOM   3710  CD  GLU F  99      26.271 -13.198   3.871  1.00 80.79           C  
ATOM   3711  OE1 GLU F  99      25.151 -13.486   3.374  1.00 91.07           O  
ATOM   3712  OE2 GLU F  99      27.144 -12.747   3.106  1.00 83.21           O1-
ATOM   3713  H   GLU F  99      26.478 -10.653   7.485  1.00 64.87           H  
ATOM   3714  HA  GLU F  99      24.667 -11.381   5.469  1.00 67.62           H  
ATOM   3715  HB3 GLU F  99      24.917 -13.775   6.120  1.00 65.88           H  
ATOM   3716  HB2 GLU F  99      25.923 -13.127   7.471  1.00 65.88           H  
ATOM   3717  HG3 GLU F  99      27.252 -14.073   5.619  1.00 72.12           H  
ATOM   3718  HG2 GLU F  99      27.516 -12.489   5.383  1.00 72.12           H  
ATOM   3719  N   SER F 100      23.307 -11.240   8.345  1.00 62.91           N  
ATOM   3720  CA  SER F 100      22.040 -11.247   9.135  1.00 64.45           C  
ATOM   3721  C   SER F 100      20.953 -10.470   8.467  1.00 64.44           C  
ATOM   3722  O   SER F 100      19.812 -10.896   8.286  1.00 60.26           O  
ATOM   3723  CB  SER F 100      22.247 -10.774  10.617  1.00 61.63           C  
ATOM   3724  OG  SER F 100      22.223  -9.419  10.820  1.00 62.63           O  
ATOM   3725  H   SER F 100      24.107 -11.029   8.925  1.00 62.91           H  
ATOM   3726  HA  SER F 100      21.732 -12.293   9.119  1.00 64.45           H  
ATOM   3727  HB3 SER F 100      23.054 -11.394  11.009  1.00 61.63           H  
ATOM   3728  HB2 SER F 100      21.471 -11.291  11.182  1.00 61.63           H  
ATOM   3729  HG  SER F 100      23.049  -9.103  10.447  1.00 62.63           H  
ATOM   3730  N   ILE F 101      21.308  -9.301   7.913  1.00 63.42           N  
ATOM   3731  CA  ILE F 101      20.555  -8.356   7.148  1.00 60.88           C  
ATOM   3732  C   ILE F 101      20.255  -8.896   5.709  1.00 68.84           C  
ATOM   3733  O   ILE F 101      19.161  -8.903   5.201  1.00 66.27           O  
ATOM   3734  CB  ILE F 101      21.286  -7.014   7.068  1.00 65.64           C  
ATOM   3735  CG1 ILE F 101      21.695  -6.526   8.454  1.00 73.56           C  
ATOM   3736  CG2 ILE F 101      20.725  -5.895   6.228  1.00 62.40           C  
ATOM   3737  CD1 ILE F 101      20.546  -6.238   9.435  1.00 75.70           C  
ATOM   3738  H   ILE F 101      22.287  -9.136   8.097  1.00 63.42           H  
ATOM   3739  HA  ILE F 101      19.703  -8.327   7.828  1.00 60.88           H  
ATOM   3740  HB  ILE F 101      22.218  -7.231   6.546  1.00 65.64           H  
ATOM   3741 HG13 ILE F 101      22.388  -5.689   8.368  1.00 73.56           H  
ATOM   3742 HG12 ILE F 101      22.273  -7.327   8.914  1.00 73.56           H  
ATOM   3743 HG21 ILE F 101      20.871  -6.132   5.174  1.00 62.40           H  
ATOM   3744 HG22 ILE F 101      19.643  -5.859   6.359  1.00 62.40           H  
ATOM   3745 HG23 ILE F 101      21.080  -4.905   6.512  1.00 62.40           H  
ATOM   3746 HD11 ILE F 101      21.059  -5.636  10.184  1.00 75.70           H  
ATOM   3747 HD12 ILE F 101      19.699  -5.621   9.135  1.00 75.70           H  
ATOM   3748 HD13 ILE F 101      20.317  -7.151   9.985  1.00 75.70           H  
ATOM   3749  N   ARG F 102      21.301  -9.438   5.017  1.00 65.40           N  
ATOM   3750  CA  ARG F 102      21.208 -10.176   3.731  1.00 54.00           C  
ATOM   3751  C   ARG F 102      20.163 -11.284   3.780  1.00 57.64           C  
ATOM   3752  O   ARG F 102      19.201 -11.144   3.071  1.00 67.48           O  
ATOM   3753  CB  ARG F 102      22.577 -10.652   3.177  1.00  0.00           C  
ATOM   3754  CG  ARG F 102      23.644  -9.512   2.783  1.00  0.00           C  
ATOM   3755  CD  ARG F 102      25.049 -10.015   2.751  1.00  0.00           C  
ATOM   3756  NE  ARG F 102      25.955  -8.920   2.471  1.00  0.00           N  
ATOM   3757  CZ  ARG F 102      27.307  -8.824   2.793  1.00  0.00           C  
ATOM   3758  NH1 ARG F 102      28.043  -9.849   3.195  1.00  0.00           N  
ATOM   3759  NH2 ARG F 102      27.891  -7.635   2.621  1.00  0.00           N1+
ATOM   3760  H   ARG F 102      22.213  -9.394   5.449  1.00 65.40           H  
ATOM   3761  HA  ARG F 102      20.837  -9.475   2.983  1.00 54.00           H  
ATOM   3762  HB3 ARG F 102      22.343 -11.178   2.252  1.00  0.00           H  
ATOM   3763  HB2 ARG F 102      22.956 -11.389   3.885  1.00  0.00           H  
ATOM   3764  HG3 ARG F 102      23.692  -8.762   3.572  1.00  0.00           H  
ATOM   3765  HG2 ARG F 102      23.408  -9.092   1.805  1.00  0.00           H  
ATOM   3766  HD3 ARG F 102      25.152 -10.912   2.141  1.00  0.00           H  
ATOM   3767  HD2 ARG F 102      25.327 -10.389   3.737  1.00  0.00           H  
ATOM   3768  HE  ARG F 102      25.625  -8.200   1.845  1.00  0.00           H  
ATOM   3769 HH12 ARG F 102      29.018  -9.704   3.417  1.00  0.00           H  
ATOM   3770 HH11 ARG F 102      27.843 -10.838   3.145  1.00  0.00           H  
ATOM   3771 HH22 ARG F 102      28.877  -7.515   2.801  1.00  0.00           H  
ATOM   3772 HH21 ARG F 102      27.440  -6.903   2.091  1.00  0.00           H  
ATOM   3773  N   CYS F 103      20.281 -12.237   4.727  1.00 63.47           N  
ATOM   3774  CA  CYS F 103      19.303 -13.316   5.066  1.00 70.62           C  
ATOM   3775  C   CYS F 103      17.880 -12.845   5.174  1.00 68.31           C  
ATOM   3776  O   CYS F 103      17.040 -13.639   4.734  1.00 63.70           O  
ATOM   3777  CB  CYS F 103      19.728 -14.117   6.257  1.00 66.95           C  
ATOM   3778  SG  CYS F 103      21.285 -15.046   6.080  1.00 72.09           S  
ATOM   3779  H   CYS F 103      21.120 -12.082   5.268  1.00 63.47           H  
ATOM   3780  HA  CYS F 103      19.432 -14.002   4.229  1.00 70.62           H  
ATOM   3781  HB3 CYS F 103      18.978 -14.868   6.503  1.00 66.95           H  
ATOM   3782  HB2 CYS F 103      19.840 -13.621   7.221  1.00 66.95           H  
ATOM   3783  HG  CYS F 103      22.014 -13.998   6.477  1.00 72.09           H  
ATOM   3784  N   LEU F 104      17.702 -11.670   5.745  1.00 67.80           N  
ATOM   3785  CA  LEU F 104      16.413 -11.074   6.226  1.00 69.41           C  
ATOM   3786  C   LEU F 104      15.696 -10.446   4.976  1.00 66.94           C  
ATOM   3787  O   LEU F 104      14.552 -10.484   4.694  1.00 60.94           O  
ATOM   3788  CB  LEU F 104      16.834 -10.125   7.360  1.00 62.33           C  
ATOM   3789  CG  LEU F 104      15.697  -9.470   8.212  1.00 65.66           C  
ATOM   3790  CD1 LEU F 104      14.898 -10.432   9.094  1.00 63.70           C  
ATOM   3791  CD2 LEU F 104      16.257  -8.344   9.098  1.00 62.19           C  
ATOM   3792  H   LEU F 104      18.505 -11.154   6.075  1.00 67.80           H  
ATOM   3793  HA  LEU F 104      15.759 -11.893   6.525  1.00 69.41           H  
ATOM   3794  HB3 LEU F 104      17.449  -9.291   7.024  1.00 62.33           H  
ATOM   3795  HB2 LEU F 104      17.435 -10.785   7.986  1.00 62.33           H  
ATOM   3796  HG  LEU F 104      15.039  -8.925   7.535  1.00 65.66           H  
ATOM   3797 HD11 LEU F 104      15.217 -10.522  10.133  1.00 63.70           H  
ATOM   3798 HD12 LEU F 104      13.821 -10.301   9.202  1.00 63.70           H  
ATOM   3799 HD13 LEU F 104      14.931 -11.454   8.715  1.00 63.70           H  
ATOM   3800 HD21 LEU F 104      15.839  -7.362   8.878  1.00 62.19           H  
ATOM   3801 HD22 LEU F 104      16.089  -8.644  10.133  1.00 62.19           H  
ATOM   3802 HD23 LEU F 104      17.328  -8.219   8.936  1.00 62.19           H  
ATOM   3803  N   LYS F 105      16.563  -9.847   4.184  1.00 70.10           N  
ATOM   3804  CA  LYS F 105      16.305  -9.436   2.854  1.00 74.99           C  
ATOM   3805  C   LYS F 105      15.741 -10.593   2.053  1.00 65.97           C  
ATOM   3806  O   LYS F 105      14.660 -10.541   1.474  1.00 75.18           O  
ATOM   3807  CB  LYS F 105      17.448  -8.701   2.210  1.00 62.51           C  
ATOM   3808  CG  LYS F 105      17.341  -8.311   0.755  1.00 71.51           C  
ATOM   3809  CD  LYS F 105      18.533  -7.405   0.323  1.00 83.95           C  
ATOM   3810  CE  LYS F 105      19.933  -8.063   0.436  1.00 93.20           C  
ATOM   3811  NZ  LYS F 105      20.817  -7.594  -0.634  1.00 84.76           N1+
ATOM   3812  H   LYS F 105      17.525  -9.889   4.489  1.00 70.10           H  
ATOM   3813  HA  LYS F 105      15.566  -8.636   2.914  1.00 74.99           H  
ATOM   3814  HB3 LYS F 105      18.427  -9.057   2.531  1.00 62.51           H  
ATOM   3815  HB2 LYS F 105      17.418  -7.717   2.677  1.00 62.51           H  
ATOM   3816  HG3 LYS F 105      16.435  -7.729   0.585  1.00 71.51           H  
ATOM   3817  HG2 LYS F 105      17.308  -9.189   0.110  1.00 71.51           H  
ATOM   3818  HD3 LYS F 105      18.398  -6.495   0.908  1.00 83.95           H  
ATOM   3819  HD2 LYS F 105      18.382  -7.143  -0.724  1.00 83.95           H  
ATOM   3820  HE3 LYS F 105      19.875  -9.147   0.340  1.00 93.20           H  
ATOM   3821  HE2 LYS F 105      20.260  -7.810   1.445  1.00 93.20           H  
ATOM   3822  HZ1 LYS F 105      20.749  -6.590  -0.717  1.00 84.76           H  
ATOM   3823  HZ2 LYS F 105      21.741  -7.907  -0.373  1.00 84.76           H  
ATOM   3824  HZ3 LYS F 105      20.531  -8.051  -1.489  1.00 84.76           H  
ATOM   3825  N   GLU F 106      16.566 -11.626   1.949  1.00 59.05           N  
ATOM   3826  CA  GLU F 106      16.291 -12.735   1.087  1.00 66.06           C  
ATOM   3827  C   GLU F 106      14.971 -13.430   1.440  1.00 68.84           C  
ATOM   3828  O   GLU F 106      14.233 -13.863   0.544  1.00 65.87           O  
ATOM   3829  CB  GLU F 106      17.436 -13.715   0.983  1.00 76.92           C  
ATOM   3830  CG  GLU F 106      18.600 -13.001   0.389  1.00 74.07           C  
ATOM   3831  CD  GLU F 106      19.854 -13.859   0.481  1.00 83.87           C  
ATOM   3832  OE1 GLU F 106      19.799 -15.059   0.256  1.00 81.82           O  
ATOM   3833  OE2 GLU F 106      20.911 -13.319   0.821  1.00 81.05           O1-
ATOM   3834  H   GLU F 106      17.418 -11.748   2.479  1.00 59.05           H  
ATOM   3835  HA  GLU F 106      16.128 -12.361   0.076  1.00 66.06           H  
ATOM   3836  HB3 GLU F 106      17.054 -14.563   0.416  1.00 76.92           H  
ATOM   3837  HB2 GLU F 106      17.629 -14.209   1.936  1.00 76.92           H  
ATOM   3838  HG3 GLU F 106      18.733 -12.029   0.864  1.00 74.07           H  
ATOM   3839  HG2 GLU F 106      18.524 -12.743  -0.668  1.00 74.07           H  
ATOM   3840  N   ALA F 107      14.724 -13.451   2.740  1.00 76.49           N  
ATOM   3841  CA  ALA F 107      13.567 -13.931   3.369  1.00 65.25           C  
ATOM   3842  C   ALA F 107      12.411 -13.066   3.014  1.00 68.64           C  
ATOM   3843  O   ALA F 107      11.261 -13.643   2.759  1.00 63.73           O  
ATOM   3844  CB  ALA F 107      13.870 -14.146   4.897  1.00 61.30           C  
ATOM   3845  H   ALA F 107      15.430 -12.947   3.258  1.00 76.49           H  
ATOM   3846  HA  ALA F 107      13.373 -14.897   2.903  1.00 65.25           H  
ATOM   3847  HB1 ALA F 107      12.933 -14.446   5.368  1.00 61.30           H  
ATOM   3848  HB2 ALA F 107      14.563 -14.979   5.010  1.00 61.30           H  
ATOM   3849  HB3 ALA F 107      14.291 -13.195   5.224  1.00 61.30           H  
ATOM   3850  N   SER F 108      12.517 -11.757   3.049  1.00 68.65           N  
ATOM   3851  CA  SER F 108      11.458 -10.754   2.776  1.00 70.47           C  
ATOM   3852  C   SER F 108      11.112 -10.466   1.359  1.00 77.50           C  
ATOM   3853  O   SER F 108       9.976 -10.311   0.978  1.00 71.41           O  
ATOM   3854  CB  SER F 108      11.794  -9.459   3.573  1.00 66.07           C  
ATOM   3855  OG  SER F 108      12.088  -9.731   4.958  1.00 69.99           O  
ATOM   3856  H   SER F 108      13.402 -11.362   3.336  1.00 68.65           H  
ATOM   3857  HA  SER F 108      10.551 -11.236   3.139  1.00 70.47           H  
ATOM   3858  HB3 SER F 108      10.917  -8.813   3.597  1.00 66.07           H  
ATOM   3859  HB2 SER F 108      12.578  -8.851   3.124  1.00 66.07           H  
ATOM   3860  HG  SER F 108      12.995 -10.047   4.959  1.00 69.99           H  
ATOM   3861  N   LEU F 109      12.112 -10.272   0.514  1.00 77.63           N  
ATOM   3862  CA  LEU F 109      12.054  -9.961  -0.925  1.00 70.35           C  
ATOM   3863  C   LEU F 109      11.644 -11.251  -1.723  1.00 71.58           C  
ATOM   3864  O   LEU F 109      11.395 -11.056  -2.880  1.00 73.60           O  
ATOM   3865  CB  LEU F 109      13.365  -9.345  -1.350  1.00 57.52           C  
ATOM   3866  CG  LEU F 109      13.445  -7.804  -1.033  1.00 65.40           C  
ATOM   3867  CD1 LEU F 109      13.436  -7.455   0.488  1.00 76.76           C  
ATOM   3868  CD2 LEU F 109      14.577  -7.108  -1.811  1.00 73.62           C  
ATOM   3869  H   LEU F 109      12.988 -10.559   0.927  1.00 77.63           H  
ATOM   3870  HA  LEU F 109      11.241  -9.235  -0.949  1.00 70.35           H  
ATOM   3871  HB3 LEU F 109      13.469  -9.453  -2.429  1.00 57.52           H  
ATOM   3872  HB2 LEU F 109      14.188  -9.864  -0.858  1.00 57.52           H  
ATOM   3873  HG  LEU F 109      12.572  -7.397  -1.543  1.00 65.40           H  
ATOM   3874 HD11 LEU F 109      13.791  -6.439   0.663  1.00 76.76           H  
ATOM   3875 HD12 LEU F 109      12.417  -7.440   0.876  1.00 76.76           H  
ATOM   3876 HD13 LEU F 109      14.088  -8.078   1.100  1.00 76.76           H  
ATOM   3877 HD21 LEU F 109      15.284  -7.872  -2.133  1.00 73.62           H  
ATOM   3878 HD22 LEU F 109      14.242  -6.457  -2.619  1.00 73.62           H  
ATOM   3879 HD23 LEU F 109      15.100  -6.481  -1.090  1.00 73.62           H  
ATOM   3880  N   SER F 110      11.452 -12.409  -1.091  1.00 75.84           N  
ATOM   3881  CA  SER F 110      10.939 -13.581  -1.784  1.00 83.38           C  
ATOM   3882  C   SER F 110       9.429 -13.615  -1.681  1.00 84.90           C  
ATOM   3883  O   SER F 110       8.813 -14.449  -2.294  1.00 87.53           O  
ATOM   3884  CB  SER F 110      11.655 -14.813  -1.223  1.00 79.72           C  
ATOM   3885  OG  SER F 110      11.592 -14.768   0.212  1.00 81.43           O  
ATOM   3886  H   SER F 110      11.769 -12.430  -0.132  1.00 75.84           H  
ATOM   3887  HA  SER F 110      11.222 -13.686  -2.831  1.00 83.38           H  
ATOM   3888  HB3 SER F 110      12.709 -14.733  -1.489  1.00 79.72           H  
ATOM   3889  HB2 SER F 110      11.190 -15.755  -1.514  1.00 79.72           H  
ATOM   3890  HG  SER F 110      12.499 -14.626   0.493  1.00 81.43           H  
ATOM   3891  N   LEU F 111       8.820 -12.674  -0.960  1.00 85.17           N  
ATOM   3892  CA  LEU F 111       7.341 -12.639  -0.678  1.00 85.77           C  
ATOM   3893  C   LEU F 111       6.653 -11.587  -1.574  1.00 81.61           C  
ATOM   3894  O   LEU F 111       5.456 -11.689  -1.831  1.00 81.75           O  
ATOM   3895  CB  LEU F 111       7.115 -12.489   0.798  1.00 80.43           C  
ATOM   3896  CG  LEU F 111       7.704 -13.749   1.654  1.00 80.06           C  
ATOM   3897  CD1 LEU F 111       7.645 -13.505   3.168  1.00 85.29           C  
ATOM   3898  CD2 LEU F 111       7.096 -15.126   1.223  1.00 82.29           C  
ATOM   3899  H   LEU F 111       9.433 -12.029  -0.481  1.00 85.17           H  
ATOM   3900  HA  LEU F 111       6.904 -13.596  -0.964  1.00 85.77           H  
ATOM   3901  HB3 LEU F 111       6.037 -12.423   0.949  1.00 80.43           H  
ATOM   3902  HB2 LEU F 111       7.554 -11.534   1.085  1.00 80.43           H  
ATOM   3903  HG  LEU F 111       8.745 -13.742   1.333  1.00 80.06           H  
ATOM   3904 HD11 LEU F 111       8.597 -13.562   3.695  1.00 85.29           H  
ATOM   3905 HD12 LEU F 111       7.376 -12.459   3.318  1.00 85.29           H  
ATOM   3906 HD13 LEU F 111       6.768 -13.955   3.633  1.00 85.29           H  
ATOM   3907 HD21 LEU F 111       7.913 -15.575   0.659  1.00 82.29           H  
ATOM   3908 HD22 LEU F 111       6.842 -15.773   2.063  1.00 82.29           H  
ATOM   3909 HD23 LEU F 111       6.209 -15.020   0.600  1.00 82.29           H  
ATOM   3910  N   LEU F 112       7.417 -10.587  -2.122  1.00 77.31           N  
ATOM   3911  CA  LEU F 112       6.851  -9.398  -2.711  1.00 83.67           C  
ATOM   3912  C   LEU F 112       6.897  -9.564  -4.274  1.00 87.61           C  
ATOM   3913  O   LEU F 112       7.726 -10.311  -4.763  1.00 85.78           O  
ATOM   3914  CB  LEU F 112       7.757  -8.189  -2.313  1.00 79.44           C  
ATOM   3915  CG  LEU F 112       7.791  -7.873  -0.781  1.00 73.97           C  
ATOM   3916  CD1 LEU F 112       8.876  -6.849  -0.371  1.00 68.80           C  
ATOM   3917  CD2 LEU F 112       6.422  -7.433  -0.290  1.00 70.16           C  
ATOM   3918  H   LEU F 112       8.412 -10.607  -1.949  1.00 77.31           H  
ATOM   3919  HA  LEU F 112       5.797  -9.175  -2.548  1.00 83.67           H  
ATOM   3920  HB3 LEU F 112       7.382  -7.294  -2.809  1.00 79.44           H  
ATOM   3921  HB2 LEU F 112       8.791  -8.361  -2.612  1.00 79.44           H  
ATOM   3922  HG  LEU F 112       8.050  -8.836  -0.342  1.00 73.97           H  
ATOM   3923 HD11 LEU F 112       8.692  -6.434   0.620  1.00 68.80           H  
ATOM   3924 HD12 LEU F 112       9.896  -7.189  -0.551  1.00 68.80           H  
ATOM   3925 HD13 LEU F 112       8.818  -5.989  -1.038  1.00 68.80           H  
ATOM   3926 HD21 LEU F 112       5.595  -8.096  -0.543  1.00 70.16           H  
ATOM   3927 HD22 LEU F 112       6.418  -7.414   0.800  1.00 70.16           H  
ATOM   3928 HD23 LEU F 112       6.192  -6.398  -0.545  1.00 70.16           H  
ATOM   3929  N   ASP F 113       6.101  -8.720  -5.005  1.00 87.57           N  
ATOM   3930  CA  ASP F 113       6.144  -8.358  -6.423  1.00 94.32           C  
ATOM   3931  C   ASP F 113       7.558  -7.834  -6.909  1.00100.22           C  
ATOM   3932  O   ASP F 113       8.341  -7.441  -6.061  1.00106.58           O  
ATOM   3933  CB  ASP F 113       4.986  -7.520  -6.816  1.00 93.65           C  
ATOM   3934  CG  ASP F 113       3.614  -8.160  -7.172  1.00 90.59           C  
ATOM   3935  OD1 ASP F 113       3.463  -9.403  -6.958  1.00 93.18           O  
ATOM   3936  OD2 ASP F 113       2.710  -7.434  -7.614  1.00 75.28           O1-
ATOM   3937  H   ASP F 113       5.502  -8.085  -4.496  1.00 87.57           H  
ATOM   3938  HA  ASP F 113       6.207  -9.327  -6.916  1.00 94.32           H  
ATOM   3939  HB3 ASP F 113       5.256  -6.648  -7.412  1.00 93.65           H  
ATOM   3940  HB2 ASP F 113       4.717  -6.904  -5.957  1.00 93.65           H  
ATOM   3941  N   GLU F 114       7.793  -7.758  -8.246  1.00 93.90           N  
ATOM   3942  CA  GLU F 114       9.062  -7.299  -8.816  1.00 97.50           C  
ATOM   3943  C   GLU F 114       9.414  -5.865  -8.381  1.00 95.50           C  
ATOM   3944  O   GLU F 114      10.537  -5.685  -7.797  1.00 86.46           O  
ATOM   3945  CB  GLU F 114       9.061  -7.506 -10.409  1.00  0.00           C  
ATOM   3946  CG  GLU F 114      10.275  -7.161 -11.171  1.00  0.00           C  
ATOM   3947  CD  GLU F 114      10.362  -7.646 -12.603  1.00  0.00           C  
ATOM   3948  OE1 GLU F 114       9.410  -8.203 -13.163  1.00  0.00           O  
ATOM   3949  OE2 GLU F 114      11.454  -7.414 -13.212  1.00  0.00           O1-
ATOM   3950  H   GLU F 114       7.073  -8.095  -8.869  1.00 93.90           H  
ATOM   3951  HA  GLU F 114       9.904  -7.842  -8.388  1.00 97.50           H  
ATOM   3952  HB3 GLU F 114       8.218  -6.939 -10.803  1.00  0.00           H  
ATOM   3953  HB2 GLU F 114       8.809  -8.528 -10.691  1.00  0.00           H  
ATOM   3954  HG3 GLU F 114      11.147  -7.555 -10.648  1.00  0.00           H  
ATOM   3955  HG2 GLU F 114      10.619  -6.128 -11.115  1.00  0.00           H  
ATOM   3956  N   GLU F 115       8.600  -4.873  -8.817  1.00 97.65           N  
ATOM   3957  CA  GLU F 115       8.813  -3.487  -8.431  1.00 93.88           C  
ATOM   3958  C   GLU F 115       8.739  -3.312  -6.893  1.00 89.67           C  
ATOM   3959  O   GLU F 115       9.426  -2.447  -6.401  1.00 87.59           O  
ATOM   3960  CB  GLU F 115       7.742  -2.550  -9.070  1.00  0.00           C  
ATOM   3961  CG  GLU F 115       7.731  -2.689 -10.616  1.00  0.00           C  
ATOM   3962  CD  GLU F 115       6.597  -1.905 -11.228  1.00  0.00           C  
ATOM   3963  OE1 GLU F 115       6.171  -0.897 -10.732  1.00  0.00           O  
ATOM   3964  OE2 GLU F 115       6.169  -2.259 -12.330  1.00  0.00           O1-
ATOM   3965  H   GLU F 115       7.821  -5.045  -9.437  1.00 97.65           H  
ATOM   3966  HA  GLU F 115       9.801  -3.339  -8.869  1.00 93.88           H  
ATOM   3967  HB3 GLU F 115       8.015  -1.542  -8.758  1.00  0.00           H  
ATOM   3968  HB2 GLU F 115       6.758  -2.813  -8.683  1.00  0.00           H  
ATOM   3969  HG3 GLU F 115       7.563  -3.689 -11.015  1.00  0.00           H  
ATOM   3970  HG2 GLU F 115       8.623  -2.257 -11.070  1.00  0.00           H  
ATOM   3971  N   ASP F 116       7.983  -4.139  -6.133  1.00 87.67           N  
ATOM   3972  CA  ASP F 116       7.804  -4.027  -4.696  1.00 79.78           C  
ATOM   3973  C   ASP F 116       8.983  -4.468  -3.755  1.00 86.73           C  
ATOM   3974  O   ASP F 116       9.115  -3.954  -2.671  1.00 84.31           O  
ATOM   3975  CB  ASP F 116       6.460  -4.611  -4.148  1.00 72.95           C  
ATOM   3976  CG  ASP F 116       5.068  -4.244  -4.745  1.00 70.77           C  
ATOM   3977  OD1 ASP F 116       4.032  -4.603  -4.083  1.00 68.85           O  
ATOM   3978  OD2 ASP F 116       5.023  -3.576  -5.845  1.00 65.57           O1-
ATOM   3979  H   ASP F 116       7.303  -4.650  -6.677  1.00 87.67           H  
ATOM   3980  HA  ASP F 116       7.753  -2.977  -4.406  1.00 79.78           H  
ATOM   3981  HB3 ASP F 116       6.331  -4.698  -3.070  1.00 72.95           H  
ATOM   3982  HB2 ASP F 116       6.473  -5.675  -4.383  1.00 72.95           H  
ATOM   3983  N   ALA F 117       9.669  -5.491  -4.229  1.00 83.22           N  
ATOM   3984  CA  ALA F 117      11.014  -5.947  -3.712  1.00 74.08           C  
ATOM   3985  C   ALA F 117      12.110  -4.952  -4.084  1.00 72.41           C  
ATOM   3986  O   ALA F 117      12.864  -4.483  -3.258  1.00 77.96           O  
ATOM   3987  CB  ALA F 117      11.266  -7.438  -4.298  1.00 80.73           C  
ATOM   3988  H   ALA F 117       9.321  -5.828  -5.115  1.00 83.22           H  
ATOM   3989  HA  ALA F 117      11.031  -6.105  -2.634  1.00 74.08           H  
ATOM   3990  HB1 ALA F 117      12.234  -7.822  -3.976  1.00 80.73           H  
ATOM   3991  HB2 ALA F 117      10.466  -8.016  -3.836  1.00 80.73           H  
ATOM   3992  HB3 ALA F 117      10.994  -7.474  -5.353  1.00 80.73           H  
ATOM   3993  N   ASN F 118      12.095  -4.470  -5.315  1.00 78.49           N  
ATOM   3994  CA  ASN F 118      13.017  -3.414  -5.764  1.00 82.64           C  
ATOM   3995  C   ASN F 118      12.821  -2.139  -4.959  1.00 81.72           C  
ATOM   3996  O   ASN F 118      13.715  -1.313  -4.895  1.00 75.63           O  
ATOM   3997  CB  ASN F 118      12.853  -3.030  -7.236  1.00 86.00           C  
ATOM   3998  CG  ASN F 118      13.512  -4.022  -8.207  1.00 89.48           C  
ATOM   3999  OD1 ASN F 118      14.639  -3.798  -8.582  1.00 96.17           O  
ATOM   4000  ND2 ASN F 118      12.845  -5.017  -8.765  1.00 83.44           N  
ATOM   4001  H   ASN F 118      11.433  -4.791  -6.008  1.00 78.49           H  
ATOM   4002  HA  ASN F 118      14.076  -3.655  -5.665  1.00 82.64           H  
ATOM   4003  HB3 ASN F 118      13.364  -2.081  -7.396  1.00 86.00           H  
ATOM   4004  HB2 ASN F 118      11.805  -2.799  -7.427  1.00 86.00           H  
ATOM   4005 HD22 ASN F 118      13.310  -5.737  -9.300  1.00 83.44           H  
ATOM   4006 HD21 ASN F 118      11.893  -5.211  -8.488  1.00 83.44           H  
ATOM   4007  N   GLU F 119      11.594  -1.887  -4.504  1.00 84.94           N  
ATOM   4008  CA  GLU F 119      11.163  -0.763  -3.669  1.00 80.22           C  
ATOM   4009  C   GLU F 119      11.688  -0.830  -2.177  1.00 74.27           C  
ATOM   4010  O   GLU F 119      12.225   0.109  -1.587  1.00 70.94           O  
ATOM   4011  CB  GLU F 119       9.604  -0.491  -3.787  1.00  0.00           C  
ATOM   4012  CG  GLU F 119       8.904   0.754  -3.108  1.00  0.00           C  
ATOM   4013  CD  GLU F 119       9.292   2.093  -3.615  1.00  0.00           C  
ATOM   4014  OE1 GLU F 119       8.876   3.108  -2.989  1.00  0.00           O  
ATOM   4015  OE2 GLU F 119       9.840   2.239  -4.701  1.00  0.00           O1-
ATOM   4016  H   GLU F 119      10.811  -2.447  -4.809  1.00 84.94           H  
ATOM   4017  HA  GLU F 119      11.701   0.091  -4.082  1.00 80.22           H  
ATOM   4018  HB3 GLU F 119       9.012  -1.266  -3.299  1.00  0.00           H  
ATOM   4019  HB2 GLU F 119       9.343  -0.549  -4.844  1.00  0.00           H  
ATOM   4020  HG3 GLU F 119       9.075   0.830  -2.034  1.00  0.00           H  
ATOM   4021  HG2 GLU F 119       7.816   0.783  -3.180  1.00  0.00           H  
ATOM   4022  N   THR F 120      11.666  -2.038  -1.691  1.00 72.96           N  
ATOM   4023  CA  THR F 120      12.096  -2.476  -0.315  1.00 69.35           C  
ATOM   4024  C   THR F 120      13.578  -2.839  -0.203  1.00 82.46           C  
ATOM   4025  O   THR F 120      14.131  -2.709   0.916  1.00 82.48           O  
ATOM   4026  CB  THR F 120      11.317  -3.765  -0.096  1.00 71.57           C  
ATOM   4027  OG1 THR F 120       9.911  -3.550  -0.118  1.00 78.22           O  
ATOM   4028  CG2 THR F 120      11.528  -4.335   1.292  1.00 74.78           C  
ATOM   4029  H   THR F 120      11.504  -2.686  -2.449  1.00 72.96           H  
ATOM   4030  HA  THR F 120      11.832  -1.773   0.475  1.00 69.35           H  
ATOM   4031  HB  THR F 120      11.528  -4.489  -0.883  1.00 71.57           H  
ATOM   4032  HG1 THR F 120       9.633  -3.677  -1.028  1.00 78.22           H  
ATOM   4033 HG21 THR F 120      11.778  -3.554   2.010  1.00 74.78           H  
ATOM   4034 HG22 THR F 120      10.712  -4.935   1.694  1.00 74.78           H  
ATOM   4035 HG23 THR F 120      12.435  -4.938   1.287  1.00 74.78           H  
ATOM   4036  N   ALA F 121      14.290  -3.062  -1.286  1.00 80.80           N  
ATOM   4037  CA  ALA F 121      15.738  -3.518  -1.306  1.00 83.58           C  
ATOM   4038  C   ALA F 121      16.697  -2.502  -0.746  1.00 79.93           C  
ATOM   4039  O   ALA F 121      17.484  -2.906   0.055  1.00 78.92           O  
ATOM   4040  CB  ALA F 121      16.142  -3.717  -2.769  1.00 81.37           C  
ATOM   4041  H   ALA F 121      13.655  -3.198  -2.059  1.00 80.80           H  
ATOM   4042  HA  ALA F 121      15.903  -4.539  -0.963  1.00 83.58           H  
ATOM   4043  HB1 ALA F 121      15.641  -2.966  -3.381  1.00 81.37           H  
ATOM   4044  HB2 ALA F 121      17.222  -3.710  -2.919  1.00 81.37           H  
ATOM   4045  HB3 ALA F 121      15.761  -4.657  -3.166  1.00 81.37           H  
ATOM   4046  N   PRO F 122      16.455  -1.202  -1.090  1.00 74.64           N  
ATOM   4047  CA  PRO F 122      17.437  -0.186  -0.607  1.00 75.34           C  
ATOM   4048  C   PRO F 122      17.497   0.011   0.868  1.00 80.80           C  
ATOM   4049  O   PRO F 122      18.627   0.376   1.324  1.00 72.77           O  
ATOM   4050  CB  PRO F 122      17.075   1.016  -1.332  1.00 73.11           C  
ATOM   4051  CG  PRO F 122      15.581   0.857  -1.787  1.00 79.00           C  
ATOM   4052  CD  PRO F 122      15.533  -0.580  -2.121  1.00 71.61           C  
ATOM   4053  HA  PRO F 122      18.425  -0.599  -0.811  1.00 75.34           H  
ATOM   4054  HB3 PRO F 122      17.731   1.231  -2.176  1.00 73.11           H  
ATOM   4055  HB2 PRO F 122      17.142   1.875  -0.665  1.00 73.11           H  
ATOM   4056  HG3 PRO F 122      15.208   1.368  -2.675  1.00 79.00           H  
ATOM   4057  HG2 PRO F 122      14.900   1.093  -0.969  1.00 79.00           H  
ATOM   4058  HD2 PRO F 122      14.509  -0.943  -2.210  1.00 71.61           H  
ATOM   4059  HD3 PRO F 122      16.097  -0.557  -3.054  1.00 71.61           H  
ATOM   4060  N   TYR F 123      16.430  -0.275   1.607  1.00 82.44           N  
ATOM   4061  CA  TYR F 123      16.310  -0.177   3.021  1.00 88.80           C  
ATOM   4062  C   TYR F 123      17.194  -1.239   3.763  1.00 84.67           C  
ATOM   4063  O   TYR F 123      17.826  -0.858   4.753  1.00 78.68           O  
ATOM   4064  CB  TYR F 123      14.838  -0.268   3.455  1.00 81.05           C  
ATOM   4065  CG  TYR F 123      13.937   0.850   2.928  1.00 81.19           C  
ATOM   4066  CD1 TYR F 123      14.034   2.179   3.354  1.00 77.56           C  
ATOM   4067  CD2 TYR F 123      12.950   0.570   2.002  1.00 83.63           C  
ATOM   4068  CE1 TYR F 123      13.272   3.166   2.810  1.00 80.77           C  
ATOM   4069  CE2 TYR F 123      12.223   1.570   1.253  1.00 77.37           C  
ATOM   4070  CZ  TYR F 123      12.341   2.896   1.761  1.00 80.68           C  
ATOM   4071  OH  TYR F 123      11.640   3.913   1.194  1.00 81.30           O  
ATOM   4072  H   TYR F 123      15.542  -0.326   1.129  1.00 82.44           H  
ATOM   4073  HA  TYR F 123      16.687   0.791   3.351  1.00 88.80           H  
ATOM   4074  HB3 TYR F 123      14.792  -0.125   4.534  1.00 81.05           H  
ATOM   4075  HB2 TYR F 123      14.417  -1.218   3.127  1.00 81.05           H  
ATOM   4076  HD1 TYR F 123      14.707   2.412   4.165  1.00 77.56           H  
ATOM   4077  HD2 TYR F 123      12.822  -0.437   1.633  1.00 83.63           H  
ATOM   4078  HE1 TYR F 123      13.334   4.171   3.201  1.00 80.77           H  
ATOM   4079  HE2 TYR F 123      11.409   1.300   0.597  1.00 77.37           H  
ATOM   4080  HH  TYR F 123      11.446   3.916   0.253  1.00 81.30           H  
ATOM   4081  N   PHE F 124      17.265  -2.449   3.235  1.00 81.04           N  
ATOM   4082  CA  PHE F 124      18.092  -3.494   3.741  1.00 78.02           C  
ATOM   4083  C   PHE F 124      19.631  -3.303   3.440  1.00 85.00           C  
ATOM   4084  O   PHE F 124      20.483  -3.286   4.358  1.00 83.75           O  
ATOM   4085  CB  PHE F 124      17.695  -4.807   3.142  1.00 75.11           C  
ATOM   4086  CG  PHE F 124      16.412  -5.327   3.726  1.00 72.88           C  
ATOM   4087  CD1 PHE F 124      16.505  -6.162   4.807  1.00 71.12           C  
ATOM   4088  CD2 PHE F 124      15.135  -5.087   3.168  1.00 74.70           C  
ATOM   4089  CE1 PHE F 124      15.395  -6.890   5.238  1.00 66.98           C  
ATOM   4090  CE2 PHE F 124      14.007  -5.650   3.679  1.00 72.44           C  
ATOM   4091  CZ  PHE F 124      14.143  -6.600   4.744  1.00 71.67           C  
ATOM   4092  H   PHE F 124      16.703  -2.680   2.428  1.00 81.04           H  
ATOM   4093  HA  PHE F 124      18.030  -3.501   4.829  1.00 78.02           H  
ATOM   4094  HB3 PHE F 124      18.461  -5.580   3.194  1.00 75.11           H  
ATOM   4095  HB2 PHE F 124      17.617  -4.815   2.055  1.00 75.11           H  
ATOM   4096  HD1 PHE F 124      17.460  -6.374   5.264  1.00 71.12           H  
ATOM   4097  HD2 PHE F 124      14.987  -4.502   2.273  1.00 74.70           H  
ATOM   4098  HE1 PHE F 124      15.485  -7.600   6.047  1.00 66.98           H  
ATOM   4099  HE2 PHE F 124      13.002  -5.469   3.327  1.00 72.44           H  
ATOM   4100  HZ  PHE F 124      13.255  -7.088   5.118  1.00 71.67           H  
ATOM   4101  N   ASP F 125      19.869  -2.825   2.206  1.00 86.20           N  
ATOM   4102  CA  ASP F 125      21.221  -2.543   1.731  1.00 81.46           C  
ATOM   4103  C   ASP F 125      21.900  -1.304   2.448  1.00 76.51           C  
ATOM   4104  O   ASP F 125      23.110  -1.364   2.719  1.00 71.34           O  
ATOM   4105  CB  ASP F 125      21.165  -2.248   0.155  1.00 86.05           C  
ATOM   4106  CG  ASP F 125      20.921  -3.530  -0.769  1.00 85.14           C  
ATOM   4107  OD1 ASP F 125      20.896  -3.390  -2.008  1.00 81.45           O  
ATOM   4108  OD2 ASP F 125      20.817  -4.653  -0.219  1.00 86.90           O1-
ATOM   4109  H   ASP F 125      19.129  -2.710   1.528  1.00 86.20           H  
ATOM   4110  HA  ASP F 125      21.860  -3.413   1.885  1.00 81.46           H  
ATOM   4111  HB3 ASP F 125      22.067  -1.829  -0.293  1.00 86.05           H  
ATOM   4112  HB2 ASP F 125      20.324  -1.600  -0.090  1.00 86.05           H  
ATOM   4113  N   TYR F 126      21.078  -0.302   2.860  1.00 85.50           N  
ATOM   4114  CA  TYR F 126      21.525   0.889   3.592  1.00 85.51           C  
ATOM   4115  C   TYR F 126      22.160   0.632   4.960  1.00 80.88           C  
ATOM   4116  O   TYR F 126      23.053   1.319   5.411  1.00 80.80           O  
ATOM   4117  CB  TYR F 126      20.348   1.873   3.574  1.00 74.57           C  
ATOM   4118  CG  TYR F 126      20.818   3.311   3.884  1.00 78.58           C  
ATOM   4119  CD1 TYR F 126      21.609   4.042   2.988  1.00 83.62           C  
ATOM   4120  CD2 TYR F 126      20.233   4.014   4.992  1.00 93.65           C  
ATOM   4121  CE1 TYR F 126      21.876   5.410   3.278  1.00 86.61           C  
ATOM   4122  CE2 TYR F 126      20.456   5.383   5.137  1.00102.08           C  
ATOM   4123  CZ  TYR F 126      21.274   6.078   4.318  1.00 94.12           C  
ATOM   4124  OH  TYR F 126      21.475   7.394   4.606  1.00 99.14           O  
ATOM   4125  H   TYR F 126      20.129  -0.216   2.527  1.00 85.50           H  
ATOM   4126  HA  TYR F 126      22.311   1.149   2.883  1.00 85.51           H  
ATOM   4127  HB3 TYR F 126      19.572   1.475   4.227  1.00 74.57           H  
ATOM   4128  HB2 TYR F 126      19.932   1.968   2.571  1.00 74.57           H  
ATOM   4129  HD1 TYR F 126      22.005   3.497   2.145  1.00 83.62           H  
ATOM   4130  HD2 TYR F 126      19.558   3.499   5.659  1.00 93.65           H  
ATOM   4131  HE1 TYR F 126      22.543   6.023   2.690  1.00 86.61           H  
ATOM   4132  HE2 TYR F 126      19.933   5.918   5.916  1.00102.08           H  
ATOM   4133  HH  TYR F 126      20.721   7.923   4.878  1.00 99.14           H  
ATOM   4134  N   ILE F 127      21.614  -0.377   5.608  1.00 77.40           N  
ATOM   4135  CA  ILE F 127      22.025  -0.905   6.903  1.00 78.67           C  
ATOM   4136  C   ILE F 127      23.360  -1.698   6.796  1.00 79.52           C  
ATOM   4137  O   ILE F 127      24.245  -1.424   7.631  1.00 76.74           O  
ATOM   4138  CB  ILE F 127      20.915  -1.713   7.633  1.00 69.71           C  
ATOM   4139  CG1 ILE F 127      19.702  -0.785   7.833  1.00 75.58           C  
ATOM   4140  CG2 ILE F 127      21.227  -2.388   9.000  1.00 66.88           C  
ATOM   4141  CD1 ILE F 127      18.460  -1.429   8.538  1.00 68.70           C  
ATOM   4142  H   ILE F 127      20.906  -0.962   5.188  1.00 77.40           H  
ATOM   4143  HA  ILE F 127      22.245  -0.038   7.526  1.00 78.67           H  
ATOM   4144  HB  ILE F 127      20.720  -2.524   6.932  1.00 69.71           H  
ATOM   4145 HG13 ILE F 127      19.376  -0.320   6.902  1.00 75.58           H  
ATOM   4146 HG12 ILE F 127      20.035   0.067   8.427  1.00 75.58           H  
ATOM   4147 HG21 ILE F 127      21.638  -1.577   9.600  1.00 66.88           H  
ATOM   4148 HG22 ILE F 127      20.433  -3.035   9.374  1.00 66.88           H  
ATOM   4149 HG23 ILE F 127      22.107  -3.016   8.866  1.00 66.88           H  
ATOM   4150 HD11 ILE F 127      18.529  -2.465   8.207  1.00 68.70           H  
ATOM   4151 HD12 ILE F 127      18.527  -1.432   9.626  1.00 68.70           H  
ATOM   4152 HD13 ILE F 127      17.449  -1.067   8.351  1.00 68.70           H  
ATOM   4153  N   ILE F 128      23.502  -2.382   5.684  1.00 78.10           N  
ATOM   4154  CA  ILE F 128      24.706  -3.131   5.366  1.00 75.61           C  
ATOM   4155  C   ILE F 128      25.943  -2.299   5.204  1.00 71.91           C  
ATOM   4156  O   ILE F 128      27.012  -2.550   5.749  1.00 74.81           O  
ATOM   4157  CB  ILE F 128      24.577  -4.119   4.168  1.00  0.00           C  
ATOM   4158  CG1 ILE F 128      23.342  -5.027   4.336  1.00  0.00           C  
ATOM   4159  CG2 ILE F 128      25.739  -4.966   3.723  1.00  0.00           C  
ATOM   4160  CD1 ILE F 128      23.046  -5.768   3.021  1.00  0.00           C  
ATOM   4161  H   ILE F 128      22.757  -2.421   5.004  1.00 78.10           H  
ATOM   4162  HA  ILE F 128      24.958  -3.753   6.226  1.00 75.61           H  
ATOM   4163  HB  ILE F 128      24.182  -3.456   3.398  1.00  0.00           H  
ATOM   4164 HG13 ILE F 128      22.451  -4.529   4.719  1.00  0.00           H  
ATOM   4165 HG12 ILE F 128      23.557  -5.687   5.177  1.00  0.00           H  
ATOM   4166 HG21 ILE F 128      26.726  -4.685   4.090  1.00  0.00           H  
ATOM   4167 HG22 ILE F 128      25.561  -6.038   3.804  1.00  0.00           H  
ATOM   4168 HG23 ILE F 128      25.779  -4.910   2.635  1.00  0.00           H  
ATOM   4169 HD11 ILE F 128      22.380  -5.322   2.282  1.00  0.00           H  
ATOM   4170 HD12 ILE F 128      23.863  -6.264   2.496  1.00  0.00           H  
ATOM   4171 HD13 ILE F 128      22.515  -6.701   3.213  1.00  0.00           H  
ATOM   4172  N   LYS F 129      25.754  -1.232   4.491  1.00 68.87           N  
ATOM   4173  CA  LYS F 129      26.731  -0.113   4.307  1.00 77.45           C  
ATOM   4174  C   LYS F 129      27.124   0.505   5.695  1.00 80.72           C  
ATOM   4175  O   LYS F 129      28.285   0.977   5.807  1.00 75.35           O  
ATOM   4176  CB  LYS F 129      26.154   0.923   3.424  1.00  0.00           C  
ATOM   4177  CG  LYS F 129      26.042   0.574   1.945  1.00  0.00           C  
ATOM   4178  CD  LYS F 129      25.165   1.543   1.184  1.00  0.00           C  
ATOM   4179  CE  LYS F 129      24.895   0.925  -0.245  1.00  0.00           C  
ATOM   4180  NZ  LYS F 129      24.157   1.936  -0.999  1.00  0.00           N1+
ATOM   4181  H   LYS F 129      24.862  -1.062   4.051  1.00 68.87           H  
ATOM   4182  HA  LYS F 129      27.630  -0.566   3.888  1.00 77.45           H  
ATOM   4183  HB3 LYS F 129      26.731   1.833   3.589  1.00  0.00           H  
ATOM   4184  HB2 LYS F 129      25.149   1.177   3.760  1.00  0.00           H  
ATOM   4185  HG3 LYS F 129      25.645  -0.436   1.849  1.00  0.00           H  
ATOM   4186  HG2 LYS F 129      27.043   0.522   1.517  1.00  0.00           H  
ATOM   4187  HD3 LYS F 129      25.700   2.488   1.281  1.00  0.00           H  
ATOM   4188  HD2 LYS F 129      24.191   1.762   1.622  1.00  0.00           H  
ATOM   4189  HE3 LYS F 129      24.325   0.009  -0.091  1.00  0.00           H  
ATOM   4190  HE2 LYS F 129      25.841   0.695  -0.737  1.00  0.00           H  
ATOM   4191  HZ1 LYS F 129      24.587   2.846  -0.912  1.00  0.00           H  
ATOM   4192  HZ2 LYS F 129      24.164   1.697  -1.980  1.00  0.00           H  
ATOM   4193  HZ3 LYS F 129      23.206   2.124  -0.717  1.00  0.00           H  
ATOM   4194  N   ALA F 130      26.140   0.677   6.573  1.00 81.31           N  
ATOM   4195  CA  ALA F 130      26.422   1.214   7.888  1.00 82.86           C  
ATOM   4196  C   ALA F 130      27.105   0.191   8.800  1.00 83.70           C  
ATOM   4197  O   ALA F 130      27.787   0.630   9.752  1.00 69.86           O  
ATOM   4198  CB  ALA F 130      25.210   1.860   8.500  1.00 80.35           C  
ATOM   4199  H   ALA F 130      25.293   0.147   6.423  1.00 81.31           H  
ATOM   4200  HA  ALA F 130      27.175   1.993   7.764  1.00 82.86           H  
ATOM   4201  HB1 ALA F 130      25.396   1.932   9.572  1.00 80.35           H  
ATOM   4202  HB2 ALA F 130      24.918   2.826   8.090  1.00 80.35           H  
ATOM   4203  HB3 ALA F 130      24.296   1.274   8.402  1.00 80.35           H  
ATOM   4204  N   MET F 131      26.973  -1.116   8.520  1.00 85.14           N  
ATOM   4205  CA  MET F 131      27.671  -2.128   9.259  1.00 86.28           C  
ATOM   4206  C   MET F 131      29.133  -2.236   8.776  1.00 93.76           C  
ATOM   4207  O   MET F 131      30.039  -2.550   9.547  1.00 90.32           O  
ATOM   4208  CB  MET F 131      26.841  -3.420   9.124  1.00 86.08           C  
ATOM   4209  CG  MET F 131      25.640  -3.353  10.089  1.00 81.27           C  
ATOM   4210  SD  MET F 131      24.723  -4.856   9.902  1.00 92.46           S  
ATOM   4211  CE  MET F 131      23.841  -5.103  11.462  1.00 80.32           C  
ATOM   4212  H   MET F 131      26.162  -1.411   7.995  1.00 85.14           H  
ATOM   4213  HA  MET F 131      27.677  -1.818  10.304  1.00 86.28           H  
ATOM   4214  HB3 MET F 131      27.491  -4.144   9.615  1.00 86.08           H  
ATOM   4215  HB2 MET F 131      26.700  -3.788   8.107  1.00 86.08           H  
ATOM   4216  HG3 MET F 131      24.988  -2.561   9.723  1.00 81.27           H  
ATOM   4217  HG2 MET F 131      26.055  -3.232  11.090  1.00 81.27           H  
ATOM   4218  HE1 MET F 131      23.411  -6.105  11.444  1.00 80.32           H  
ATOM   4219  HE2 MET F 131      24.367  -4.901  12.395  1.00 80.32           H  
ATOM   4220  HE3 MET F 131      23.115  -4.292  11.506  1.00 80.32           H  
ATOM   4221  N   SER F 132      29.392  -2.103   7.484  1.00 95.91           N  
ATOM   4222  CA  SER F 132      30.702  -2.279   6.855  1.00 85.14           C  
ATOM   4223  C   SER F 132      31.814  -1.285   7.332  1.00 86.53           C  
ATOM   4224  O   SER F 132      32.853  -1.788   7.790  1.00 78.45           O  
ATOM   4225  CB  SER F 132      30.536  -2.314   5.308  1.00 80.67           C  
ATOM   4226  OG  SER F 132      31.732  -2.845   4.681  1.00 69.34           O  
ATOM   4227  H   SER F 132      28.753  -1.696   6.817  1.00 95.91           H  
ATOM   4228  HA  SER F 132      30.991  -3.306   7.077  1.00 85.14           H  
ATOM   4229  HB3 SER F 132      30.178  -1.389   4.856  1.00 80.67           H  
ATOM   4230  HB2 SER F 132      29.713  -2.984   5.060  1.00 80.67           H  
ATOM   4231  HG  SER F 132      32.364  -2.127   4.599  1.00 69.34           H  
ATOM   4232  N   GLU F 133      31.475   0.002   7.393  1.00 91.40           N  
ATOM   4233  CA  GLU F 133      32.281   1.023   8.055  1.00 89.64           C  
ATOM   4234  C   GLU F 133      32.430   0.824   9.523  1.00 78.61           C  
ATOM   4235  O   GLU F 133      33.128   1.592  10.154  1.00  0.00           O  
ATOM   4236  CB  GLU F 133      31.694   2.422   7.790  1.00 88.51           C  
ATOM   4237  CG  GLU F 133      31.833   2.954   6.311  1.00 95.17           C  
ATOM   4238  CD  GLU F 133      31.734   4.418   6.268  1.00107.44           C  
ATOM   4239  OE1 GLU F 133      31.072   5.012   7.132  1.00104.29           O  
ATOM   4240  OE2 GLU F 133      32.126   4.984   5.234  1.00105.48           O1-
ATOM   4241  H   GLU F 133      30.557   0.247   7.051  1.00 91.40           H  
ATOM   4242  HA  GLU F 133      33.280   0.958   7.626  1.00 89.64           H  
ATOM   4243  HB3 GLU F 133      32.340   3.092   8.357  1.00 88.51           H  
ATOM   4244  HB2 GLU F 133      30.695   2.562   8.205  1.00 88.51           H  
ATOM   4245  HG3 GLU F 133      31.067   2.599   5.622  1.00 95.17           H  
ATOM   4246  HG2 GLU F 133      32.812   2.820   5.849  1.00 95.17           H  
ATOM   4247  N   NMA F 133A     31.788  -0.196  10.130  1.00  0.00           N  
ATOM   4248  CA  NMA F 133A     32.038  -0.583  11.502  1.00  0.00           C  
ATOM   4249  H   NMA F 133A     31.231  -0.901   9.668  1.00  0.00           H  
ATOM   4250  HA1 NMA F 133A     32.995  -1.080  11.656  1.00  0.00           H  
ATOM   4251  HA2 NMA F 133A     31.885   0.283  12.146  1.00  0.00           H  
ATOM   4252  HA3 NMA F 133A     31.295  -1.329  11.784  1.00  0.00           H  
TER    4253      NMA F 133A
HETATM 4254  NB  BLA A 401       0.743  -6.823  18.772  1.00 74.58           N  
HETATM 4255  OB  BLA A 401       0.956  -5.048  17.297  1.00 57.82           O  
HETATM 4256  ND  BLA A 401       0.424 -13.350  22.648  1.00 81.96           N  
HETATM 4257  C1A BLA A 401      -1.009 -12.329  19.948  1.00 82.96           C  
HETATM 4258  C1B BLA A 401       0.418  -8.092  18.655  1.00 71.15           C  
HETATM 4259  C1C BLA A 401       0.818 -10.577  25.833  1.00 74.59           C  
HETATM 4260  C1D BLA A 401       0.853 -14.181  23.513  1.00 77.69           C  
HETATM 4261  C2A BLA A 401      -1.658 -12.016  18.776  1.00 83.27           C  
HETATM 4262  C2B BLA A 401       0.706  -8.456  17.231  1.00 66.12           C  
HETATM 4263  C2C BLA A 401       1.117 -11.121  27.140  1.00 79.37           C  
HETATM 4264  C2D BLA A 401       0.867 -15.492  22.992  1.00 80.98           C  
HETATM 4265  C3A BLA A 401      -1.683 -10.620  18.713  1.00 80.59           C  
HETATM 4266  C3B BLA A 401       1.129  -7.342  16.590  1.00 71.88           C  
HETATM 4267  C3C BLA A 401       1.636 -12.348  26.873  1.00 85.58           C  
HETATM 4268  C3D BLA A 401       0.071 -15.474  21.916  1.00 87.44           C  
HETATM 4269  C4A BLA A 401      -0.707 -10.147  19.593  1.00 78.17           C  
HETATM 4270  C4B BLA A 401       0.967  -6.242  17.542  1.00 66.32           C  
HETATM 4271  C4C BLA A 401       1.267 -12.714  25.535  1.00 79.62           C  
HETATM 4272  C4D BLA A 401      -0.121 -14.084  21.615  1.00 83.04           C  
HETATM 4273  CAA BLA A 401      -2.401 -12.957  17.802  1.00 84.41           C  
HETATM 4274  CAB BLA A 401       1.661  -7.257  15.239  1.00 67.51           C  
HETATM 4275  CAC BLA A 401       2.321 -13.132  27.928  1.00 88.26           C  
HETATM 4276  CAD BLA A 401      -0.637 -16.591  21.147  1.00 90.03           C  
HETATM 4277  CBA BLA A 401      -1.675 -14.229  17.206  1.00 94.26           C  
HETATM 4278  CBB BLA A 401       2.309  -6.142  14.781  1.00 75.13           C  
HETATM 4279  CBC BLA A 401       1.720 -13.314  29.142  1.00 93.41           C  
HETATM 4280  CBD BLA A 401       0.097 -16.982  19.817  1.00 91.41           C  
HETATM 4281  CGA BLA A 401      -0.361 -14.079  16.448  1.00 81.49           C  
HETATM 4282  CGD BLA A 401      -0.700 -18.069  19.004  1.00102.06           C  
HETATM 4283  CHA BLA A 401      -0.808 -13.651  20.505  1.00 84.63           C  
HETATM 4284  CHB BLA A 401      -0.012  -8.901  19.738  1.00 78.63           C  
HETATM 4285  CHD BLA A 401       1.390 -13.936  24.856  1.00 78.65           C  
HETATM 4286  CMA BLA A 401      -2.514  -9.620  17.812  1.00 79.97           C  
HETATM 4287  CMB BLA A 401       0.576  -9.822  16.537  1.00 57.21           C  
HETATM 4288  CMC BLA A 401       0.899 -10.359  28.425  1.00 84.34           C  
HETATM 4289  CMD BLA A 401       1.347 -16.780  23.726  1.00 83.70           C  
HETATM 4290  NA  BLA A 401      -0.367 -11.170  20.366  1.00 81.97           N  
HETATM 4291  NC  BLA A 401       0.672 -11.636  25.051  1.00 73.05           N  
HETATM 4292  O1A BLA A 401      -0.049 -12.977  15.935  1.00 86.16           O1-
HETATM 4293  O1D BLA A 401      -1.808 -18.420  19.251  1.00101.46           O1-
HETATM 4294  O2A BLA A 401       0.263 -15.073  16.243  1.00 85.32           O  
HETATM 4295  O2D BLA A 401      -0.033 -18.608  18.115  1.00103.42           O  
HETATM 4296  OC  BLA A 401       0.734  -9.361  25.532  1.00 83.13           O  
HETATM 4297  HNB BLA A 401       0.515  -6.201  19.535  1.00 74.58           H  
HETATM 4298 HAA1 BLA A 401      -2.710 -12.332  16.964  1.00 84.41           H  
HETATM 4299 HAA2 BLA A 401      -3.342 -13.233  18.277  1.00 84.41           H  
HETATM 4300 HCAB BLA A 401       1.374  -8.009  14.519  1.00 67.51           H  
HETATM 4301 HAD1 BLA A 401      -1.672 -16.315  20.945  1.00 90.03           H  
HETATM 4302 HAD2 BLA A 401      -0.674 -17.417  21.858  1.00 90.03           H  
HETATM 4303 HBA1 BLA A 401      -2.400 -14.752  16.582  1.00 94.26           H  
HETATM 4304 HBA2 BLA A 401      -1.450 -14.996  17.947  1.00 94.26           H  
HETATM 4305 HBB1 BLA A 401       2.502  -6.090  13.720  1.00 75.13           H  
HETATM 4306 HBB2 BLA A 401       2.582  -5.319  15.425  1.00 75.13           H  
HETATM 4307 HBC1 BLA A 401       0.779 -12.845  29.390  1.00 93.41           H  
HETATM 4308 HBC2 BLA A 401       2.066 -13.885  29.991  1.00 93.41           H  
HETATM 4309 HBD1 BLA A 401       1.091 -17.381  20.016  1.00 91.41           H  
HETATM 4310 HBD2 BLA A 401       0.167 -16.155  19.110  1.00 91.41           H  
HETATM 4311 HCHA BLA A 401      -1.260 -14.473  19.971  1.00 84.63           H  
HETATM 4312 HCHB BLA A 401      -0.050  -8.496  20.739  1.00 78.63           H  
HETATM 4313 HCHD BLA A 401       2.002 -14.705  25.306  1.00 78.65           H  
HETATM 4314 HMA1 BLA A 401      -3.465  -9.234  18.179  1.00 79.97           H  
HETATM 4315 HMA2 BLA A 401      -1.953  -8.729  17.533  1.00 79.97           H  
HETATM 4316 HMA3 BLA A 401      -2.760 -10.106  16.868  1.00 79.97           H  
HETATM 4317 HMB1 BLA A 401       1.215  -9.748  15.658  1.00 57.21           H  
HETATM 4318 HMB2 BLA A 401       1.030 -10.603  17.147  1.00 57.21           H  
HETATM 4319 HMB3 BLA A 401      -0.457 -10.059  16.283  1.00 57.21           H  
HETATM 4320 HMC1 BLA A 401      -0.082 -10.593  28.840  1.00 84.34           H  
HETATM 4321 HMC2 BLA A 401       1.642 -10.477  29.213  1.00 84.34           H  
HETATM 4322 HMC3 BLA A 401       0.795  -9.305  28.167  1.00 84.34           H  
HETATM 4323 HMD1 BLA A 401       1.906 -17.342  22.977  1.00 83.70           H  
HETATM 4324 HMD2 BLA A 401       2.009 -16.687  24.587  1.00 83.70           H  
HETATM 4325 HMD3 BLA A 401       0.485 -17.386  24.003  1.00 83.70           H  
HETATM 4326  HNA BLA A 401       0.277 -11.149  21.143  1.00 81.97           H  
HETATM 4327  HNC BLA A 401       0.549 -11.602  24.049  1.00 73.05           H  
HETATM 4328 NA   NA      1      51.860  22.458  38.197  1.00  0.00          Na1+
HETATM 4329 NA   NA      1      -3.627  -9.484   4.933  1.00  0.00          Na1+
HETATM 4330 CL   CL      1      66.042  20.111  45.777  1.00  0.00          Cl1-
HETATM 4331  O   T3P     1     -21.401 -14.249  11.219  1.00  0.00           O  
HETATM 4332  H1  T3P     1     -21.804 -13.404  11.418  1.00  0.00           H  
HETATM 4333  H2  T3P     1     -21.217 -14.212  10.280  1.00  0.00           H  
HETATM 4334 NA   NA      2       2.191  21.116   1.700  1.00  0.00          Na1+
HETATM 4335 NA   NA      2     -18.799 -31.344   6.670  1.00  0.00          Na1+
HETATM 4336 CL   CL      2     -23.588 -30.258  -6.615  1.00  0.00          Cl1-
HETATM 4337  O   T3P     2      -1.815   4.342 -10.640  1.00  0.00           O  
HETATM 4338  H1  T3P     2      -1.676   5.025 -11.296  1.00  0.00           H  
HETATM 4339  H2  T3P     2      -2.289   4.780  -9.934  1.00  0.00           H  
HETATM 4340 NA   NA      3      21.105  16.503  35.959  1.00  0.00          Na1+
HETATM 4341 NA   NA      3      40.134  28.251  43.876  1.00  0.00          Na1+
HETATM 4342 CL   CL      3      -1.810 -25.387  -8.529  1.00  0.00          Cl1-
HETATM 4343  O   T3P     3      11.206 -20.778  34.314  1.00  0.00           O  
HETATM 4344  H1  T3P     3      10.511 -20.300  33.862  1.00  0.00           H  
HETATM 4345  H2  T3P     3      11.981 -20.224  34.217  1.00  0.00           H  
HETATM 4346 NA   NA      4      -0.542  15.076  35.692  1.00  0.00          Na1+
HETATM 4347 NA   NA      4      -2.136  13.917  45.789  1.00  0.00          Na1+
HETATM 4348 CL   CL      4      46.374  17.472  38.062  1.00  0.00          Cl1-
HETATM 4349  O   T3P     4      -6.485  -8.334  -2.444  1.00  0.00           O  
HETATM 4350  H1  T3P     4      -5.678  -8.539  -2.916  1.00  0.00           H  
HETATM 4351  H2  T3P     4      -7.158  -8.294  -3.123  1.00  0.00           H  
HETATM 4352 NA   NA      5      -1.020  -9.530  -6.083  1.00  0.00          Na1+
HETATM 4353 NA   NA      5      34.870  30.804  42.659  1.00  0.00          Na1+
HETATM 4354 CL   CL      5     -24.024 -25.607   0.120  1.00  0.00          Cl1-
HETATM 4355  O   T3P     5     -27.190 -29.706   3.926  1.00  0.00           O  
HETATM 4356  H1  T3P     5     -27.487 -30.528   4.315  1.00  0.00           H  
HETATM 4357  H2  T3P     5     -26.689 -29.972   3.155  1.00  0.00           H  
HETATM 4358 NA   NA      6       3.162 -40.611  -0.074  1.00  0.00          Na1+
HETATM 4359 NA   NA      6      50.564  20.821  14.098  1.00  0.00          Na1+
HETATM 4360 CL   CL      6      -3.044   9.643 -10.242  1.00  0.00          Cl1-
HETATM 4361  O   T3P     6     -21.103  16.747 -13.585  1.00  0.00           O  
HETATM 4362  H1  T3P     6     -20.459  17.212 -14.120  1.00  0.00           H  
HETATM 4363  H2  T3P     6     -20.579  16.192 -13.007  1.00  0.00           H  
HETATM 4364 NA   NA      7     -13.214 -26.748  38.564  1.00  0.00          Na1+
HETATM 4365 NA   NA      7      45.566  10.567  45.916  1.00  0.00          Na1+
HETATM 4366 CL   CL      7      38.997  22.070  24.399  1.00  0.00          Cl1-
HETATM 4367  O   T3P     7     -17.536   0.880  11.642  1.00  0.00           O  
HETATM 4368  H1  T3P     7     -17.415   0.342  10.860  1.00  0.00           H  
HETATM 4369  H2  T3P     7     -18.480   1.038  11.681  1.00  0.00           H  
HETATM 4370 NA   NA      8      39.699  20.291  47.301  1.00  0.00          Na1+
HETATM 4371 CL   CL      8      54.115  -1.398  37.828  1.00  0.00          Cl1-
HETATM 4372  O   T3P     8     -18.567  -5.144  13.719  1.00  0.00           O  
HETATM 4373  H1  T3P     8     -18.110  -5.330  12.899  1.00  0.00           H  
HETATM 4374  H2  T3P     8     -18.314  -4.247  13.937  1.00  0.00           H  
HETATM 4375 NA   NA      9     -43.230 -30.842  12.720  1.00  0.00          Na1+
HETATM 4376 CL   CL      9       2.058 -34.650  -2.813  1.00  0.00          Cl1-
HETATM 4377  O   T3P     9      44.870  19.724   5.360  1.00  0.00           O  
HETATM 4378  H1  T3P     9      45.794  19.587   5.151  1.00  0.00           H  
HETATM 4379  H2  T3P     9      44.711  19.168   6.122  1.00  0.00           H  
HETATM 4380 NA   NA     10     -16.885  -6.666  38.291  1.00  0.00          Na1+
HETATM 4381 CL   CL     10     -15.362   6.789  17.460  1.00  0.00          Cl1-
HETATM 4382  O   T3P    10      -6.210 -27.155  10.999  1.00  0.00           O  
HETATM 4383  H1  T3P    10      -6.676 -26.438  10.569  1.00  0.00           H  
HETATM 4384  H2  T3P    10      -6.734 -27.932  10.806  1.00  0.00           H  
HETATM 4385 NA   NA     11     -37.938  -9.741  -5.125  1.00  0.00          Na1+
HETATM 4386 CL   CL     11     -22.212  -9.359  33.247  1.00  0.00          Cl1-
HETATM 4387  O   T3P    11     -35.655 -29.456  17.293  1.00  0.00           O  
HETATM 4388  H1  T3P    11     -36.329 -29.745  17.908  1.00  0.00           H  
HETATM 4389  H2  T3P    11     -36.076 -29.507  16.434  1.00  0.00           H  
HETATM 4390 NA   NA     12     -22.514 -25.334  36.832  1.00  0.00          Na1+
HETATM 4391 CL   CL     12     -16.376  -2.696  -2.328  1.00  0.00          Cl1-
HETATM 4392  O   T3P    12      14.964 -12.180  27.711  1.00  0.00           O  
HETATM 4393  H1  T3P    12      15.872 -12.198  27.409  1.00  0.00           H  
HETATM 4394  H2  T3P    12      14.888 -11.357  28.194  1.00  0.00           H  
HETATM 4395 NA   NA     13      22.975 -26.501  -7.438  1.00  0.00          Na1+
HETATM 4396 CL   CL     13      30.415   6.849  34.789  1.00  0.00          Cl1-
HETATM 4397  O   T3P    13     -20.473 -25.054  35.372  1.00  0.00           O  
HETATM 4398  H1  T3P    13     -20.473 -25.044  34.415  1.00  0.00           H  
HETATM 4399  H2  T3P    13     -19.547 -25.045  35.613  1.00  0.00           H  
HETATM 4400 NA   NA     14      21.123  11.800   9.688  1.00  0.00          Na1+
HETATM 4401 CL   CL     14     -15.952 -10.508  34.977  1.00  0.00          Cl1-
HETATM 4402  O   T3P    14     -35.639 -22.567  -0.534  1.00  0.00           O  
HETATM 4403  H1  T3P    14     -34.967 -22.183  -1.097  1.00  0.00           H  
HETATM 4404  H2  T3P    14     -36.290 -21.873  -0.428  1.00  0.00           H  
HETATM 4405 NA   NA     15       0.483 -40.578  -7.420  1.00  0.00          Na1+
HETATM 4406 CL   CL     15     -44.761 -32.939  14.623  1.00  0.00          Cl1-
HETATM 4407  O   T3P    15      56.424   9.164  31.065  1.00  0.00           O  
HETATM 4408  H1  T3P    15      55.540   9.105  31.427  1.00  0.00           H  
HETATM 4409  H2  T3P    15      56.608   8.284  30.736  1.00  0.00           H  
HETATM 4410 NA   NA     16      21.013  13.491  29.933  1.00  0.00          Na1+
HETATM 4411 CL   CL     16     -22.091 -29.553  22.796  1.00  0.00          Cl1-
HETATM 4412  O   T3P    16      30.986   6.318  27.623  1.00  0.00           O  
HETATM 4413  H1  T3P    16      31.031   5.363  27.582  1.00  0.00           H  
HETATM 4414  H2  T3P    16      30.098   6.503  27.929  1.00  0.00           H  
HETATM 4415 NA   NA     17      29.056  -8.945  47.955  1.00  0.00          Na1+
HETATM 4416 CL   CL     17       8.284 -29.586  11.007  1.00  0.00          Cl1-
HETATM 4417  O   T3P    17      -6.911 -16.496  36.096  1.00  0.00           O  
HETATM 4418  H1  T3P    17      -7.298 -15.921  36.756  1.00  0.00           H  
HETATM 4419  H2  T3P    17      -7.645 -17.019  35.773  1.00  0.00           H  
HETATM 4420 NA   NA     18     -26.436 -27.613   5.140  1.00  0.00          Na1+
HETATM 4421 CL   CL     18      34.596  24.473  37.892  1.00  0.00          Cl1-
HETATM 4422  O   T3P    18      -6.731 -19.173  29.486  1.00  0.00           O  
HETATM 4423  H1  T3P    18      -6.299 -19.087  28.636  1.00  0.00           H  
HETATM 4424  H2  T3P    18      -7.324 -19.917  29.379  1.00  0.00           H  
HETATM 4425 NA   NA     19      10.981 -25.048   9.684  1.00  0.00          Na1+
HETATM 4426 CL   CL     19     -41.819 -27.793 -13.613  1.00  0.00          Cl1-
HETATM 4427  O   T3P    19       2.040   6.616   8.831  1.00  0.00           O  
HETATM 4428  H1  T3P    19       1.399   7.327   8.844  1.00  0.00           H  
HETATM 4429  H2  T3P    19       1.597   5.901   8.373  1.00  0.00           H  
HETATM 4430 NA   NA     20       1.543  -5.438 -11.057  1.00  0.00          Na1+
HETATM 4431 CL   CL     20      42.279  30.190  43.781  1.00  0.00          Cl1-
HETATM 4432  O   T3P    20      10.380 -24.551  37.808  1.00  0.00           O  
HETATM 4433  H1  T3P    20      10.698 -24.100  37.026  1.00  0.00           H  
HETATM 4434  H2  T3P    20       9.428 -24.562  37.707  1.00  0.00           H  
HETATM 4435 NA   NA     21      24.775   3.381  24.560  1.00  0.00          Na1+
HETATM 4436 CL   CL     21       4.758 -33.141  -8.401  1.00  0.00          Cl1-
HETATM 4437  O   T3P    21     -13.824 -18.825  45.420  1.00  0.00           O  
HETATM 4438  H1  T3P    21     -13.502 -18.299  46.152  1.00  0.00           H  
HETATM 4439  H2  T3P    21     -13.962 -19.696  45.792  1.00  0.00           H  
HETATM 4440  O   T3P    22      -7.922  -7.337  15.896  1.00  0.00           O  
HETATM 4441  H1  T3P    22      -7.033  -7.024  15.728  1.00  0.00           H  
HETATM 4442  H2  T3P    22      -8.333  -6.634  16.400  1.00  0.00           H  
HETATM 4443  O   T3P    23      -9.185 -11.731  36.355  1.00  0.00           O  
HETATM 4444  H1  T3P    23      -8.530 -11.857  37.041  1.00  0.00           H  
HETATM 4445  H2  T3P    23      -9.083 -12.492  35.783  1.00  0.00           H  
HETATM 4446  O   T3P    24      33.700 -29.054  27.098  1.00  0.00           O  
HETATM 4447  H1  T3P    24      34.527 -29.297  26.681  1.00  0.00           H  
HETATM 4448  H2  T3P    24      33.329 -28.386  26.523  1.00  0.00           H  
HETATM 4449  O   T3P    25      54.669  13.523  13.715  1.00  0.00           O  
HETATM 4450  H1  T3P    25      54.483  12.823  13.089  1.00  0.00           H  
HETATM 4451  H2  T3P    25      54.227  14.292  13.354  1.00  0.00           H  
HETATM 4452  O   T3P    26      43.625   6.319  -6.707  1.00  0.00           O  
HETATM 4453  H1  T3P    26      42.751   5.981  -6.510  1.00  0.00           H  
HETATM 4454  H2  T3P    26      43.732   6.173  -7.647  1.00  0.00           H  
HETATM 4455  O   T3P    27      -4.736 -22.194  44.310  1.00  0.00           O  
HETATM 4456  H1  T3P    27      -4.669 -21.254  44.477  1.00  0.00           H  
HETATM 4457  H2  T3P    27      -3.830 -22.502  44.304  1.00  0.00           H  
HETATM 4458  O   T3P    28      38.492  -2.058  44.088  1.00  0.00           O  
HETATM 4459  H1  T3P    28      37.954  -2.385  44.810  1.00  0.00           H  
HETATM 4460  H2  T3P    28      38.678  -2.832  43.557  1.00  0.00           H  
HETATM 4461  O   T3P    29      16.605 -30.007  22.284  1.00  0.00           O  
HETATM 4462  H1  T3P    29      16.401 -29.929  23.216  1.00  0.00           H  
HETATM 4463  H2  T3P    29      17.404 -30.534  22.257  1.00  0.00           H  
HETATM 4464  O   T3P    30       5.227  11.846 -12.206  1.00  0.00           O  
HETATM 4465  H1  T3P    30       5.209  12.737 -11.855  1.00  0.00           H  
HETATM 4466  H2  T3P    30       5.824  11.894 -12.953  1.00  0.00           H  
HETATM 4467  O   T3P    31      23.535  27.368  45.740  1.00  0.00           O  
HETATM 4468  H1  T3P    31      22.868  27.120  45.100  1.00  0.00           H  
HETATM 4469  H2  T3P    31      23.465  28.321  45.802  1.00  0.00           H  
HETATM 4470  O   T3P    32      21.957 -17.139  43.371  1.00  0.00           O  
HETATM 4471  H1  T3P    32      21.896 -16.766  42.492  1.00  0.00           H  
HETATM 4472  H2  T3P    32      21.242 -17.774  43.413  1.00  0.00           H  
HETATM 4473  O   T3P    33      16.802  -9.638  -8.663  1.00  0.00           O  
HETATM 4474  H1  T3P    33      16.037  -9.098  -8.467  1.00  0.00           H  
HETATM 4475  H2  T3P    33      17.514  -9.235  -8.165  1.00  0.00           H  
HETATM 4476  O   T3P    34     -28.500 -11.194 -13.142  1.00  0.00           O  
HETATM 4477  H1  T3P    34     -27.631 -11.398 -12.797  1.00  0.00           H  
HETATM 4478  H2  T3P    34     -28.368 -11.101 -14.086  1.00  0.00           H  
HETATM 4479  O   T3P    35      19.720  26.796  18.300  1.00  0.00           O  
HETATM 4480  H1  T3P    35      19.377  25.978  17.940  1.00  0.00           H  
HETATM 4481  H2  T3P    35      19.105  27.466  18.002  1.00  0.00           H  
HETATM 4482  O   T3P    36     -26.130 -15.202  -8.651  1.00  0.00           O  
HETATM 4483  H1  T3P    36     -25.586 -15.979  -8.525  1.00  0.00           H  
HETATM 4484  H2  T3P    36     -26.950 -15.538  -9.011  1.00  0.00           H  
HETATM 4485  O   T3P    37      15.105 -13.903  40.353  1.00  0.00           O  
HETATM 4486  H1  T3P    37      15.393 -13.021  40.589  1.00  0.00           H  
HETATM 4487  H2  T3P    37      15.481 -14.467  41.029  1.00  0.00           H  
HETATM 4488  O   T3P    38     -27.687  -7.392  18.062  1.00  0.00           O  
HETATM 4489  H1  T3P    38     -28.106  -7.787  18.826  1.00  0.00           H  
HETATM 4490  H2  T3P    38     -28.415  -7.134  17.496  1.00  0.00           H  
HETATM 4491  O   T3P    39      39.279 -16.921  43.753  1.00  0.00           O  
HETATM 4492  H1  T3P    39      40.095 -17.245  43.371  1.00  0.00           H  
HETATM 4493  H2  T3P    39      38.718 -16.737  42.999  1.00  0.00           H  
HETATM 4494  O   T3P    40      -7.958 -29.833   7.684  1.00  0.00           O  
HETATM 4495  H1  T3P    40      -8.393 -28.988   7.569  1.00  0.00           H  
HETATM 4496  H2  T3P    40      -7.024 -29.621   7.699  1.00  0.00           H  
HETATM 4497  O   T3P    41      20.243   1.671  41.405  1.00  0.00           O  
HETATM 4498  H1  T3P    41      20.189   1.394  42.319  1.00  0.00           H  
HETATM 4499  H2  T3P    41      19.784   2.512  41.381  1.00  0.00           H  
HETATM 4500  O   T3P    42      13.967  -9.700  41.339  1.00  0.00           O  
HETATM 4501  H1  T3P    42      13.331  -9.697  42.054  1.00  0.00           H  
HETATM 4502  H2  T3P    42      13.895  -8.828  40.951  1.00  0.00           H  
HETATM 4503  O   T3P    43      58.736  17.771  32.616  1.00  0.00           O  
HETATM 4504  H1  T3P    43      57.936  17.346  32.926  1.00  0.00           H  
HETATM 4505  H2  T3P    43      59.371  17.060  32.540  1.00  0.00           H  
HETATM 4506  O   T3P    44       2.170  21.196  37.245  1.00  0.00           O  
HETATM 4507  H1  T3P    44       1.480  20.539  37.157  1.00  0.00           H  
HETATM 4508  H2  T3P    44       2.900  20.725  37.645  1.00  0.00           H  
HETATM 4509  O   T3P    45      27.957 -10.684  25.068  1.00  0.00           O  
HETATM 4510  H1  T3P    45      28.787 -10.714  24.592  1.00  0.00           H  
HETATM 4511  H2  T3P    45      27.546 -11.529  24.886  1.00  0.00           H  
HETATM 4512  O   T3P    46      40.653   8.115  44.222  1.00  0.00           O  
HETATM 4513  H1  T3P    46      41.403   7.527  44.141  1.00  0.00           H  
HETATM 4514  H2  T3P    46      41.016   8.917  44.596  1.00  0.00           H  
HETATM 4515  O   T3P    47      61.891  21.473  30.018  1.00  0.00           O  
HETATM 4516  H1  T3P    47      62.175  22.279  30.447  1.00  0.00           H  
HETATM 4517  H2  T3P    47      62.074  21.618  29.089  1.00  0.00           H  
HETATM 4518  O   T3P    48      32.985  -9.601  36.876  1.00  0.00           O  
HETATM 4519  H1  T3P    48      33.386 -10.364  36.459  1.00  0.00           H  
HETATM 4520  H2  T3P    48      32.915  -8.953  36.175  1.00  0.00           H  
HETATM 4521  O   T3P    49      55.317  22.438  24.165  1.00  0.00           O  
HETATM 4522  H1  T3P    49      55.871  21.798  24.611  1.00  0.00           H  
HETATM 4523  H2  T3P    49      54.425  22.114  24.294  1.00  0.00           H  
HETATM 4524  O   T3P    50     -19.528 -31.457 -11.901  1.00  0.00           O  
HETATM 4525  H1  T3P    50     -19.414 -30.507 -11.883  1.00  0.00           H  
HETATM 4526  H2  T3P    50     -19.097 -31.766 -11.104  1.00  0.00           H  
HETATM 4527  O   T3P    51       5.282 -13.673  40.304  1.00  0.00           O  
HETATM 4528  H1  T3P    51       4.593 -13.365  39.715  1.00  0.00           H  
HETATM 4529  H2  T3P    51       5.209 -14.627  40.283  1.00  0.00           H  
HETATM 4530  O   T3P    52      35.360  14.666  21.549  1.00  0.00           O  
HETATM 4531  H1  T3P    52      36.030  14.503  22.213  1.00  0.00           H  
HETATM 4532  H2  T3P    52      35.778  15.261  20.927  1.00  0.00           H  
HETATM 4533  O   T3P    53      62.390  17.101  24.740  1.00  0.00           O  
HETATM 4534  H1  T3P    53      61.448  17.218  24.615  1.00  0.00           H  
HETATM 4535  H2  T3P    53      62.461  16.462  25.449  1.00  0.00           H  
HETATM 4536  O   T3P    54      16.966 -33.553  -7.907  1.00  0.00           O  
HETATM 4537  H1  T3P    54      16.455 -34.297  -7.588  1.00  0.00           H  
HETATM 4538  H2  T3P    54      16.457 -33.210  -8.642  1.00  0.00           H  
HETATM 4539  O   T3P    55      63.024  13.198  34.276  1.00  0.00           O  
HETATM 4540  H1  T3P    55      62.823  14.132  34.214  1.00  0.00           H  
HETATM 4541  H2  T3P    55      62.443  12.872  34.963  1.00  0.00           H  
HETATM 4542  O   T3P    56      23.081  -0.288  -9.716  1.00  0.00           O  
HETATM 4543  H1  T3P    56      22.958  -0.276  -8.767  1.00  0.00           H  
HETATM 4544  H2  T3P    56      22.482  -0.967 -10.028  1.00  0.00           H  
HETATM 4545  O   T3P    57      29.515 -27.363  24.774  1.00  0.00           O  
HETATM 4546  H1  T3P    57      29.968 -27.473  23.938  1.00  0.00           H  
HETATM 4547  H2  T3P    57      30.077 -26.772  25.275  1.00  0.00           H  
HETATM 4548  O   T3P    58      44.877 -11.040  34.241  1.00  0.00           O  
HETATM 4549  H1  T3P    58      45.705 -11.510  34.143  1.00  0.00           H  
HETATM 4550  H2  T3P    58      45.115 -10.116  34.163  1.00  0.00           H  
HETATM 4551  O   T3P    59      45.651   9.258   7.595  1.00  0.00           O  
HETATM 4552  H1  T3P    59      46.570   9.056   7.422  1.00  0.00           H  
HETATM 4553  H2  T3P    59      45.623   9.466   8.529  1.00  0.00           H  
HETATM 4554  O   T3P    60      16.041 -35.753  -6.326  1.00  0.00           O  
HETATM 4555  H1  T3P    60      16.075 -36.709  -6.298  1.00  0.00           H  
HETATM 4556  H2  T3P    60      16.516 -35.473  -5.543  1.00  0.00           H  
HETATM 4557  O   T3P    61     -25.441 -29.990   8.816  1.00  0.00           O  
HETATM 4558  H1  T3P    61     -24.801 -30.656   8.565  1.00  0.00           H  
HETATM 4559  H2  T3P    61     -26.289 -30.427   8.730  1.00  0.00           H  
HETATM 4560  O   T3P    62      38.516 -11.921  32.697  1.00  0.00           O  
HETATM 4561  H1  T3P    62      38.592 -12.309  33.568  1.00  0.00           H  
HETATM 4562  H2  T3P    62      39.116 -11.175  32.713  1.00  0.00           H  
HETATM 4563  O   T3P    63      35.088  -6.578  21.948  1.00  0.00           O  
HETATM 4564  H1  T3P    63      34.647  -6.109  21.240  1.00  0.00           H  
HETATM 4565  H2  T3P    63      35.778  -7.079  21.512  1.00  0.00           H  
HETATM 4566  O   T3P    64      -6.675 -20.366   8.009  1.00  0.00           O  
HETATM 4567  H1  T3P    64      -6.230 -19.777   8.618  1.00  0.00           H  
HETATM 4568  H2  T3P    64      -7.583 -20.385   8.312  1.00  0.00           H  
HETATM 4569  O   T3P    65      10.236  -5.015  42.376  1.00  0.00           O  
HETATM 4570  H1  T3P    65      10.120  -4.784  41.454  1.00  0.00           H  
HETATM 4571  H2  T3P    65      10.102  -4.194  42.849  1.00  0.00           H  
HETATM 4572  O   T3P    66      33.089  34.947  46.020  1.00  0.00           O  
HETATM 4573  H1  T3P    66      32.201  34.865  45.671  1.00  0.00           H  
HETATM 4574  H2  T3P    66      33.276  35.885  45.981  1.00  0.00           H  
HETATM 4575  O   T3P    67     -35.761 -23.246  22.126  1.00  0.00           O  
HETATM 4576  H1  T3P    67     -34.941 -22.891  22.470  1.00  0.00           H  
HETATM 4577  H2  T3P    67     -35.618 -23.307  21.182  1.00  0.00           H  
HETATM 4578  O   T3P    68      -8.831 -11.312  -5.546  1.00  0.00           O  
HETATM 4579  H1  T3P    68      -8.706 -12.024  -4.918  1.00  0.00           H  
HETATM 4580  H2  T3P    68      -9.663 -11.514  -5.974  1.00  0.00           H  
HETATM 4581  O   T3P    69      47.311  12.393   3.850  1.00  0.00           O  
HETATM 4582  H1  T3P    69      48.252  12.227   3.807  1.00  0.00           H  
HETATM 4583  H2  T3P    69      47.237  13.347   3.895  1.00  0.00           H  
HETATM 4584  O   T3P    70     -23.498  -5.893 -12.204  1.00  0.00           O  
HETATM 4585  H1  T3P    70     -23.211  -6.174 -13.072  1.00  0.00           H  
HETATM 4586  H2  T3P    70     -23.384  -4.943 -12.209  1.00  0.00           H  
HETATM 4587  O   T3P    71      -4.461  13.765  30.020  1.00  0.00           O  
HETATM 4588  H1  T3P    71      -5.407  13.623  30.051  1.00  0.00           H  
HETATM 4589  H2  T3P    71      -4.277  13.964  29.102  1.00  0.00           H  
HETATM 4590  O   T3P    72      -0.557  27.514  23.632  1.00  0.00           O  
HETATM 4591  H1  T3P    72       0.362  27.331  23.436  1.00  0.00           H  
HETATM 4592  H2  T3P    72      -0.775  26.914  24.345  1.00  0.00           H  
HETATM 4593  O   T3P    73       2.789  -3.462 -10.680  1.00  0.00           O  
HETATM 4594  H1  T3P    73       3.639  -3.703 -10.312  1.00  0.00           H  
HETATM 4595  H2  T3P    73       2.931  -2.598 -11.066  1.00  0.00           H  
HETATM 4596  O   T3P    74      36.231 -19.104  38.434  1.00  0.00           O  
HETATM 4597  H1  T3P    74      36.009 -18.173  38.440  1.00  0.00           H  
HETATM 4598  H2  T3P    74      37.101 -19.146  38.830  1.00  0.00           H  
HETATM 4599  O   T3P    75      27.239 -20.888  -4.715  1.00  0.00           O  
HETATM 4600  H1  T3P    75      27.995 -21.436  -4.507  1.00  0.00           H  
HETATM 4601  H2  T3P    75      26.552 -21.191  -4.120  1.00  0.00           H  
HETATM 4602  O   T3P    76     -37.295 -42.450  -8.302  1.00  0.00           O  
HETATM 4603  H1  T3P    76     -37.115 -42.726  -9.201  1.00  0.00           H  
HETATM 4604  H2  T3P    76     -38.173 -42.070  -8.339  1.00  0.00           H  
HETATM 4605  O   T3P    77      27.724  -7.995  -9.524  1.00  0.00           O  
HETATM 4606  H1  T3P    77      27.104  -8.713  -9.395  1.00  0.00           H  
HETATM 4607  H2  T3P    77      28.545  -8.318  -9.152  1.00  0.00           H  
HETATM 4608  O   T3P    78     -20.072 -10.626  -8.960  1.00  0.00           O  
HETATM 4609  H1  T3P    78     -20.056 -11.051  -9.817  1.00  0.00           H  
HETATM 4610  H2  T3P    78     -20.622  -9.853  -9.086  1.00  0.00           H  
HETATM 4611  O   T3P    79      14.134  27.594  31.926  1.00  0.00           O  
HETATM 4612  H1  T3P    79      13.432  28.234  31.809  1.00  0.00           H  
HETATM 4613  H2  T3P    79      14.796  27.844  31.281  1.00  0.00           H  
HETATM 4614  O   T3P    80      35.421  21.418  46.434  1.00  0.00           O  
HETATM 4615  H1  T3P    80      35.206  22.300  46.737  1.00  0.00           H  
HETATM 4616  H2  T3P    80      34.972  20.837  47.048  1.00  0.00           H  
HETATM 4617  O   T3P    81     -26.965 -37.101   1.202  1.00  0.00           O  
HETATM 4618  H1  T3P    81     -26.320 -36.840   1.859  1.00  0.00           H  
HETATM 4619  H2  T3P    81     -27.730 -36.555   1.387  1.00  0.00           H  
HETATM 4620  O   T3P    82      14.901  -1.732  34.148  1.00  0.00           O  
HETATM 4621  H1  T3P    82      14.026  -2.095  34.285  1.00  0.00           H  
HETATM 4622  H2  T3P    82      15.496  -2.411  34.466  1.00  0.00           H  
HETATM 4623  O   T3P    83      -5.933 -24.443  -9.925  1.00  0.00           O  
HETATM 4624  H1  T3P    83      -5.262 -24.905 -10.427  1.00  0.00           H  
HETATM 4625  H2  T3P    83      -5.474 -24.118  -9.151  1.00  0.00           H  
HETATM 4626  O   T3P    84     -23.086 -22.954   6.511  1.00  0.00           O  
HETATM 4627  H1  T3P    84     -23.272 -22.035   6.316  1.00  0.00           H  
HETATM 4628  H2  T3P    84     -22.418 -22.923   7.196  1.00  0.00           H  
HETATM 4629  O   T3P    85       4.602 -24.317  12.642  1.00  0.00           O  
HETATM 4630  H1  T3P    85       3.869 -24.912  12.799  1.00  0.00           H  
HETATM 4631  H2  T3P    85       4.884 -24.048  13.516  1.00  0.00           H  
HETATM 4632  O   T3P    86      44.119   9.562  -8.484  1.00  0.00           O  
HETATM 4633  H1  T3P    86      43.710   9.621  -7.620  1.00  0.00           H  
HETATM 4634  H2  T3P    86      43.540   8.988  -8.985  1.00  0.00           H  
HETATM 4635  O   T3P    87       4.394  19.926  38.058  1.00  0.00           O  
HETATM 4636  H1  T3P    87       4.900  19.826  37.251  1.00  0.00           H  
HETATM 4637  H2  T3P    87       4.927  20.503  38.605  1.00  0.00           H  
HETATM 4638  O   T3P    88     -26.723 -27.732   7.664  1.00  0.00           O  
HETATM 4639  H1  T3P    88     -27.482 -28.275   7.450  1.00  0.00           H  
HETATM 4640  H2  T3P    88     -26.452 -28.031   8.533  1.00  0.00           H  
HETATM 4641  O   T3P    89      50.003  10.790  16.281  1.00  0.00           O  
HETATM 4642  H1  T3P    89      49.302  10.334  16.748  1.00  0.00           H  
HETATM 4643  H2  T3P    89      50.586  11.103  16.972  1.00  0.00           H  
HETATM 4644  O   T3P    90      -3.327 -37.320  -4.436  1.00  0.00           O  
HETATM 4645  H1  T3P    90      -2.808 -37.498  -5.220  1.00  0.00           H  
HETATM 4646  H2  T3P    90      -3.701 -36.452  -4.588  1.00  0.00           H  
HETATM 4647  O   T3P    91      26.348  25.352  15.484  1.00  0.00           O  
HETATM 4648  H1  T3P    91      26.355  25.760  16.350  1.00  0.00           H  
HETATM 4649  H2  T3P    91      26.762  24.499  15.617  1.00  0.00           H  
HETATM 4650  O   T3P    92      28.344 -28.043  18.974  1.00  0.00           O  
HETATM 4651  H1  T3P    92      28.424 -27.589  19.812  1.00  0.00           H  
HETATM 4652  H2  T3P    92      29.215 -28.407  18.813  1.00  0.00           H  
HETATM 4653  O   T3P    93      -6.516  15.508 -11.740  1.00  0.00           O  
HETATM 4654  H1  T3P    93      -5.851  15.293 -11.086  1.00  0.00           H  
HETATM 4655  H2  T3P    93      -6.390  14.859 -12.433  1.00  0.00           H  
HETATM 4656  O   T3P    94       9.879  -9.817  18.306  1.00  0.00           O  
HETATM 4657  H1  T3P    94      10.046 -10.565  17.733  1.00  0.00           H  
HETATM 4658  H2  T3P    94       9.381  -9.205  17.764  1.00  0.00           H  
HETATM 4659  O   T3P    95     -18.584 -19.125   7.543  1.00  0.00           O  
HETATM 4660  H1  T3P    95     -19.408 -19.528   7.270  1.00  0.00           H  
HETATM 4661  H2  T3P    95     -18.834 -18.513   8.235  1.00  0.00           H  
HETATM 4662  O   T3P    96     -20.989 -25.147 -10.868  1.00  0.00           O  
HETATM 4663  H1  T3P    96     -20.099 -24.863 -11.075  1.00  0.00           H  
HETATM 4664  H2  T3P    96     -20.995 -26.083 -11.067  1.00  0.00           H  
HETATM 4665  O   T3P    97     -28.951 -29.312  10.498  1.00  0.00           O  
HETATM 4666  H1  T3P    97     -29.267 -29.753  11.286  1.00  0.00           H  
HETATM 4667  H2  T3P    97     -28.530 -28.515  10.820  1.00  0.00           H  
HETATM 4668  O   T3P    98      15.303  21.171  46.568  1.00  0.00           O  
HETATM 4669  H1  T3P    98      14.951  21.028  45.689  1.00  0.00           H  
HETATM 4670  H2  T3P    98      15.050  20.388  47.058  1.00  0.00           H  
HETATM 4671  O   T3P    99      -7.802 -25.298  13.401  1.00  0.00           O  
HETATM 4672  H1  T3P    99      -6.949 -25.176  13.818  1.00  0.00           H  
HETATM 4673  H2  T3P    99      -8.307 -25.809  14.033  1.00  0.00           H  
HETATM 4674  O   T3P   100      -2.071   1.732 -10.764  1.00  0.00           O  
HETATM 4675  H1  T3P   100      -2.749   1.631 -11.432  1.00  0.00           H  
HETATM 4676  H2  T3P   100      -1.820   2.655 -10.815  1.00  0.00           H  
HETATM 4677  O   T3P   101      -4.461  17.961  32.406  1.00  0.00           O  
HETATM 4678  H1  T3P   101      -3.623  17.741  31.999  1.00  0.00           H  
HETATM 4679  H2  T3P   101      -5.085  17.348  32.018  1.00  0.00           H  
HETATM 4680  O   T3P   102      14.847  21.437   8.048  1.00  0.00           O  
HETATM 4681  H1  T3P   102      14.228  21.034   8.656  1.00  0.00           H  
HETATM 4682  H2  T3P   102      15.592  21.688   8.595  1.00  0.00           H  
HETATM 4683  O   T3P   103      10.300 -29.665  33.134  1.00  0.00           O  
HETATM 4684  H1  T3P   103      10.826 -28.958  33.509  1.00  0.00           H  
HETATM 4685  H2  T3P   103       9.967 -30.144  33.892  1.00  0.00           H  
HETATM 4686  O   T3P   104       7.892  11.143  40.223  1.00  0.00           O  
HETATM 4687  H1  T3P   104       7.321  11.613  39.615  1.00  0.00           H  
HETATM 4688  H2  T3P   104       7.958  11.720  40.984  1.00  0.00           H  
HETATM 4689  O   T3P   105      19.102  16.407   2.092  1.00  0.00           O  
HETATM 4690  H1  T3P   105      18.992  16.685   3.002  1.00  0.00           H  
HETATM 4691  H2  T3P   105      18.436  16.897   1.609  1.00  0.00           H  
HETATM 4692  O   T3P   106      18.409 -29.981  27.534  1.00  0.00           O  
HETATM 4693  H1  T3P   106      17.568 -29.612  27.804  1.00  0.00           H  
HETATM 4694  H2  T3P   106      18.719 -30.460  28.302  1.00  0.00           H  
HETATM 4695  O   T3P   107      24.447 -17.783  42.276  1.00  0.00           O  
HETATM 4696  H1  T3P   107      23.945 -17.840  41.463  1.00  0.00           H  
HETATM 4697  H2  T3P   107      23.792 -17.599  42.949  1.00  0.00           H  
HETATM 4698  O   T3P   108     -21.874 -32.607   1.772  1.00  0.00           O  
HETATM 4699  H1  T3P   108     -21.791 -31.653   1.789  1.00  0.00           H  
HETATM 4700  H2  T3P   108     -22.584 -32.775   1.152  1.00  0.00           H  
HETATM 4701  O   T3P   109     -16.585  12.675   8.493  1.00  0.00           O  
HETATM 4702  H1  T3P   109     -15.760  12.716   8.010  1.00  0.00           H  
HETATM 4703  H2  T3P   109     -16.623  11.779   8.827  1.00  0.00           H  
HETATM 4704  O   T3P   110     -12.852  -7.554  30.929  1.00  0.00           O  
HETATM 4705  H1  T3P   110     -13.704  -7.612  30.496  1.00  0.00           H  
HETATM 4706  H2  T3P   110     -12.969  -8.025  31.754  1.00  0.00           H  
HETATM 4707  O   T3P   111      36.542  23.322  42.801  1.00  0.00           O  
HETATM 4708  H1  T3P   111      36.062  22.495  42.853  1.00  0.00           H  
HETATM 4709  H2  T3P   111      36.116  23.886  43.446  1.00  0.00           H  
HETATM 4710  O   T3P   112      -5.734 -19.572   0.434  1.00  0.00           O  
HETATM 4711  H1  T3P   112      -4.900 -19.457  -0.021  1.00  0.00           H  
HETATM 4712  H2  T3P   112      -6.348 -19.835  -0.253  1.00  0.00           H  
HETATM 4713  O   T3P   113     -32.567 -33.059  17.112  1.00  0.00           O  
HETATM 4714  H1  T3P   113     -31.661 -33.307  17.297  1.00  0.00           H  
HETATM 4715  H2  T3P   113     -32.496 -32.353  16.470  1.00  0.00           H  
HETATM 4716  O   T3P   114      33.299 -18.104  31.704  1.00  0.00           O  
HETATM 4717  H1  T3P   114      34.019 -17.934  32.311  1.00  0.00           H  
HETATM 4718  H2  T3P   114      32.653 -18.581  32.226  1.00  0.00           H  
HETATM 4719  O   T3P   115       7.807   7.473  -8.514  1.00  0.00           O  
HETATM 4720  H1  T3P   115       8.226   6.631  -8.693  1.00  0.00           H  
HETATM 4721  H2  T3P   115       7.320   7.331  -7.703  1.00  0.00           H  
HETATM 4722  O   T3P   116     -30.204 -19.566   6.574  1.00  0.00           O  
HETATM 4723  H1  T3P   116     -30.490 -20.019   7.368  1.00  0.00           H  
HETATM 4724  H2  T3P   116     -31.013 -19.246   6.176  1.00  0.00           H  
HETATM 4725  O   T3P   117     -18.031   6.499  -1.352  1.00  0.00           O  
HETATM 4726  H1  T3P   117     -17.438   6.570  -0.604  1.00  0.00           H  
HETATM 4727  H2  T3P   117     -18.088   5.559  -1.523  1.00  0.00           H  
HETATM 4728  O   T3P   118       0.445  -2.291  41.461  1.00  0.00           O  
HETATM 4729  H1  T3P   118       0.616  -3.064  42.001  1.00  0.00           H  
HETATM 4730  H2  T3P   118       1.311  -1.999  41.179  1.00  0.00           H  
HETATM 4731  O   T3P   119      51.564  30.945  42.383  1.00  0.00           O  
HETATM 4732  H1  T3P   119      50.974  31.698  42.363  1.00  0.00           H  
HETATM 4733  H2  T3P   119      51.532  30.591  41.494  1.00  0.00           H  
HETATM 4734  O   T3P   120      44.444   1.045  14.879  1.00  0.00           O  
HETATM 4735  H1  T3P   120      44.289   0.675  14.010  1.00  0.00           H  
HETATM 4736  H2  T3P   120      45.389   1.193  14.911  1.00  0.00           H  
HETATM 4737  O   T3P   121      41.110  -5.266  47.977  1.00  0.00           O  
HETATM 4738  H1  T3P   121      41.036  -4.323  48.122  1.00  0.00           H  
HETATM 4739  H2  T3P   121      41.770  -5.554  48.607  1.00  0.00           H  
HETATM 4740  O   T3P   122      24.606 -22.953  -0.191  1.00  0.00           O  
HETATM 4741  H1  T3P   122      25.099 -23.695   0.158  1.00  0.00           H  
HETATM 4742  H2  T3P   122      24.151 -22.588   0.568  1.00  0.00           H  
HETATM 4743  O   T3P   123      69.621  25.286  29.794  1.00  0.00           O  
HETATM 4744  H1  T3P   123      70.307  25.954  29.774  1.00  0.00           H  
HETATM 4745  H2  T3P   123      70.088  24.468  29.964  1.00  0.00           H  
HETATM 4746  O   T3P   124       4.534 -33.993   4.910  1.00  0.00           O  
HETATM 4747  H1  T3P   124       3.943 -34.630   5.312  1.00  0.00           H  
HETATM 4748  H2  T3P   124       4.281 -33.982   3.987  1.00  0.00           H  
HETATM 4749  O   T3P   125      52.760  23.227  46.670  1.00  0.00           O  
HETATM 4750  H1  T3P   125      53.487  23.847  46.618  1.00  0.00           H  
HETATM 4751  H2  T3P   125      52.987  22.649  47.398  1.00  0.00           H  
HETATM 4752  O   T3P   126      52.030  19.551  30.782  1.00  0.00           O  
HETATM 4753  H1  T3P   126      52.700  20.144  30.440  1.00  0.00           H  
HETATM 4754  H2  T3P   126      51.890  18.917  30.080  1.00  0.00           H  
HETATM 4755  O   T3P   127       4.301  17.682  -6.860  1.00  0.00           O  
HETATM 4756  H1  T3P   127       5.002  18.329  -6.779  1.00  0.00           H  
HETATM 4757  H2  T3P   127       3.510  18.201  -7.002  1.00  0.00           H  
HETATM 4758  O   T3P   128     -11.458 -16.817   5.445  1.00  0.00           O  
HETATM 4759  H1  T3P   128     -11.965 -17.627   5.508  1.00  0.00           H  
HETATM 4760  H2  T3P   128     -10.565 -17.075   5.676  1.00  0.00           H  
HETATM 4761  O   T3P   129      39.620 -23.415  42.069  1.00  0.00           O  
HETATM 4762  H1  T3P   129      38.869 -23.846  42.476  1.00  0.00           H  
HETATM 4763  H2  T3P   129      40.166 -23.139  42.805  1.00  0.00           H  
HETATM 4764  O   T3P   130      -0.791 -41.195   0.153  1.00  0.00           O  
HETATM 4765  H1  T3P   130      -1.440 -41.061   0.843  1.00  0.00           H  
HETATM 4766  H2  T3P   130      -1.152 -41.900  -0.384  1.00  0.00           H  
HETATM 4767  O   T3P   131       1.516 -24.622   8.117  1.00  0.00           O  
HETATM 4768  H1  T3P   131       1.213 -25.421   8.548  1.00  0.00           H  
HETATM 4769  H2  T3P   131       0.817 -23.986   8.269  1.00  0.00           H  
HETATM 4770  O   T3P   132      19.522 -26.932  42.814  1.00  0.00           O  
HETATM 4771  H1  T3P   132      20.194 -27.587  42.623  1.00  0.00           H  
HETATM 4772  H2  T3P   132      19.390 -26.475  41.984  1.00  0.00           H  
HETATM 4773  O   T3P   133     -28.190 -23.432  19.760  1.00  0.00           O  
HETATM 4774  H1  T3P   133     -28.579 -23.934  20.476  1.00  0.00           H  
HETATM 4775  H2  T3P   133     -28.173 -22.530  20.080  1.00  0.00           H  
HETATM 4776  O   T3P   134      43.149 -10.563  40.679  1.00  0.00           O  
HETATM 4777  H1  T3P   134      43.143 -10.470  41.632  1.00  0.00           H  
HETATM 4778  H2  T3P   134      43.007  -9.675  40.350  1.00  0.00           H  
HETATM 4779  O   T3P   135      -3.111  12.315  12.645  1.00  0.00           O  
HETATM 4780  H1  T3P   135      -2.439  12.994  12.585  1.00  0.00           H  
HETATM 4781  H2  T3P   135      -3.660  12.451  11.873  1.00  0.00           H  
HETATM 4782  O   T3P   136     -19.547   5.554  13.260  1.00  0.00           O  
HETATM 4783  H1  T3P   136     -18.776   5.032  13.037  1.00  0.00           H  
HETATM 4784  H2  T3P   136     -19.344   6.431  12.935  1.00  0.00           H  
HETATM 4785  O   T3P   137     -18.093  15.721  -0.019  1.00  0.00           O  
HETATM 4786  H1  T3P   137     -18.746  15.025   0.051  1.00  0.00           H  
HETATM 4787  H2  T3P   137     -17.521  15.442  -0.735  1.00  0.00           H  
HETATM 4788  O   T3P   138      19.904   6.774  -6.855  1.00  0.00           O  
HETATM 4789  H1  T3P   138      20.388   7.516  -6.492  1.00  0.00           H  
HETATM 4790  H2  T3P   138      19.233   6.581  -6.201  1.00  0.00           H  
HETATM 4791  O   T3P   139     -11.862 -14.371  32.307  1.00  0.00           O  
HETATM 4792  H1  T3P   139     -12.023 -13.658  31.689  1.00  0.00           H  
HETATM 4793  H2  T3P   139     -11.486 -15.071  31.773  1.00  0.00           H  
HETATM 4794  O   T3P   140     -21.348 -18.285  -0.752  1.00  0.00           O  
HETATM 4795  H1  T3P   140     -22.084 -18.888  -0.856  1.00  0.00           H  
HETATM 4796  H2  T3P   140     -21.314 -17.804  -1.579  1.00  0.00           H  
HETATM 4797  O   T3P   141      23.959 -27.686  33.464  1.00  0.00           O  
HETATM 4798  H1  T3P   141      23.778 -28.006  34.348  1.00  0.00           H  
HETATM 4799  H2  T3P   141      23.156 -27.234  33.203  1.00  0.00           H  
HETATM 4800  O   T3P   142      43.214  11.999  35.204  1.00  0.00           O  
HETATM 4801  H1  T3P   142      42.688  12.644  34.732  1.00  0.00           H  
HETATM 4802  H2  T3P   142      43.998  12.478  35.471  1.00  0.00           H  
HETATM 4803  O   T3P   143      -6.951 -29.085   3.725  1.00  0.00           O  
HETATM 4804  H1  T3P   143      -6.197 -29.038   4.313  1.00  0.00           H  
HETATM 4805  H2  T3P   143      -7.083 -28.184   3.430  1.00  0.00           H  
HETATM 4806  O   T3P   144     -29.374 -22.553  11.208  1.00  0.00           O  
HETATM 4807  H1  T3P   144     -29.984 -23.292  11.213  1.00  0.00           H  
HETATM 4808  H2  T3P   144     -28.528 -22.939  11.433  1.00  0.00           H  
HETATM 4809  O   T3P   145      26.970  16.698  35.243  1.00  0.00           O  
HETATM 4810  H1  T3P   145      27.622  16.097  34.884  1.00  0.00           H  
HETATM 4811  H2  T3P   145      26.638  16.254  36.023  1.00  0.00           H  
HETATM 4812  O   T3P   146     -31.331 -14.412  13.397  1.00  0.00           O  
HETATM 4813  H1  T3P   146     -30.705 -14.043  14.019  1.00  0.00           H  
HETATM 4814  H2  T3P   146     -30.858 -14.434  12.565  1.00  0.00           H  
HETATM 4815  O   T3P   147       7.466 -15.673  42.353  1.00  0.00           O  
HETATM 4816  H1  T3P   147       7.526 -16.002  43.250  1.00  0.00           H  
HETATM 4817  H2  T3P   147       8.322 -15.864  41.969  1.00  0.00           H  
HETATM 4818  O   T3P   148      21.874  -5.364  46.148  1.00  0.00           O  
HETATM 4819  H1  T3P   148      22.487  -5.286  46.879  1.00  0.00           H  
HETATM 4820  H2  T3P   148      22.325  -4.952  45.411  1.00  0.00           H  
HETATM 4821  O   T3P   149     -10.639 -21.662  -3.648  1.00  0.00           O  
HETATM 4822  H1  T3P   149     -10.220 -22.042  -4.420  1.00  0.00           H  
HETATM 4823  H2  T3P   149     -11.577 -21.727  -3.827  1.00  0.00           H  
HETATM 4824  O   T3P   150      12.073  11.092   8.694  1.00  0.00           O  
HETATM 4825  H1  T3P   150      11.530  10.304   8.715  1.00  0.00           H  
HETATM 4826  H2  T3P   150      12.663  10.957   7.952  1.00  0.00           H  
HETATM 4827  O   T3P   151      24.444  13.478  36.008  1.00  0.00           O  
HETATM 4828  H1  T3P   151      25.001  12.869  35.525  1.00  0.00           H  
HETATM 4829  H2  T3P   151      24.171  12.990  36.785  1.00  0.00           H  
HETATM 4830  O   T3P   152     -35.810  -6.414 -12.438  1.00  0.00           O  
HETATM 4831  H1  T3P   152     -35.971  -7.130 -11.824  1.00  0.00           H  
HETATM 4832  H2  T3P   152     -36.105  -5.629 -11.976  1.00  0.00           H  
HETATM 4833  O   T3P   153     -11.645 -22.274  33.715  1.00  0.00           O  
HETATM 4834  H1  T3P   153     -11.281 -21.602  33.139  1.00  0.00           H  
HETATM 4835  H2  T3P   153     -11.814 -23.019  33.139  1.00  0.00           H  
HETATM 4836  O   T3P   154      38.423   0.953  35.180  1.00  0.00           O  
HETATM 4837  H1  T3P   154      39.043   1.370  35.779  1.00  0.00           H  
HETATM 4838  H2  T3P   154      37.826   1.657  34.926  1.00  0.00           H  
HETATM 4839  O   T3P   155      26.257   4.471  -5.946  1.00  0.00           O  
HETATM 4840  H1  T3P   155      25.784   3.881  -6.533  1.00  0.00           H  
HETATM 4841  H2  T3P   155      26.474   3.930  -5.186  1.00  0.00           H  
HETATM 4842  O   T3P   156       0.911  19.062   2.447  1.00  0.00           O  
HETATM 4843  H1  T3P   156       1.274  18.441   3.078  1.00  0.00           H  
HETATM 4844  H2  T3P   156       0.497  18.513   1.781  1.00  0.00           H  
HETATM 4845  O   T3P   157      21.871  13.878  11.647  1.00  0.00           O  
HETATM 4846  H1  T3P   157      22.275  14.458  12.292  1.00  0.00           H  
HETATM 4847  H2  T3P   157      21.541  13.141  12.161  1.00  0.00           H  
HETATM 4848  O   T3P   158     -27.072  -4.842  -3.026  1.00  0.00           O  
HETATM 4849  H1  T3P   158     -27.107  -5.221  -3.905  1.00  0.00           H  
HETATM 4850  H2  T3P   158     -26.771  -5.559  -2.468  1.00  0.00           H  
HETATM 4851  O   T3P   159      22.975 -24.434  30.696  1.00  0.00           O  
HETATM 4852  H1  T3P   159      23.112 -24.516  29.752  1.00  0.00           H  
HETATM 4853  H2  T3P   159      23.851 -24.510  31.074  1.00  0.00           H  
HETATM 4854  O   T3P   160      47.017  21.205  30.861  1.00  0.00           O  
HETATM 4855  H1  T3P   160      46.676  21.802  30.195  1.00  0.00           H  
HETATM 4856  H2  T3P   160      46.647  20.352  30.631  1.00  0.00           H  
HETATM 4857  O   T3P   161      64.356  23.413  38.509  1.00  0.00           O  
HETATM 4858  H1  T3P   161      64.440  23.110  37.604  1.00  0.00           H  
HETATM 4859  H2  T3P   161      63.739  22.801  38.910  1.00  0.00           H  
HETATM 4860  O   T3P   162     -32.595 -17.858  -1.918  1.00  0.00           O  
HETATM 4861  H1  T3P   162     -32.676 -18.452  -1.171  1.00  0.00           H  
HETATM 4862  H2  T3P   162     -33.352 -17.276  -1.846  1.00  0.00           H  
HETATM 4863  O   T3P   163     -35.035 -14.223   2.926  1.00  0.00           O  
HETATM 4864  H1  T3P   163     -35.624 -13.611   3.367  1.00  0.00           H  
HETATM 4865  H2  T3P   163     -34.339 -13.671   2.569  1.00  0.00           H  
HETATM 4866  O   T3P   164     -13.863 -34.698   6.113  1.00  0.00           O  
HETATM 4867  H1  T3P   164     -13.220 -33.989   6.090  1.00  0.00           H  
HETATM 4868  H2  T3P   164     -14.064 -34.809   7.042  1.00  0.00           H  
HETATM 4869  O   T3P   165       7.124 -35.335  17.565  1.00  0.00           O  
HETATM 4870  H1  T3P   165       6.418 -35.957  17.389  1.00  0.00           H  
HETATM 4871  H2  T3P   165       7.296 -35.426  18.502  1.00  0.00           H  
HETATM 4872  O   T3P   166      -8.318   4.815  30.305  1.00  0.00           O  
HETATM 4873  H1  T3P   166      -8.714   5.029  29.461  1.00  0.00           H  
HETATM 4874  H2  T3P   166      -7.486   5.290  30.307  1.00  0.00           H  
HETATM 4875  O   T3P   167     -17.025  -0.946   9.561  1.00  0.00           O  
HETATM 4876  H1  T3P   167     -16.701  -1.480  10.286  1.00  0.00           H  
HETATM 4877  H2  T3P   167     -17.132  -1.563   8.837  1.00  0.00           H  
HETATM 4878  O   T3P   168     -28.072 -28.249  -2.898  1.00  0.00           O  
HETATM 4879  H1  T3P   168     -27.124 -28.166  -2.793  1.00  0.00           H  
HETATM 4880  H2  T3P   168     -28.250 -29.177  -2.743  1.00  0.00           H  
HETATM 4881  O   T3P   169      14.241 -29.525  -0.301  1.00  0.00           O  
HETATM 4882  H1  T3P   169      14.787 -29.999  -0.928  1.00  0.00           H  
HETATM 4883  H2  T3P   169      13.765 -28.886  -0.831  1.00  0.00           H  
HETATM 4884  O   T3P   170      -0.560  26.389  33.892  1.00  0.00           O  
HETATM 4885  H1  T3P   170       0.230  26.778  34.268  1.00  0.00           H  
HETATM 4886  H2  T3P   170      -0.669  25.564  34.365  1.00  0.00           H  
HETATM 4887  O   T3P   171     -10.338   6.676   0.948  1.00  0.00           O  
HETATM 4888  H1  T3P   171     -10.623   6.387   1.815  1.00  0.00           H  
HETATM 4889  H2  T3P   171      -9.460   7.030   1.090  1.00  0.00           H  
HETATM 4890  O   T3P   172     -24.738  -2.714  17.103  1.00  0.00           O  
HETATM 4891  H1  T3P   172     -25.323  -3.423  17.370  1.00  0.00           H  
HETATM 4892  H2  T3P   172     -25.317  -2.062  16.708  1.00  0.00           H  
HETATM 4893  O   T3P   173     -31.300 -22.424   1.413  1.00  0.00           O  
HETATM 4894  H1  T3P   173     -31.511 -22.185   2.316  1.00  0.00           H  
HETATM 4895  H2  T3P   173     -31.702 -23.284   1.292  1.00  0.00           H  
HETATM 4896  O   T3P   174     -16.997   1.508 -10.301  1.00  0.00           O  
HETATM 4897  H1  T3P   174     -17.931   1.662 -10.154  1.00  0.00           H  
HETATM 4898  H2  T3P   174     -16.575   1.808  -9.496  1.00  0.00           H  
HETATM 4899  O   T3P   175      24.764 -30.183   5.588  1.00  0.00           O  
HETATM 4900  H1  T3P   175      25.126 -30.758   6.262  1.00  0.00           H  
HETATM 4901  H2  T3P   175      24.099 -29.668   6.045  1.00  0.00           H  
HETATM 4902  O   T3P   176     -24.767   6.635  -4.530  1.00  0.00           O  
HETATM 4903  H1  T3P   176     -25.336   6.812  -3.780  1.00  0.00           H
[truncated: 2,238,852 more chars]
